# Supplementary material for: GPDRP: a multimodal framework for drug response prediction with graph transformer
Source: BMC Bioinformatics. 2023 Dec 17;24:484. doi: 10.1186/s12859-023-05618-0 (PMC10726525; doi:10.1186/s12859-023-05618-0)
Supplement: Supplementary file 1 — Additional file 1. Supplementary materials and tables. [file 12859_2023_5618_MOESM1_ESM.zip]

Archive with 8 entries (8 files):
- Supplementary file/c2.cp.v6.1.symbols.gmt
- Supplementary file/Supplementary Materials.docx
- Supplementary file/Supplementary Table S1.xlsx
- Supplementary file/Supplementary Table S2.xlsx
- Supplementary file/Supplementary Table S3.xlsx
- Supplementary file/Supplementary Table S4.xlsx
- Supplementary file/Supplementary Table S5.xlsx
- Supplementary file/Supplementary Table S6.xlsx
