# Supplementary material for: GPDRP: a multimodal framework for drug response prediction with graph transformer
Source: BMC Bioinformatics. 2023 Dec 17;24:484. doi: 10.1186/s12859-023-05618-0 (PMC10726525; doi:10.1186/s12859-023-05618-0)
Supplement: Supplementary file 1 — Additional file 1. Supplementary materials and tables. [file 12859_2023_5618_MOESM1_ESM.zip › Supplementary file/Supplementary Table S2.xlsx]

## Sheet: Name
GSVA score matrix

## Sheet: Supplementary Table S2
GENE_SYMBOLS	22RV1	2313287	42MGBA	5637	639V	647V	697	769P	7860	8305C	8505C	8MGBA	A101D	A172	A204	A2058	A253	A2780	A375	A3KAW	A427	A498	A4FUK	A549	A673	A704	ABC1	ACHN	AGS	ALLSIL	AM38	AMO1	AN3CA	ASPC1	AU565	BCPAP	BFTC905	BFTC909	BHT101	BICR22	BL41	BT20	BT474	BT483	BT549	BV173	BXPC3	C2BBE1	C32
KEGG_GLYCOLYSIS_GLUCONEOGENESIS	-0.0339261	0.310355	0.105975	0.0530786	0.285636	0.117211	-0.135869	0.254555	0.190788	0.319712	0.121259	-0.247401	0.299901	-0.109577	0.181743	0.249298	0.298446	0.215387	0.244284	0.183777	-0.256005	0.273694	-0.197628	0.241593	0.127444	-0.0875248	-0.286069	0.214966	0.259713	-0.283349	0.101037	0.150034	-0.152208	-0.0273095	0.352567	-0.372805	-0.0454793	0.264755	-0.200247	-0.281532	-0.0390514	-0.162938	-0.0443388	-0.176144	0.154146	-0.428172	0.488247	0.252219	0.250704
KEGG_CITRATE_CYCLE_TCA_CYCLE	0.61844	0.5376	-0.0643785	0.16554	0.665238	0.0629461	-0.127867	0.389145	0.255147	0.153248	0.0240196	-0.452817	0.380643	0.0436738	0.304799	0.404812	0.263138	0.374965	0.181083	-0.347585	-0.106808	-0.322253	-0.109422	0.212832	0.182009	-0.555774	0.368869	0.181592	0.317698	-0.134398	0.180366	0.278052	-0.0990587	-0.13516	0.704006	-0.462576	-0.340558	-0.288609	-0.466579	-0.771544	0.189821	0.209185	0.472013	-0.19405	0.281088	-0.381952	0.379065	0.521651	0.0608119
KEGG_PENTOSE_PHOSPHATE_PATHWAY	-0.123854	0.139097	-0.123231	0.0916351	0.126702	0.38313	0.0205044	0.364046	0.476929	0.237891	0.0804389	-0.219642	0.223432	-0.0472979	0.28433	0.152928	0.29538	0.239095	0.148442	0.10085	-0.326216	0.390174	-0.0927058	0.20198	-0.0754835	-0.415986	-0.0759	0.237995	0.153882	-0.265179	-0.0197146	0.0313435	-0.0539064	-0.138515	0.277408	-0.279304	-0.202328	0.464445	-0.0650036	-0.485977	0.143296	0.282148	-0.261445	-0.145169	-0.0472796	-0.144015	0.448269	0.180311	0.102211
KEGG_PENTOSE_AND_GLUCURONATE_INTERCONVERSIONS	0.421681	0.548068	-0.0736484	0.227477	-0.164579	0.151951	-0.21051	0.309994	0.455897	-0.106763	-0.425914	0.0816948	0.153428	-0.167533	0.243734	-0.133919	0.349383	-0.370682	-0.237425	-0.200261	-0.168201	0.493419	-0.0945609	0.452554	-0.458368	0.218345	-0.238027	0.19845	0.381156	-0.264286	-0.39	-0.130284	-0.233774	0.0896539	0.358481	-0.153254	-0.367309	-0.194455	0.153106	-0.294532	-0.369352	0.382542	0.261508	0.239867	-0.256104	-0.315551	0.392926	0.533406	0.0106929
KEGG_FRUCTOSE_AND_MANNOSE_METABOLISM	0.0254714	0.400586	0.0951249	0.0175555	0.284218	0.0761186	-0.377464	0.185008	0.222254	0.300182	0.2122	-0.0629226	0.288545	0.0475899	-0.0510224	0.201233	0.158198	0.151144	0.103889	0.378641	-0.144382	0.216005	-0.157902	0.0173247	-0.201968	-0.0755786	0.00892338	0.00118468	0.367895	-0.320188	0.111636	0.0364107	0.258647	-0.0791584	0.351855	-0.394854	-0.261615	-0.0695792	-0.321521	-0.497398	-0.237079	0.0235161	0.210696	0.217304	0.199829	-0.337204	0.334715	0.0524421	0.432834
KEGG_GALACTOSE_METABOLISM	-0.15411	0.126334	0.431139	0.0284028	0.216097	0.125986	-0.082892	-0.0611471	0.341753	0.522803	0.471603	0.192912	0.422782	0.126125	0.385654	0.469412	0.26093	-0.231283	0.223408	0.408706	-0.317894	0.493417	-0.0159834	0.0398697	-0.0987691	-0.498796	-0.251222	0.241781	0.274153	-0.155181	0.118582	-0.192931	-0.0433236	-0.0279478	0.42379	0.0849349	-0.0808891	0.41793	-0.085183	-0.560587	-0.319719	-0.102122	-0.381898	-0.204955	0.169964	0.0413886	0.375319	0.135503	0.380459
KEGG_ASCORBATE_AND_ALDARATE_METABOLISM	0.495994	0.541283	-0.299343	0.170392	-0.0521491	-0.234486	-0.376498	0.692612	0.443929	0.0119466	-0.403111	-0.0546676	-0.0885973	-0.271843	0.199621	-0.481855	0.450255	0.0906148	-0.265062	-0.299067	-0.528019	0.525522	-0.207808	0.598448	-0.247457	0.240033	-0.512468	0.378546	0.410648	-0.542698	-0.308695	-0.210626	-0.290017	0.368384	0.471299	-0.0592881	-0.31967	0.156322	0.151748	0.0844088	-0.521537	0.114308	0.443987	0.302612	-0.0441028	-0.518218	0.505656	0.579952	-0.348519
KEGG_FATTY_ACID_METABOLISM	0.278725	0.411985	-0.164952	-0.202645	0.167236	-0.00691705	-0.249306	0.0835746	0.148187	-0.251054	-0.39444	-0.115953	0.100598	-0.170041	0.353512	0.159125	-0.0394129	0.0102649	-0.0306315	0.0908715	-0.0387848	0.0819461	-0.279728	0.054394	0.15155	-0.293905	-0.120327	0.27194	0.422853	-0.224704	-0.19032	-0.054985	0.22304	0.0252799	0.345996	-0.451502	-0.254475	-0.229851	-0.496082	-0.412306	-0.426595	-0.191866	0.108506	-0.0368937	-0.00866702	-0.39035	0.375083	0.314408	0.0389421
KEGG_STEROID_BIOSYNTHESIS	0.370903	0.0849467	-0.0633258	0.18897	0.0727841	0.751314	-0.569161	-0.243909	0.495661	-0.576032	-0.300492	-0.148398	-0.391996	0.524491	-0.57549	-0.521006	0.267857	-0.174548	-0.462803	-0.0332091	0.6268	-0.358176	-0.253706	-0.032498	0.616245	-0.74494	0.763367	-0.0430769	0.441001	-0.129434	-0.460825	-0.101489	0.673319	-0.362998	0.299763	-0.726627	0.067317	0.364388	-0.499907	-0.401328	-0.436191	-0.189972	0.343453	-0.409387	0.598257	-0.531986	0.637637	0.746705	0.454714
KEGG_PRIMARY_BILE_ACID_BIOSYNTHESIS	0.359288	0.343259	-0.0761957	-0.122567	-0.389549	0.167437	-0.451893	-0.034823	-0.057534	0.195457	-0.403628	0.409112	0.186256	-0.177063	0.045157	-0.154789	0.141257	-0.468534	-0.0546793	-0.200107	-0.325104	0.332854	-0.445268	0.364159	0.0894466	0.473411	-0.0681997	-0.0835736	0.0576967	-0.568012	-0.161676	-0.509255	0.238181	0.123219	-0.0392754	0.387453	-0.19314	-0.293782	0.0334858	-0.258419	-0.414486	-0.222133	-0.0913412	0.112991	0.298655	-0.421352	0.0389731	0.165617	0.152137
KEGG_STEROID_HORMONE_BIOSYNTHESIS	0.142905	0.494857	-0.246026	0.224993	-0.374881	-0.041688	-0.348267	0.265347	0.0363847	-0.265124	-0.438799	0.154589	-0.0370241	-0.142064	0.00564638	-0.373367	0.40684	-0.438541	-0.257936	-0.189388	-0.413037	0.463002	-0.22229	0.417298	-0.0754342	0.265939	-0.159133	-0.0367793	0.00862146	-0.335565	-0.370942	-0.248831	-0.244497	0.397745	0.405542	-0.0167431	0.0815901	-0.143496	0.333673	0.561716	-0.497296	0.275341	0.215614	0.0853594	-0.317029	-0.421427	0.561444	0.368512	-0.125609
KEGG_OXIDATIVE_PHOSPHORYLATION	0.332098	0.151521	-0.00207687	0.154804	0.382086	0.189309	-0.075175	0.531105	-0.018808	-0.0209707	-0.0699148	-0.197326	0.228827	-0.0889521	0.0149335	0.389456	0.17941	0.411114	0.0651186	-0.229633	0.273957	-0.0550217	-0.0757789	0.0073851	0.209663	0.309052	0.393837	-0.146886	-0.25226	-0.14433	0.0979123	0.46605	0.0768418	-0.305859	0.433741	-0.527191	-0.252738	-0.504467	-0.435013	-0.660713	0.115806	-0.230974	0.226522	-0.199021	0.114157	-0.4252	0.347414	0.148613	0.329743
KEGG_PURINE_METABOLISM	0.165644	0.00807273	-0.0193703	0.240688	0.0981105	-0.0134737	0.0939406	0.0823399	0.136997	0.251224	0.179258	0.0306561	0.0633638	-0.0064015	0.139243	0.356463	-0.0483714	0.226603	0.177998	-0.248609	0.0715128	-0.140346	-0.0374526	0.354637	-0.0389486	-0.413894	-0.00237079	0.253363	-0.0984815	0.140461	0.10414	0.0945242	-0.238018	-0.316032	-0.00477588	-0.306569	-0.0604443	-0.203601	-0.16415	-0.520675	0.174241	-0.270894	-0.192784	-0.347676	0.1113	0.0346236	-0.139377	0.0435924	3.88e-05
KEGG_PYRIMIDINE_METABOLISM	0.170751	0.0234687	0.0406298	0.294157	0.397187	0.26844	0.234236	0.224031	0.18043	0.398096	0.380078	-0.0466894	0.123768	0.103961	0.084492	0.417279	-0.116359	0.271398	0.270972	-0.32235	0.235303	-0.296468	0.0870592	0.33366	0.0653253	-0.450983	0.226866	0.154131	0.141836	0.29956	0.304441	0.0825186	-0.083776	-0.411703	-0.0366151	-0.472337	-0.116264	-0.255148	-0.376886	-0.633553	0.286968	-0.178486	-0.246378	-0.391836	0.231674	-0.0810773	0.00676006	0.0182508	-0.0866409
KEGG_ALANINE_ASPARTATE_AND_GLUTAMATE_METABOLISM	0.292805	0.375158	-0.221992	-0.190572	0.217042	0.0737405	0.0373974	0.194614	0.332852	-0.00796377	-0.398484	0.079729	0.0110314	-0.109578	-0.00258919	-0.0644328	-0.109074	0.331036	-0.099935	-0.196545	-0.0893356	0.0486638	-0.215759	0.0676573	-0.24338	-0.336773	-0.0148834	0.348681	0.0229035	-0.160569	-0.22688	0.00372274	-0.0782692	-0.0903464	0.234083	-0.275531	0.1585	-0.0106418	0.177315	-0.176628	-0.220902	-0.00564815	0.194233	-0.0157161	-0.371686	0.144585	0.216685	0.482563	0.0127359
KEGG_GLYCINE_SERINE_AND_THREONINE_METABOLISM	0.399025	-0.000125692	-0.285527	-0.449762	-0.0128257	-0.0889693	-0.0318972	0.0291365	0.0129225	-0.205137	-0.264741	0.458459	-0.00475236	-0.332294	0.170252	0.0306167	0.0558898	0.375643	0.0238657	0.0174146	0.16046	0.237832	0.366578	0.0660935	0.0767236	-0.180603	-0.117025	-0.0771685	-0.416461	-0.163911	0.134487	0.471783	0.199722	-0.231819	-0.103125	-0.123859	0.0713018	0.0412549	-0.239401	-0.228067	-0.207539	-0.148017	-0.0450874	-0.301962	-0.147627	0.00192915	-0.401567	0.11418	0.161653
KEGG_CYSTEINE_AND_METHIONINE_METABOLISM	0.350305	0.261439	-0.039447	0.155659	0.276737	0.208847	0.174062	0.321271	0.530714	0.163391	0.0574364	-0.0267949	0.119976	-0.261833	0.0603726	0.0255621	0.136322	0.380163	0.134685	-0.1939	0.113686	-0.0177083	0.115796	0.219192	-0.00673751	-0.336186	-0.0754126	0.0832065	0.119225	-0.0159323	0.0751619	0.155482	-0.172842	-0.152165	0.0921241	-0.370402	0.0606237	-0.0604494	0.100408	-0.543094	0.196494	-0.0755968	-0.0241786	-0.500708	0.275657	-0.024622	-0.334207	0.287644	-0.092569
KEGG_VALINE_LEUCINE_AND_ISOLEUCINE_DEGRADATION	0.490552	0.49792	-0.126465	-0.402723	0.341296	0.234103	-0.198331	0.0274436	0.0279851	-0.0524359	-0.259143	-0.0802742	-0.274811	-0.407724	0.372676	-0.00959204	0.065668	0.0436749	-0.274061	-0.0144391	-0.33727	-0.398831	0.185006	-0.101238	0.368161	-0.564506	-0.0424603	0.190056	0.26773	-0.343814	-0.274308	0.343926	0.000692863	-0.16827	0.390701	-0.47035	-0.42943	-0.292978	-0.330205	-0.578451	-0.364246	0.0236958	0.436756	0.198453	-0.141594	-0.356299	0.231562	0.430083	-0.143956
KEGG_VALINE_LEUCINE_AND_ISOLEUCINE_BIOSYNTHESIS	0.447177	0.298936	0.0402753	-0.458925	0.580133	0.244941	0.598111	0.256145	0.185773	-0.231981	0.472891	0.194552	0.0730191	-0.123599	0.196583	0.447147	-0.321569	0.728686	0.451453	0.19616	0.0777223	-0.382045	0.252386	-0.00880713	0.366108	-0.800606	0.208244	0.0555452	0.242935	0.361474	0.421697	0.405886	-0.00762956	-0.732621	0.361752	-0.470716	-0.29753	0.0880128	0.137798	-0.808994	0.531349	-0.0878515	-0.0981754	-0.365788	-0.083598	-0.181302	-0.428042	0.576595	-0.00966173
KEGG_LYSINE_DEGRADATION	0.427089	0.165341	-0.105066	-0.0048989	0.408284	0.0327925	0.00116085	-0.161216	0.0152375	-0.230768	-0.0139989	-0.259679	-0.230126	0.222615	0.264547	0.267263	-0.132072	0.446234	0.115386	-0.259125	-0.419173	-0.443451	-0.088506	-0.22507	0.504367	-0.599807	0.0568571	0.0611781	0.499127	0.0428604	0.0654521	-0.101708	0.214188	-0.437259	0.36463	-0.451138	-0.386855	-0.278509	-0.446399	-0.601412	-0.0534442	0.186733	0.204295	-0.0267934	0.0477777	-0.0674794	-0.0401078	0.326786	0.0628259
KEGG_ARGININE_AND_PROLINE_METABOLISM	0.261195	0.332991	-0.189179	-0.0203972	0.288066	0.0063526	-0.39446	0.0697836	0.102001	0.0484353	-0.121604	-0.0626342	0.205564	-0.0623201	0.111896	0.0485862	0.142658	0.113316	-0.0839367	-0.139012	0.0938846	-0.174829	-0.298317	0.146005	-0.202832	-0.349622	-0.126826	0.325626	0.280823	-0.48749	0.0640264	-0.108852	-0.0592052	-0.0355196	0.2021	-0.351693	0.223308	0.0235853	0.0258838	-0.0742616	-0.322269	-0.32748	-0.0263663	0.0181443	-0.0540868	-0.419899	0.219383	0.495592	0.0438146
KEGG_HISTIDINE_METABOLISM	0.0959125	0.426098	-0.428575	0.130454	-0.148134	0.0889053	-0.439872	-0.127084	-0.0291839	-0.136092	-0.380417	0.00587749	0.138045	-0.0107089	0.0183622	-0.149636	0.0144279	-0.215024	0.263703	-0.225937	-0.40542	0.219712	-0.26704	0.372403	-0.306939	-0.308144	-0.484367	0.197126	0.348201	-0.347291	-0.194855	-0.187952	-0.18937	0.307465	0.376862	-0.365442	-0.141409	-0.117527	-0.174289	-0.0143889	-0.280485	-0.134805	0.00475563	-0.247181	-0.212442	-0.498642	0.284797	0.393004	-0.0100089
KEGG_TYROSINE_METABOLISM	0.158271	0.397803	-0.150169	0.420591	-0.231864	-0.16622	-0.376386	0.147338	0.210284	0.0638902	-0.18319	-0.0211607	0.0419785	-0.126399	0.227574	-0.0143271	0.0985223	0.0204525	-0.136552	-0.0274728	-0.262968	0.215037	-0.236881	0.219196	-0.386904	-0.290572	-0.316051	0.178208	-0.289867	-0.0639168	0.140503	0.0501217	-0.219524	-0.224852	0.184597	-0.24153	0.0662243	0.0542529	-0.192021	-0.0289134	-0.348186	-0.180342	0.0308291	-0.186204	-0.175332	-0.31059	0.286498	0.112538	0.117932
KEGG_PHENYLALANINE_METABOLISM	0.0719308	0.329799	-0.449177	0.269203	0.000307015	0.103386	-0.32813	0.128573	0.123449	-0.105018	-0.485236	-0.166336	0.203165	-0.259793	0.23705	-0.133845	0.326306	-0.0256436	0.0446579	-0.181815	-0.208808	0.087764	-0.326992	0.272374	-0.659349	-0.399307	-0.27001	0.0915334	-0.2339	-0.496238	0.105081	0.147574	-0.358578	0.0187903	0.218129	-0.209473	0.201741	0.147714	-0.30267	0.216592	-0.0912535	0.227157	-0.152535	-0.565501	-0.263002	-0.240477	0.150114	0.232239	0.107679
KEGG_TRYPTOPHAN_METABOLISM	0.116582	0.0817299	-0.138476	0.197657	-0.101773	0.0357151	-0.268073	0.196183	0.15546	-0.177115	-0.392358	0.0648621	0.144122	-0.186277	0.397728	-0.0398166	0.252781	0.120938	-0.00611321	-0.16817	-0.413923	0.0523438	-0.180686	0.249818	0.294137	-0.22854	-0.199869	0.30423	0.162464	-0.355259	-0.115063	-0.0977712	-0.256297	-0.231042	0.351908	-0.29955	-0.164525	-0.261581	-0.175093	-0.143327	-0.232096	-0.0828988	0.163941	-0.0547527	0.114128	-0.487843	0.140034	0.297775	0.0386878
KEGG_BETA_ALANINE_METABOLISM	0.0345185	-0.0460839	-0.271353	-0.231254	0.454114	-0.13184	-0.16786	0.113108	0.106606	-0.0364576	-0.323512	-0.124337	0.442429	-0.304924	0.283438	0.085578	0.280993	0.430992	0.304923	-0.024376	0.0423612	0.185958	-0.0622075	0.203925	0.0179525	-0.21895	-0.247986	0.288314	0.0842952	-0.425744	-0.109512	0.0275541	0.0691233	-0.134918	0.103084	-0.392066	-0.409288	-0.0368306	-0.511752	-0.297621	-0.203891	0.147565	0.101911	-0.239649	-0.210175	-0.44099	-0.0132264	0.493492	0.249653
KEGG_TAURINE_AND_HYPOTAURINE_METABOLISM	-0.00813967	0.279528	0.100489	-0.459318	-0.286708	-0.320381	-0.483962	-0.0191721	0.190217	-0.345457	-0.307775	0.187563	0.165696	-0.108817	0.0918215	-0.198637	0.0583987	0.282001	-0.0247277	-0.332518	-0.22061	0.466973	-0.487674	0.00541894	0.0902968	0.0664023	-0.303404	0.284953	-0.0509526	-0.605107	-0.444366	-0.421801	-0.129229	-0.277319	0.298061	0.0865699	-0.168198	-0.0982912	0.231093	-0.176038	-0.519768	0.209576	0.40624	0.264912	-0.137089	-0.17698	-0.31441	0.354825	-0.309008
KEGG_SELENOAMINO_ACID_METABOLISM	0.445977	0.328838	-0.101847	-0.113413	0.15734	0.220086	-0.433282	0.0681305	0.297512	0.0635601	-0.267579	0.162645	0.107927	-0.134689	-0.075126	0.213643	-0.267966	0.24485	0.253469	-0.018255	-0.161427	-0.0502181	0.043537	0.246874	0.0370412	-0.586233	-0.217061	0.220263	-0.0494272	-0.0332816	-0.0124244	0.249705	0.0167622	-0.0971428	0.235057	-0.177099	-0.241625	-0.150429	0.218157	-0.644438	-0.145266	-0.183476	-0.051297	0.144769	-0.0163605	-0.134332	0.0240917	0.42835	-0.104153
KEGG_GLUTATHIONE_METABOLISM	0.206989	0.349309	0.120116	0.0521473	0.0740921	-0.0561062	-0.341166	0.143291	0.274586	0.0850006	-0.289421	-0.135354	0.214123	-0.115288	0.20296	-0.0565658	-0.0229839	0.0137135	-0.0504301	-0.316685	-0.0737367	0.347146	-0.475114	0.376592	-0.0237498	-0.0544387	-0.118742	0.14982	0.425569	-0.243721	-0.179498	-0.222141	-0.0230281	-0.087625	0.311099	-0.365644	-0.132884	0.188953	-0.0282369	-0.271567	-0.389406	-0.0989433	0.0788775	-0.20901	0.263329	-0.159437	0.214891	0.315551	-0.104621
KEGG_STARCH_AND_SUCROSE_METABOLISM	0.156856	0.470297	0.130667	0.174773	-0.171082	-0.0708769	-0.249904	0.367187	0.425212	0.227254	0.0312966	0.105159	0.302295	-0.027434	0.157216	0.00208104	0.210442	-0.238994	0.167147	0.142515	-0.411804	0.378682	-0.0476996	0.289947	-0.366157	0.0771864	-0.179178	0.241766	0.21587	-0.246251	-0.0630514	-0.191578	-0.327924	0.0779515	0.381661	-0.0630961	-0.189815	0.0442436	0.196623	-0.264514	-0.170693	0.0394997	0.0937093	-0.057998	0.0891139	-0.0677812	0.236356	0.242744	0.282404
KEGG_N_GLYCAN_BIOSYNTHESIS	0.12966	0.350567	0.10865	0.366656	0.110396	0.416711	-0.577145	-0.357853	0.53575	0.235314	0.337086	0.489674	0.240621	0.207798	0.169119	0.469311	-0.0203796	0.068557	0.0557402	0.17352	0.0711957	-0.131323	0.344738	-0.123137	-0.0981954	-0.647265	0.622909	-0.416121	0.436456	-0.195981	-0.0243524	0.254549	0.187698	-0.385898	0.480168	-0.119938	-0.352504	0.130508	0.393259	-0.661727	-0.4908	0.0241066	-0.478885	-0.179281	0.398416	-0.523047	0.245219	0.330117	0.16357
KEGG_OTHER_GLYCAN_DEGRADATION	-0.291183	0.323143	0.0400058	-0.333856	-0.166238	0.3005	-0.551606	-0.348014	-0.300507	0.163042	-0.212452	0.50461	0.445298	0.375114	0.262852	0.583452	-0.434968	-0.573112	-0.330488	0.569122	-0.315309	0.329615	0.56754	-0.243491	-0.222222	-0.690304	0.319808	0.148032	0.274492	-0.291169	-0.275564	-0.0810664	0.10364	-0.144851	0.157463	0.462906	-0.448398	0.453237	0.472792	-0.551562	-0.614905	-0.312653	-0.0924513	0.0780546	-0.0217962	-0.124394	-0.00651869	0.442706	0.477235
KEGG_O_GLYCAN_BIOSYNTHESIS	-0.298585	0.324346	-0.242671	0.401912	-0.432595	0.0920626	-0.316945	0.228192	0.513635	0.211613	0.198978	-0.113652	-0.211429	0.0370119	0.0636385	-0.066264	-0.0478867	-0.343814	-0.195799	-0.186622	-0.00222679	0.145968	-0.0518756	0.520201	-0.280556	-0.293947	0.319252	0.32707	0.373706	-0.317304	-0.213423	-0.19958	-0.474038	0.267523	-0.00788845	-0.0566768	0.189601	0.0585344	0.055796	0.267604	-0.522189	-0.110679	0.043706	-0.261024	0.0336289	-0.473845	0.62872	0.285978	-0.113545
KEGG_AMINO_SUGAR_AND_NUCLEOTIDE_SUGAR_METABOLISM	0.0206433	0.401437	0.295726	-0.0344992	0.0387888	0.0266425	-0.428026	0.226583	0.331873	0.572	0.427622	0.388139	0.518912	0.310922	0.227114	0.516598	-0.133882	0.0228911	0.357975	0.217676	-0.0605467	0.280578	-0.058509	-0.0157374	-0.110257	-0.541139	0.0802217	0.0760894	0.258317	-0.389431	0.182494	-0.141499	-0.0789617	0.154484	0.430903	-0.190847	-0.0844249	0.312287	-0.0496417	-0.578584	-0.359583	-0.0562856	-0.00597778	-0.167164	0.252003	-0.340563	0.234322	0.142923	0.433238
KEGG_GLYCOSAMINOGLYCAN_DEGRADATION	-0.346259	0.085772	0.36162	-0.212704	-0.158945	0.409536	-0.533054	0.0100848	-0.072736	0.414207	0.390266	0.306993	0.430793	0.663718	0.631252	0.225675	-0.0857225	-0.302525	-0.0815264	0.350231	0.211705	0.451062	0.384674	0.109558	-0.431923	-0.512776	0.256294	0.461486	0.199787	-0.56684	-0.23296	-0.123445	-0.0814596	0.393904	0.0400141	0.245458	-0.5662	0.34605	0.238036	-0.397123	-0.74993	0.0138627	-0.597114	-0.132165	0.273864	-0.593711	0.198487	0.438741	0.407342
KEGG_GLYCOSAMINOGLYCAN_BIOSYNTHESIS_CHONDROITIN_SULFATE	-0.466097	-0.602149	0.528341	0.475136	0.153954	0.267136	-0.08278	0.23692	0.541748	0.510531	0.42333	0.520693	0.377868	0.529494	0.547796	0.323757	-0.146151	0.0549842	0.214297	-0.101287	0.305764	0.240685	-0.00017517	-0.203633	-0.470948	-0.505513	0.434334	0.26434	-0.217731	-0.135498	0.20196	-0.0415017	0.251191	0.0128053	-0.325225	0.404121	-0.27876	0.527795	0.11802	-0.294494	-0.505975	-0.145568	-0.414319	-0.328964	0.342683	-0.436015	-0.164528	-0.344432	0.257947
KEGG_GLYCOSAMINOGLYCAN_BIOSYNTHESIS_KERATAN_SULFATE	-0.404152	-0.157126	0.246264	0.493387	-0.0199355	0.133833	-0.333141	-0.0378902	0.477221	0.546911	0.190817	0.50261	0.300439	0.0504577	0.206634	0.392342	-0.150088	-0.278968	0.170231	-0.260329	-0.0466865	0.26388	-0.29744	-0.0143379	-0.208995	-0.639058	0.0868939	0.00364811	-0.0825165	-0.31674	0.0965869	-0.100598	0.0753582	0.313831	-0.160632	0.307076	0.120329	0.391655	0.261033	-0.0489975	-0.307667	-0.312195	-0.408696	0.0756653	-0.0387937	-0.527209	0.304904	-0.0746227	0.576637
KEGG_GLYCOSAMINOGLYCAN_BIOSYNTHESIS_HEPARAN_SULFATE	-0.492616	-0.41139	0.426408	0.358418	0.0113065	0.192931	-0.161165	-0.182418	-0.012502	0.319	0.407526	0.307811	0.273742	0.270298	0.258279	0.0361999	0.0125833	0.114676	0.138642	-0.177358	-0.0386672	-0.308126	-0.411594	-0.464601	-0.0389275	-0.547317	0.483978	-0.0478256	0.156274	-0.212739	0.429247	-0.536088	-0.0839203	0.0578562	-0.349878	0.208816	-0.264206	0.34442	0.186547	-0.431996	-0.489963	-0.277724	-0.13978	-0.204723	0.252461	-0.532226	-0.0271682	-0.0494062	0.266679
KEGG_GLYCEROLIPID_METABOLISM	-0.109838	0.213411	0.150041	0.2077	0.0862962	-0.00931894	-0.247201	0.0661737	0.210147	0.0981904	0.0145281	0.112419	0.179806	0.158608	-0.137586	0.077112	-0.113247	-0.258086	-0.0866888	-0.172128	0.0104229	0.0708694	-0.309942	0.131737	0.0195821	-0.516431	-0.408768	0.0891007	0.363086	-0.226515	0.0103765	-0.249269	0.047581	0.182143	0.0628232	-0.0892552	-0.191037	0.169592	-0.136235	-0.240575	-0.405917	-0.16366	-0.196802	-0.0687292	0.115001	-0.245427	0.308948	0.337779	0.160479
KEGG_INOSITOL_PHOSPHATE_METABOLISM	0.0143941	0.0509772	0.205784	0.107454	0.12908	-0.101227	-0.190376	-0.0635124	-0.0507685	0.108063	0.127045	0.0784471	0.0195083	0.0594647	-0.279238	0.122947	-0.144813	0.144856	-0.0407196	-0.205111	-0.0744172	-0.15847	-0.297999	-0.0480968	-0.175108	-0.544647	0.0478487	0.166896	0.378353	-0.0503859	-0.0302722	-0.14712	-0.00542666	0.0903782	0.0783235	0.0367594	-0.0679368	-0.0697973	-0.107608	-0.348748	-0.433813	-0.103779	-0.0577637	0.148707	-0.03509	-0.162782	-0.00632576	0.309574	0.211594
KEGG_GLYCOSYLPHOSPHATIDYLINOSITOL_GPI_ANCHOR_BIOSYNTHESIS	0.392999	0.581003	-0.281188	-0.0835348	-0.0753429	0.242795	-0.573605	-0.175418	0.290132	0.00178007	-0.00447383	0.406006	0.163069	0.31789	0.378425	0.52156	0.0790266	-0.267004	0.11902	0.319134	-0.0650069	-0.22129	-0.0924753	0.236514	0.272189	-0.614142	0.558225	-0.219418	0.248005	-0.0406422	-0.226359	-0.0950679	-0.108423	-0.237043	0.0446021	-0.11383	-0.147947	-0.0153786	0.246579	-0.597719	-0.546121	-0.0617787	0.0374142	-0.00731856	-0.022391	-0.581486	-0.407031	0.025536	0.38145
KEGG_GLYCEROPHOSPHOLIPID_METABOLISM	-0.0354721	0.304721	0.0935744	0.151814	0.165515	0.126855	-0.345104	-0.0797731	0.114187	-0.129237	-0.0297349	-0.102319	0.0927884	0.12401	-0.100738	0.1265	-0.00457357	-0.263593	-0.0598754	-0.117194	0.0772078	0.132128	-0.298673	0.118167	0.058309	-0.488904	0.0537918	0.18769	0.391665	-0.189683	-0.154199	-0.464421	0.00813058	0.234511	0.135264	-0.0742395	-0.0694415	0.0437437	-0.0375946	-0.21347	-0.442554	-0.0637385	-0.14233	0.167318	0.0357612	-0.116994	0.176513	0.334635	0.254409
KEGG_ETHER_LIPID_METABOLISM	0.0214241	0.469998	0.278367	0.0286913	-0.266635	-0.258735	-0.428234	-0.449724	-0.153367	0.0553476	-0.0643669	-0.0243381	0.270746	-0.049304	-0.128982	0.161273	0.32197	-0.243299	0.205741	-0.0882148	-0.0246793	0.210418	-0.0815359	0.178027	-0.111789	-0.3473	0.083086	-0.0397789	0.288124	-0.323687	0.0548237	-0.281982	-0.239961	-0.00963128	0.249466	0.215409	-0.0672944	-0.123745	-0.114123	0.13338	-0.515594	0.067138	-0.0574198	-0.174052	0.0439339	-0.113576	0.395139	0.312797	0.0968396
KEGG_ARACHIDONIC_ACID_METABOLISM	0.0964246	0.352108	-0.231498	0.120471	-0.370002	-0.123038	-0.340638	-0.160949	-0.142963	-0.0922865	-0.330886	0.193853	-0.00410822	-0.372955	-0.119372	-0.374117	0.311543	-0.379331	-0.210632	-0.158322	-0.347334	0.229152	-0.126987	0.0850828	-0.214948	0.176721	-0.0455656	-0.0405134	-0.00670785	-0.458303	-0.242383	-0.103271	-0.162387	0.160462	0.339857	0.0957041	0.132663	-0.00754355	0.22945	0.456823	-0.400735	-0.0837307	0.0744166	-0.0369003	-0.346102	-0.175597	0.508541	0.0887343	-0.179276
KEGG_LINOLEIC_ACID_METABOLISM	0.147535	0.55062	-0.340141	-0.227971	-0.544276	-0.197015	-0.275934	-0.169716	-0.162159	-0.387281	-0.60536	0.0516566	-0.0288834	-0.414686	-0.373231	-0.396318	0.366938	-0.352782	-0.275289	0.214654	-0.487586	0.163909	0.294163	-0.0800031	-0.21287	0.296516	-0.141661	-0.180272	0.344619	-0.355808	-0.318354	-0.0270474	-0.364261	0.214512	0.258748	0.0636099	0.121114	-0.128298	0.208799	0.345176	-0.310908	-0.194842	0.351678	0.0242974	-0.502897	-0.0226781	0.534387	0.249572	0.0423871
KEGG_ALPHA_LINOLENIC_ACID_METABOLISM	0.135407	0.478553	-0.0104794	0.0376034	-0.511724	0.0417893	-0.177091	-0.399394	-0.23889	-0.276249	-0.535358	0.265261	-0.0644747	-0.189854	-0.137534	-0.233958	0.0815571	-0.196064	-0.273151	0.250508	-0.282674	0.175368	0.1352	-0.189278	0.190734	-0.305193	-0.101143	-0.410227	0.281186	-0.067522	-0.21827	-0.098647	-0.103669	-0.146821	0.4046	0.359628	0.151643	-0.106404	-0.221436	0.14532	-0.47346	-0.141709	0.354047	0.236933	-0.299763	-0.00500608	0.338577	0.159812	-0.00894526
KEGG_SPHINGOLIPID_METABOLISM	0.167107	0.362497	0.381919	0.207323	0.028254	0.353324	-0.475572	0.137169	0.224225	0.15879	0.0867524	0.0159749	0.229048	0.206986	-0.0459479	0.140653	-0.119891	-0.222911	-0.383089	-0.272943	0.237746	0.187754	-0.247226	0.28205	-0.218837	-0.498588	0.236865	0.286384	0.351529	-0.467362	0.0611971	-0.23826	-0.189383	0.346632	0.184944	-0.202718	-0.229489	0.130851	-0.016915	-0.141203	-0.483528	-0.00826386	-0.13457	0.0970533	0.213689	-0.549699	0.230209	0.482298	0.13386
KEGG_GLYCOSPHINGOLIPID_BIOSYNTHESIS_LACTO_AND_NEOLACTO_SERIES	-0.283886	0.182094	-0.35307	0.423608	-0.21769	0.452848	-0.345365	0.130509	0.205223	-0.0353432	-0.0316603	-0.0543908	0.0326667	0.0725248	-0.233303	-0.0493599	-0.0181552	-0.342534	-0.295723	-0.332981	-0.0889959	0.0990098	-0.369078	-0.207186	-0.159693	-0.0587459	0.250679	-0.003536	-0.00587904	-0.564139	-0.371653	-0.308015	-0.338125	0.165137	0.0764137	-0.093381	0.272772	0.0805196	0.00540065	0.388294	-0.6008	-0.12458	-0.315085	0.0526427	-0.149912	-0.309469	0.537346	0.0977788	0.138329
KEGG_GLYCOSPHINGOLIPID_BIOSYNTHESIS_GLOBO_SERIES	-0.303333	-0.0231515	0.0124003	0.569699	-0.141538	0.227215	-0.54598	0.0213629	0.133065	0.361024	0.131947	0.201571	0.430007	-0.120747	0.169435	0.0177088	0.0416495	-0.420236	-0.0649773	0.0880071	-0.0854918	0.125907	-0.0757016	-0.0333845	-0.0393127	-0.534405	-0.0984762	0.310627	-0.0758524	-0.55539	-0.413489	0.138359	-0.455688	0.303331	0.184694	0.192345	-0.104179	0.443588	-0.0553098	0.00742716	-0.567462	-0.465541	-0.233045	0.0606172	0.343002	-0.455939	0.509853	0.245163	-0.00118586
KEGG_GLYCOSPHINGOLIPID_BIOSYNTHESIS_GANGLIO_SERIES	-0.324406	-0.0536043	0.338493	-0.0092673	-0.26103	0.160116	-0.203841	-0.289809	-0.0721562	0.470626	0.177253	0.486502	0.533297	0.19112	0.228428	0.398757	-0.358465	-0.23997	0.394776	0.283647	-0.239189	0.0377053	0.258227	0.040672	0.0641391	-0.682033	0.169085	0.13753	-0.248569	-0.395025	0.125384	0.422801	-0.125441	0.128781	-0.037382	0.519015	-0.472774	0.388995	0.275401	-0.105437	-0.420081	-0.446534	-0.406614	-0.160641	0.451792	-0.292464	0.172797	-0.307211	0.460306
KEGG_PYRUVATE_METABOLISM	0.21161	0.38515	-0.202524	-0.187204	0.445322	0.20895	-0.131639	0.0770055	0.0695884	0.20865	-0.0626139	-0.349627	0.31027	0.0500345	0.469655	0.208789	0.0824071	0.349318	0.2096	-0.124249	0.0915653	-0.187045	-0.0862356	0.370814	0.316944	-0.257899	-0.0761429	0.108935	0.102894	-0.418009	-0.0127525	0.154565	0.0427445	-0.0104239	0.414055	-0.450146	-0.297034	0.0133588	-0.216097	-0.51255	-0.0822205	-0.096144	0.123331	-0.268785	0.168952	-0.347585	0.0372577	0.28976	0.0966483
KEGG_GLYOXYLATE_AND_DICARBOXYLATE_METABOLISM	0.40493	0.515797	-0.108785	0.272023	0.533799	-0.0748158	0.202766	0.359058	0.271652	0.262081	0.186273	-0.363477	0.26193	-0.409469	0.164742	0.394987	0.0240258	0.231733	0.0719938	-0.36925	0.0320805	-0.404421	0.0688841	0.357174	-0.0628381	-0.406075	0.0790493	0.329942	0.21563	-0.0590084	0.337734	0.196395	-0.0561286	-0.271966	0.0756074	-0.54435	-0.479959	-0.064378	-0.1464	-0.755343	0.429622	-0.507552	-0.419577	-0.492929	0.362548	-0.0807138	0.118722	0.456137	0.193388
KEGG_PROPANOATE_METABOLISM	0.353286	0.472189	-0.192041	-0.489533	0.366274	0.0646071	-0.336219	0.122502	0.0354163	0.0745501	-0.322571	-0.0621995	0.108844	-0.270986	0.492208	0.12546	0.122629	0.211516	0.0843535	-0.136289	-0.079801	-0.281935	0.0709545	0.249515	0.37213	-0.229082	0.0121052	0.380625	0.301932	-0.363944	-0.137488	0.19589	-0.0113366	0.0576055	0.486817	-0.497829	-0.398027	-0.161131	-0.288919	-0.550659	-0.36466	-0.0182789	0.486241	-0.108543	-0.254278	-0.338833	-0.140379	0.537065	0.0281049
KEGG_BUTANOATE_METABOLISM	0.391241	0.375667	-0.194079	-0.329492	0.332413	0.242302	-0.12574	0.172589	0.0586098	-0.285816	-0.242636	0.0580974	-0.135345	-0.321845	0.0796723	-0.070465	0.269363	-0.0573528	-0.271251	-0.00513703	-0.172801	-0.0634903	-0.0494747	0.0109167	0.233136	-0.243836	-0.0686209	0.23957	0.384682	-0.319099	-0.271706	0.212524	0.11886	-0.170118	0.164438	-0.43158	-0.271029	-0.279376	-0.321292	-0.446461	-0.348439	0.00642577	0.373264	0.146817	-0.186959	-0.382673	0.360534	0.544542	0.0273655
KEGG_ONE_CARBON_POOL_BY_FOLATE	0.416614	0.30478	-0.114659	-0.190139	0.290974	-0.212801	0.335595	0.0508699	0.0283138	-0.115037	0.0797873	-0.114361	-0.206678	-0.436075	0.355746	0.464031	-0.181813	0.373179	0.415337	-0.326206	0.270412	-0.458007	0.439793	0.0294859	0.323596	-0.504345	-0.182946	0.474227	0.173245	0.398099	0.116965	0.435146	-0.156889	-0.43766	-0.327897	-0.462184	-0.0428563	-0.0860686	-0.323245	-0.719873	0.452862	0.0551671	-0.412036	-0.645504	-0.267033	0.133044	-0.319757	0.448574	0.271399
KEGG_RIBOFLAVIN_METABOLISM	0.340391	0.519544	-0.261048	0.651108	-0.357721	0.146807	-0.48858	0.292624	0.144997	0.113241	-0.150529	-0.217556	0.283342	0.393788	-0.157867	0.396654	-0.109003	-0.332769	0.4013	0.0330546	-0.111151	-0.206768	-0.0429792	0.10545	0.295369	-0.28235	0.412363	0.0837502	0.415966	-0.259329	-0.153029	-0.0787696	-0.491012	-0.163936	0.393018	-0.48185	-0.245475	-0.400966	-0.173424	-0.431927	0.0161935	0.0119914	-0.0473113	-0.0670366	0.0190546	-0.422661	-0.0218449	0.0394127	0.290475
KEGG_NICOTINATE_AND_NICOTINAMIDE_METABOLISM	-0.189273	0.147759	-0.338683	-0.241026	-0.202603	-0.231559	-0.2514	0.0955612	0.148111	0.444771	0.0563405	0.281017	-0.00836951	0.162896	-0.0772645	0.0118092	-0.361026	-0.451296	-0.136275	-0.0288118	-0.298274	0.126229	-0.222476	0.201195	0.0253372	0.0536567	-0.32994	0.47037	-0.351176	-0.174694	0.185367	-0.0108246	-0.480276	0.149501	-0.18716	-0.0220253	0.020905	0.356276	0.32333	-0.163246	-0.137624	-0.371302	-0.308108	-0.223939	0.319781	-0.0440509	0.14434	-0.177727	0.139886
KEGG_PANTOTHENATE_AND_COA_BIOSYNTHESIS	0.104407	0.109576	0.0561615	0.0744815	-0.19725	0.209902	-0.359504	-0.118399	0.273067	0.0165732	0.103968	0.369893	-0.0997037	-0.236747	-0.290791	-0.0143471	-0.357872	-0.0512557	-0.0486	0.087561	-0.147985	-0.123942	-0.185928	0.0784263	0.0465646	-0.0106485	0.362965	0.114319	-0.0300088	0.169405	0.0909805	-0.208492	-0.349097	-0.197896	0.0459955	0.284557	-0.199899	0.0758402	-0.070548	-0.291457	0.249575	-0.173794	0.00967254	-0.208165	0.220258	-0.104494	0.229835	0.10557	-0.0122501
KEGG_FOLATE_BIOSYNTHESIS	0.0356506	0.418769	-0.388219	0.245225	0.145656	0.629335	-0.246545	0.0324251	0.296459	0.158916	0.309429	-0.484674	-0.211283	-0.0459072	-0.00258104	-0.0566346	-0.0213829	-0.219185	-0.0415967	-0.463402	0.0995361	0.0716224	0.0718523	0.1463	0.00927012	-0.475073	0.251162	-0.219318	0.413863	-0.162708	0.140897	-0.241841	-0.447834	0.0388598	0.195307	-0.477113	-0.143363	-0.320446	-0.478121	-0.194635	-0.140782	0.231602	-0.0455342	-0.214839	-0.185625	-0.466844	0.464033	0.575858	0.0251367
KEGG_RETINOL_METABOLISM	0.19579	0.518094	-0.32658	0.00543553	-0.481265	-0.365783	-0.30842	0.321741	0.124518	-0.223906	-0.459179	-0.0872071	0.028125	-0.418696	-0.186741	-0.396787	0.450087	-0.269088	-0.307662	-0.148376	-0.299244	0.455944	-0.149903	0.476652	-0.256369	0.338123	-0.156365	0.208713	0.0633179	-0.190303	-0.335915	-0.316211	-0.316941	0.440899	0.333541	-0.195961	0.0711815	-0.0997685	0.1486	0.366022	-0.441134	-0.0874215	0.310496	-0.0515691	-0.288622	-0.376353	0.576927	0.310181	-0.06094
KEGG_PORPHYRIN_AND_CHLOROPHYLL_METABOLISM	0.321535	0.40543	-0.116829	0.133939	0.109826	-0.140079	-0.555512	0.55244	0.606953	-0.00802144	-0.225744	-0.147384	0.0278668	0.250843	0.191144	0.0416081	0.0623225	0.0569655	0.19481	-0.0541469	-0.10886	0.431899	-0.0626634	0.416007	-0.190572	0.0816215	0.0338246	0.373817	0.256694	-0.460175	-0.290071	-0.0703094	0.0906635	0.0295634	0.396904	-0.141566	-0.29878	-0.136768	0.172758	-0.421569	-0.437162	0.00760534	0.233652	0.0748548	0.0464817	-0.364816	0.148182	0.380056	0.092139
KEGG_TERPENOID_BACKBONE_BIOSYNTHESIS	0.73631	0.685686	-0.12249	-0.416945	-0.322373	0.441329	0.0698456	0.179787	0.546077	-0.427352	-0.510201	-0.139975	-0.470379	0.343454	-0.025674	0.0361519	0.0205202	-0.123758	-0.426186	-0.380092	0.43329	-0.568854	-0.496229	-0.23434	0.509781	-0.648599	0.6645	-0.280659	0.592689	0.11774	-0.35206	-0.0542856	0.478174	-0.325294	0.523278	-0.617691	-0.330939	0.109597	-0.570728	-0.683193	0.0571246	0.293154	0.588834	-0.244624	0.646718	-0.447454	-0.131469	0.607123	0.218295
KEGG_LIMONENE_AND_PINENE_DEGRADATION	0.345282	0.437623	-0.58275	-0.291591	0.391805	-0.282126	-0.630275	0.453759	0.320035	-0.0212004	-0.325553	-0.50802	-0.030432	-0.382544	0.451047	0.23046	0.205428	0.398254	0.264462	-0.245323	-0.288647	0.214238	-0.521645	0.476561	0.163208	-0.566193	-0.351312	0.496513	0.761619	-0.740069	0.222422	-0.228014	-0.14969	0.406747	0.583894	-0.639251	-0.42701	0.240642	-0.46433	-0.462611	-0.632543	-0.284916	-0.0506417	-0.326575	-0.12208	-0.706855	0.243419	0.720926	0.216852
KEGG_NITROGEN_METABOLISM	0.0128028	0.472284	-0.143856	-0.21554	-0.205478	-0.442395	-0.129464	-0.0923916	0.156904	-0.0043314	-0.385014	0.243649	-0.389175	-0.199806	-0.0561791	-0.33728	0.227654	-0.113208	-0.10448	-0.0766367	-0.486581	0.226682	-0.110426	0.0413887	0.0225718	0.0718399	-0.171276	0.409299	-0.406288	-0.254719	-0.270217	0.180521	-0.494861	0.173628	-0.165449	0.0290952	0.313322	0.292102	0.40389	0.244308	-0.531592	-0.578425	-0.144584	-0.133283	-0.0388812	-0.00550867	0.0486088	0.323345	0.100104
KEGG_SULFUR_METABOLISM	0.139826	0.180985	-0.171678	-0.0271224	-0.343324	0.446309	-0.408226	0.0915805	-0.336305	-0.283188	-0.495789	0.461099	0.018682	-0.00285154	0.135992	0.139572	0.306035	0.0351448	-0.0378215	0.200358	-0.0426076	0.597439	0.361764	0.111615	-0.018612	0.183771	0.184255	0.43918	0.0802987	-0.0935281	-0.0934212	0.181828	-0.0588291	0.772729	0.684165	0.0148625	-0.44428	-0.437118	-0.209824	-0.22842	-0.487474	0.399607	-0.0575104	0.24746	-0.462655	-0.550031	0.335596	0.127435	-0.417994
KEGG_AMINOACYL_TRNA_BIOSYNTHESIS	0.402235	0.441852	0.191325	-0.119477	0.43573	-0.0142812	0.179566	0.486952	0.360959	0.0330252	-0.0645323	0.219478	0.304405	-0.318673	0.036581	0.533964	-0.46883	0.575539	0.522591	-0.000930449	-0.355358	-0.335547	0.325	0.19167	0.104657	-0.666689	0.0287913	0.348433	0.377277	-0.0172339	0.352987	0.400196	-0.174263	-0.510063	-0.0309573	-0.179702	0.174664	-0.39992	0.159312	-0.731086	0.343912	-0.150475	-0.119933	-0.472161	-0.0337225	0.118303	-0.262901	0.451079	0.140533
KEGG_METABOLISM_OF_XENOBIOTICS_BY_CYTOCHROME_P450	0.141159	0.512989	-0.194749	0.179782	-0.370713	-0.256287	-0.439669	0.329519	0.119588	-0.261563	-0.510412	-0.192116	-0.195318	-0.240314	0.0326284	-0.387597	0.322516	-0.249041	-0.172246	-0.243751	-0.344517	0.484884	-0.336125	0.460928	-0.191826	0.432872	-0.213351	0.26205	0.254084	-0.339285	-0.308562	-0.340665	-0.190996	0.451164	0.213132	-0.1956	0.0242523	0.153774	0.139009	0.386992	-0.491481	-0.0955682	0.165506	-0.230813	-0.146154	-0.433919	0.554798	0.344399	0.00917371
KEGG_DRUG_METABOLISM_CYTOCHROME_P450	0.221605	0.420312	-0.274984	0.188913	-0.40903	-0.307797	-0.426893	0.310364	0.215693	-0.274598	-0.419811	-0.224786	-0.143354	-0.217417	-0.0343206	-0.354709	0.263957	-0.293734	-0.169551	-0.14039	-0.372432	0.410848	-0.229798	0.387653	-0.0883552	0.47393	-0.37827	0.113608	0.284723	-0.291643	-0.213344	-0.254499	-0.305163	0.413941	0.166234	-0.218253	0.0744928	-0.0227701	0.197158	0.360157	-0.438122	-0.194018	0.227516	-0.188937	-0.0577095	-0.362836	0.470279	0.264211	0.0467598
KEGG_DRUG_METABOLISM_OTHER_ENZYMES	0.174606	0.368171	-0.0899906	0.242746	-0.0463447	0.181467	-0.302853	0.406653	0.439273	0.164015	-0.0302792	0.0504066	0.0170834	-0.0704552	-0.264985	-0.118094	0.321371	-0.439829	-0.0767133	-0.166373	-0.229574	0.22538	0.12659	0.419238	-0.183256	0.0516947	0.0421383	0.0189245	0.249141	-0.155671	-0.0488287	-0.281614	-0.376585	0.259946	0.302979	0.0410934	-0.097558	0.0770118	0.150183	0.00499127	-0.312885	0.286309	0.156503	-0.00360849	0.0349652	-0.165958	0.518276	0.34449	-0.0724965
KEGG_BIOSYNTHESIS_OF_UNSATURATED_FATTY_ACIDS	0.0667034	0.114905	0.185015	0.165519	0.301781	0.354018	0.0547714	-0.156265	0.34062	-0.155511	-0.265167	-0.0328162	-0.109102	0.192726	0.346151	0.338627	0.169467	0.255473	-0.0906491	-0.380656	0.179132	0.302756	-0.558459	0.633449	0.399187	-0.688257	0.143808	0.296028	-0.0446814	-0.0908258	-0.135401	-0.505517	-0.158217	0.100726	0.134048	-0.584327	-0.111075	-0.00877644	-0.448466	-0.423785	-0.552221	-0.0665695	0.313018	-0.212207	0.38948	-0.330795	0.229566	0.460995	0.170062
KEGG_ABC_TRANSPORTERS	0.00561078	0.153753	-0.326322	-0.114913	-0.232091	-0.165598	-0.140616	-0.113554	-0.000268326	-0.175992	-0.331263	0.326112	0.174962	-0.238646	-0.0413822	-0.134176	0.36216	0.199208	-0.0276887	0.0440132	-0.205251	0.130287	-0.104281	0.148701	-0.217939	-0.22515	-0.199721	0.0614034	0.105967	-0.163341	-0.14694	-0.207392	-0.193258	0.253698	0.394644	-0.10865	-0.082002	-0.20616	0.276509	-0.0663304	-0.319205	-0.245395	-0.0414346	-0.0479221	-0.0884879	-0.23391	0.220948	-0.0738004	0.203985
KEGG_RIBOSOME	-0.165108	-0.097143	-0.259078	0.416449	0.382079	0.51988	0.767665	0.13798	-0.00861467	0.00819725	0.38806	-0.334612	-0.407489	-0.729846	0.600443	0.156971	0.493316	0.358971	0.599256	0.511998	-0.265768	-0.146453	0.6035	0.0579889	-0.450369	0.714729	0.47147	-0.572343	-0.550077	0.258036	0.440129	0.739306	-0.346059	-0.246487	0.156131	0.509134	0.473313	0.339515	0.423106	-0.659642	0.622635	-0.629837	-0.54082	-0.846889	-0.228564	0.828177	0.270686	-0.326466	-0.552052
KEGG_RNA_DEGRADATION	0.339103	0.0611255	-0.16627	0.0701934	0.521926	0.00371526	0.415031	0.00987804	0.324057	-0.0828215	0.347519	-0.348856	-0.171485	-0.0765467	0.138942	0.342253	-0.275739	0.626549	0.366778	-0.419696	0.0243586	-0.569139	0.294954	0.0219858	0.365215	-0.52615	0.108719	-0.0056089	0.401209	0.59068	0.31263	0.251662	0.0426384	-0.464741	-0.0188397	-0.499126	-0.149905	-0.308299	-0.445623	-0.743459	0.55209	0.0054593	-0.265751	-0.405106	0.33286	0.321772	-0.211126	0.385563	0.129594
KEGG_RNA_POLYMERASE	-0.000484647	0.0275058	0.0404468	0.362964	0.513208	0.33477	0.470941	0.189761	0.175886	0.385036	0.341509	0.132484	0.351643	-0.195174	0.0118851	0.451685	-0.165005	0.574698	0.497587	-0.056374	0.113996	-0.489064	0.374339	0.20529	0.0230631	-0.49055	0.328088	-0.0920147	0.102691	0.545501	0.318613	0.453952	0.261408	-0.671418	0.0108495	-0.495057	-0.0436439	-0.308163	-0.44124	-0.785846	0.670833	-0.347347	-0.516483	-0.448346	0.0889648	-0.0987333	-0.019489	0.15172	0.136425
KEGG_BASAL_TRANSCRIPTION_FACTORS	0.0211977	0.247208	0.266017	0.176363	0.424641	0.0588036	-0.0810821	0.089008	0.288665	-0.175796	0.102089	0.0760367	0.040847	0.010233	0.0179922	0.44832	0.031478	0.388767	0.27672	-0.290825	0.0314461	-0.35595	0.0313041	-0.222856	0.275321	-0.514765	-0.0995643	-0.281857	0.140478	0.399715	0.135951	-0.396376	0.182272	-0.357537	-0.233329	-0.205077	-0.0354746	-0.130788	-0.365851	-0.676478	0.327171	-0.216065	-0.212134	-0.264741	0.588023	-0.353261	-0.270294	-0.048193	0.0962953
KEGG_DNA_REPLICATION	0.495529	-0.662247	-0.172715	0.33314	0.539252	0.261162	0.610651	0.285067	0.44462	0.124567	0.451277	-0.2811	-0.27671	-0.0547539	0.213138	0.497843	0.18818	0.614813	0.414198	-0.722674	0.560279	-0.461099	0.438525	0.189818	0.57179	-0.634072	0.434562	-0.148632	0.159241	0.672811	0.488474	0.542812	0.24181	-0.801133	-0.33964	-0.850586	-0.456392	-0.475189	-0.730145	-0.877927	0.672599	-0.0710339	0.19133	-0.718793	0.517334	0.27542	0.222557	0.31321	-0.201774
KEGG_SPLICEOSOME	-0.0527813	-0.308236	0.290479	0.28951	0.5518	0.0529886	0.471217	0.2407	0.192048	-0.0309831	0.484249	-0.186157	0.0210143	-0.235461	0.0818457	0.453254	-0.0859077	0.596966	0.419021	-0.458597	-0.0442729	-0.606809	0.362962	-0.0162809	0.411357	-0.66541	0.315725	-0.313034	0.336574	0.614097	0.347822	0.084237	0.192687	-0.598114	-0.190991	-0.419283	-0.0660598	-0.478065	-0.524522	-0.807989	0.641691	0.132941	-0.270188	-0.436647	0.240773	0.123895	-0.16044	0.305621	-0.335449
KEGG_PROTEASOME	-0.432337	-0.429479	0.211596	0.645924	0.52322	0.551611	-0.139078	0.511579	0.590237	0.315478	0.449749	-0.20987	0.504921	0.53694	0.611211	0.490572	0.324327	0.527626	0.47697	-0.313741	0.631782	0.0595779	0.0177471	0.507686	0.187524	-0.535811	0.447028	0.151538	0.458668	0.0379575	0.217156	0.073179	0.199212	-0.592229	0.336247	-0.504794	-0.501891	-0.618897	-0.583257	-0.697858	0.434761	0.482686	-0.225956	-0.551537	0.371175	-0.638132	0.309946	0.338821	0.361279
KEGG_PROTEIN_EXPORT	0.471064	0.600739	0.492052	0.450905	0.0642163	0.149932	-0.507921	0.122853	0.595876	0.300876	0.434863	0.154148	0.12689	0.37249	0.294902	0.550168	-0.382263	0.250966	0.0349387	0.315366	0.0600162	-0.196003	0.317835	0.326973	-0.139762	-0.311276	0.326114	-0.232451	0.379539	-0.0926453	0.0940728	0.161775	0.266185	-0.433925	0.503237	-0.464588	-0.433751	0.0866131	-0.254739	-0.703869	0.156172	-0.0833636	-0.0867099	-0.272964	0.29894	-0.263565	-0.278036	0.409176	0.344092
KEGG_PPAR_SIGNALING_PATHWAY	0.0132397	0.231013	0.0256315	-0.0193283	-0.107673	0.14748	-0.297561	-0.0467884	-0.0321573	0.0886357	-0.261322	0.130625	0.140661	-0.0905323	-0.0289776	0.119532	0.0347065	-0.0754749	-0.0173692	-0.184418	-0.298263	0.0560132	-0.411145	-0.00224922	-0.0713766	-0.155287	-0.113354	-0.121964	0.077237	-0.361502	-0.217634	-0.339094	-0.214213	0.282655	0.385055	-0.124535	0.0913036	-0.100651	-0.0612321	0.00820553	-0.449283	-0.235513	-0.000486883	0.00965509	0.021491	-0.29991	0.392995	0.210386	0.0292841
KEGG_BASE_EXCISION_REPAIR	0.231631	-0.244582	-0.154153	0.221533	0.451387	0.174276	0.254909	-0.12735	-0.317115	0.0685215	0.207891	-0.319079	-0.141283	-0.0127983	-0.0888	0.402131	-0.222963	0.401877	0.408414	-0.384286	0.316112	-0.545155	0.206927	0.0892633	0.380201	-0.526702	0.12546	-0.181406	0.132539	0.466377	0.240287	0.16132	0.190235	-0.411012	-0.0794046	-0.517166	-0.340212	-0.279739	-0.6044	-0.788924	0.341242	0.0123735	0.167245	-0.213713	0.141831	0.0847295	0.142024	-0.0456282	-0.184295
KEGG_NUCLEOTIDE_EXCISION_REPAIR	0.311732	-0.229883	-0.165606	0.250526	0.332356	0.10748	-0.0568204	0.155503	0.173483	0.187669	0.547657	-0.292162	-0.0733812	0.177558	0.0439752	0.409394	-0.00806555	0.404693	0.351555	-0.595875	0.173152	-0.275974	0.119435	0.2717	0.448036	-0.393165	0.127046	0.179962	0.322129	0.385579	0.494269	-0.153285	-0.0187119	-0.577357	-0.230867	-0.574829	-0.181476	-0.330596	-0.572905	-0.754635	0.156039	0.0517918	-0.237869	-0.497153	0.599814	-0.0537687	0.102291	0.377265	0.228357
KEGG_MISMATCH_REPAIR	0.484246	-0.489702	-0.322352	0.0175608	0.279638	0.301911	0.435009	0.304589	0.417607	-0.210722	0.271026	-0.25668	-0.201986	0.197782	0.122079	0.446562	0.0555574	0.436452	0.422211	-0.67116	0.485946	-0.343498	0.250383	0.481981	0.485798	-0.579104	0.553996	0.328703	0.285089	0.631692	0.439907	0.288165	-0.0237374	-0.718355	-0.0629794	-0.813626	-0.434781	-0.494477	-0.605528	-0.826434	0.608282	0.35111	0.159582	-0.629284	0.499675	0.364874	0.050448	0.345517	0.272476
KEGG_HOMOLOGOUS_RECOMBINATION	0.280594	-0.216282	-0.362345	0.0968417	0.409214	-0.327387	0.507369	0.104339	0.156748	-0.133191	0.379018	-0.237386	-0.322957	-0.240156	-0.180028	0.335598	-0.302077	0.498203	0.227858	-0.656694	0.358128	-0.352304	0.245191	0.0580748	0.26183	-0.362609	0.101071	0.301974	0.00604304	0.607796	0.336929	0.129391	0.275067	-0.567579	-0.335643	-0.81708	-0.544349	0.00753724	-0.600519	-0.819102	0.515732	-0.214008	0.0329289	-0.695271	0.364583	0.155537	-0.16544	0.363908	-0.0786492
KEGG_NON_HOMOLOGOUS_END_JOINING	0.179473	0.187148	-0.040006	0.301663	0.499053	-0.399597	0.422521	0.198713	0.385113	-0.324594	0.142103	-0.045171	-0.350133	0.191734	-0.174154	0.314985	-0.329627	0.312903	0.287663	-0.484867	0.149367	-0.513963	0.15818	0.148919	-0.0141344	-0.402592	-0.389611	0.192769	0.405609	0.447259	0.409234	0.0801699	0.0786363	-0.0621313	-0.52206	-0.537776	-0.440552	-0.307672	-0.189257	-0.82907	0.467868	-0.264673	-0.52548	-0.515959	0.348382	-0.157895	-0.217784	0.476905	0.195604
KEGG_MAPK_SIGNALING_PATHWAY	-0.171653	0.0493167	0.149418	0.298989	0.0761112	0.192275	-0.0749121	0.0728526	0.173811	0.295931	0.139172	0.0526393	-0.0207825	0.276287	-0.145747	-0.0683819	0.0167253	-0.0422861	-0.212553	-0.315601	-0.0106986	0.00662279	-0.231881	0.0672369	0.0303635	-0.409295	0.0778353	0.124657	0.0772234	-0.0572693	0.00589247	-0.235633	-0.228025	0.10172	0.0115738	-0.0496955	-0.0639836	-0.0378765	-0.105407	-0.106506	-0.285991	0.0046593	-0.0386186	-0.0678908	0.171058	-0.0938922	0.207209	0.10788	0.0893374
KEGG_ERBB_SIGNALING_PATHWAY	-0.0917088	0.187335	0.0807697	0.430844	0.104416	0.265098	-0.036944	0.110369	0.146546	0.300092	0.346755	-0.0500868	-0.0822944	0.309927	-0.292311	-0.0341529	-0.202295	0.00924534	-0.0792762	-0.357296	-0.16692	-0.243467	-0.430949	0.0113155	-0.0125384	-0.467303	0.1261	0.140229	0.184549	0.00671376	0.122946	-0.350079	-0.295972	-0.106988	-0.10815	-0.113971	-0.118988	-0.0919702	-0.344372	-0.133239	-0.360176	0.201654	-0.0483119	0.100707	0.0957566	-0.122823	0.190183	0.0489792	0.0908683
KEGG_CALCIUM_SIGNALING_PATHWAY	-0.0320733	-0.0568241	0.0670918	0.158868	-0.236695	-0.204349	-0.000773611	-0.184382	-0.0560074	0.193471	0.0704902	0.0289323	-0.032724	0.27595	0.10506	-0.097186	0.186345	0.056891	-0.0663643	-0.230638	-0.14985	0.215237	-0.100796	0.19711	0.0291143	-0.327465	-0.0537207	0.0266114	-0.0649407	-0.129467	0.0581223	-0.0332782	-0.247656	0.0871912	0.0564101	-0.0962313	-0.0471635	0.0245811	-0.210604	0.0437086	-0.228696	-0.0921711	-0.0468177	-0.0569861	0.125615	-0.164479	-0.0080582	0.0501244	0.0130939
KEGG_CYTOKINE_CYTOKINE_RECEPTOR_INTERACTION	-0.395854	-0.0325692	0.126545	0.304041	-0.255687	0.226535	-0.173293	0.154126	0.227136	0.291989	0.0737164	0.24291	0.181067	0.036845	-0.0132624	-0.18615	0.257364	-0.171609	-0.136342	-0.130542	-0.0397774	0.358975	0.0287941	0.148479	-0.293311	0.0863109	-0.209946	0.0815557	-0.102483	-0.17925	-0.0472227	0.0709456	-0.223476	0.227883	-0.0591554	0.20134	0.15554	0.167789	0.298523	0.486233	-0.294532	-0.329004	-0.247011	-0.280999	0.170706	-0.0716825	0.443966	-0.0859636	-0.0393114
KEGG_CHEMOKINE_SIGNALING_PATHWAY	-0.298125	-0.050635	0.249969	0.360098	-0.0227886	0.126178	0.0386184	0.0720652	0.206859	0.270037	0.187105	0.0653753	0.16318	0.192642	-0.161177	-0.0489303	0.0492457	-0.00744196	-0.135219	-0.152325	0.0251515	-0.0499159	-0.0753368	0.0716919	-0.210531	-0.31462	-0.0637456	0.0149496	0.0392891	0.136306	0.0181425	-0.0821834	-0.242321	0.029765	0.0203864	-0.136551	-0.0289198	-0.0385032	-0.106142	0.0508252	-0.078106	0.0288552	-0.110782	-0.0811375	0.125787	0.0212171	0.344244	0.0367808	0.180698
KEGG_PHOSPHATIDYLINOSITOL_SIGNALING_SYSTEM	-0.165366	0.104941	0.236363	0.132615	0.121501	-0.044819	-0.0472012	-0.0607833	-0.003586	0.163377	0.12239	-0.025444	0.00508317	0.177299	-0.209982	0.000367295	-0.256893	-0.00825706	-0.0912298	-0.221751	-0.163979	-0.163835	-0.303729	-0.0792045	-0.148106	-0.523337	-0.0366457	0.130291	0.423909	0.103109	0.0189686	-0.116001	-0.128749	0.137956	0.0364655	-0.114445	-0.14099	-0.0646961	-0.225479	-0.286734	-0.241228	-0.0357394	-0.0232398	0.165433	-0.0657965	-0.0340992	0.022907	0.139472	0.204752
KEGG_NEUROACTIVE_LIGAND_RECEPTOR_INTERACTION	0.0229385	-0.214615	0.0149662	-0.00990391	-0.32996	-0.146697	-0.0913518	-0.228692	-0.210319	0.155408	-0.0755461	0.269013	-0.0598634	-0.012321	0.0285026	-0.166814	0.230197	0.127637	-0.0453054	-0.0804781	-0.0808349	0.272839	0.0868324	0.0963654	-0.0295499	-0.106974	-0.0945323	-0.123871	-0.304985	-0.186988	-0.0291472	0.110317	-0.24927	-0.0431686	-0.121931	0.0381517	-0.0231203	0.0291937	0.0188739	0.298826	-0.223047	-0.20337	0.0192919	-0.0864082	0.0364634	-0.148943	0.0586649	-0.114805	-0.238679
KEGG_CELL_CYCLE	0.282489	0.0352038	0.0425488	0.354732	0.488018	0.0347078	0.312384	0.196537	0.512749	0.129719	0.46104	-0.351235	-0.136188	0.217358	0.322671	0.195561	0.0895871	0.277964	0.189746	-0.624831	0.00125098	-0.444491	-0.000723952	0.0779893	0.258656	-0.577607	0.249655	0.0589659	0.365245	0.428031	0.283202	0.00240036	0.0771425	-0.561761	-0.309496	-0.595493	-0.34403	-0.244202	-0.528181	-0.618021	0.344201	0.0821031	-0.125949	-0.46924	0.41926	0.324589	-0.0222885	0.329822	0.134599
KEGG_OOCYTE_MEIOSIS	0.133206	0.0569082	0.213972	0.319616	0.439967	-0.0588514	0.15549	0.0894967	0.421781	0.18448	0.332959	-0.3656	-0.0195319	0.38621	0.137209	0.130212	-0.0249981	0.160407	-0.0555102	-0.482024	-0.000757848	-0.324333	-0.305475	0.288745	0.102402	-0.547142	0.112675	0.12146	0.338128	0.220116	0.212677	-0.328463	-0.0419785	-0.332643	-0.180994	-0.501438	-0.372071	-0.197353	-0.516246	-0.517914	0.173824	0.0726955	0.118185	-0.24004	0.316061	-0.0843966	-0.0601098	0.361734	0.129655
KEGG_P53_SIGNALING_PATHWAY	0.0136043	0.277963	-0.133464	0.234414	0.0022374	0.146452	-0.143007	0.161178	0.287467	-0.0676941	-0.00383739	-0.265321	0.066865	0.214461	0.252652	0.0805712	-0.0997841	0.0738732	0.0376338	-0.480769	0.0251352	0.014425	-0.288175	0.174906	-0.202786	-0.262469	0.234962	0.326851	0.354553	-0.119906	0.231816	0.00368177	-0.120055	-0.157932	-0.224739	-0.476485	-0.265869	-0.355366	-0.2635	-0.23232	-0.104119	-0.0803009	-0.182068	-0.296491	0.0186229	0.156674	0.0837182	-0.0634046	0.213682
KEGG_UBIQUITIN_MEDIATED_PROTEOLYSIS	0.143435	0.18224	0.133756	0.474739	0.24596	0.120387	-0.0585878	0.143583	0.459275	0.181903	0.367055	-0.202981	0.0442519	0.286154	-0.0315645	0.234099	-0.303286	0.224425	0.1933	-0.473941	-0.114347	-0.371043	-0.278787	0.117053	0.141373	-0.538047	0.163494	0.0154135	0.342411	0.19711	0.189237	-0.372929	-0.0698278	-0.254068	-0.134172	-0.37451	-0.304761	-0.184809	-0.389531	-0.586433	0.0975305	0.111014	-0.00296842	-0.0925161	0.276386	-0.0617129	0.0392201	0.315176	0.261726
KEGG_SNARE_INTERACTIONS_IN_VESICULAR_TRANSPORT	-0.227094	0.129192	0.186876	0.224857	0.196583	0.0369743	-0.538646	0.254077	0.381252	0.487549	0.40406	0.326419	0.101256	0.298949	-0.311441	0.0965592	-0.174807	-0.35775	0.0601289	-0.0976	0.0390039	0.0539704	-0.266046	-0.158696	-0.141934	-0.253282	0.0668288	0.0310366	-0.0145498	-0.11531	0.203548	-0.42349	-0.08705	0.0636468	0.141623	0.254291	-0.261264	0.148628	-0.142336	-0.363227	-0.289276	-0.0634888	-0.0889516	0.0211471	-0.0199123	-0.0907856	-0.130138	-0.0960943	0.236366
KEGG_REGULATION_OF_AUTOPHAGY	0.325513	0.312255	0.019815	0.119332	0.0824149	0.223209	0.109211	0.111975	0.276954	0.25513	0.344872	0.0935937	0.352522	0.417951	-0.442395	0.120676	-0.263054	-0.228652	0.150758	-0.0454552	0.226796	-0.0841133	-0.129883	0.327506	-0.0406832	-0.301412	-0.16178	-0.0244696	-0.0125732	-0.0631967	-0.00980642	-0.0662063	-0.0427051	-0.00477868	-0.0185201	0.093909	-0.152203	0.117793	-0.0667275	-0.37468	-0.191675	0.301719	0.00491417	-0.180384	0.227294	-0.239661	-0.290132	-0.342672	0.306427
KEGG_LYSOSOME	-0.135506	0.164025	0.107913	0.13453	-0.0172919	0.381736	-0.609535	0.110098	0.133633	0.0911606	0.034583	0.358549	0.443232	0.298232	0.171347	0.390497	-0.18016	-0.364846	-0.12927	0.113385	0.205457	0.205071	0.0297053	-0.0480098	-0.28643	-0.56349	0.290092	0.359246	0.385137	-0.369333	-0.404664	-0.123088	0.145035	0.153442	0.203902	0.0497909	-0.386081	0.202824	0.0537615	-0.261924	-0.484903	-0.0989044	-0.275592	0.0988994	0.304459	-0.440546	0.129	0.360143	0.488354
KEGG_ENDOCYTOSIS	-0.144546	0.075583	0.179022	0.32051	0.0645263	0.297323	-0.243899	0.140342	0.139854	0.302531	0.278086	0.0463208	-0.042347	0.35895	-0.0629474	0.0154018	0.0745316	-0.0940296	0.0528616	-0.312753	0.0126813	0.00150194	-0.415553	0.0550548	-0.0521507	-0.485692	0.166893	0.0950014	0.252149	-0.156964	-0.00617256	-0.438258	-0.197139	0.155197	0.135788	-0.00393859	0.00815673	-0.00560364	-0.335655	-0.160464	-0.398784	0.0274494	0.0324458	0.157497	0.00864446	-0.282459	0.265206	0.158665	0.216853
KEGG_PEROXISOME	0.169374	0.337332	0.0286308	-0.0551514	-0.0638256	-0.074289	-0.429011	-0.0855782	0.0682835	0.109958	-0.194156	-0.00439723	0.00228786	0.0943879	0.0229697	0.0203708	-0.0175115	-0.199342	0.0042088	-0.0994886	-0.231668	0.122871	-0.372636	-0.0325854	0.0293841	-0.372336	-0.144991	0.240351	0.0737872	-0.224766	-0.21559	-0.448524	-0.0812125	0.209793	0.31328	-0.0557558	-0.276512	-0.324911	-0.219709	-0.525216	-0.446943	0.0459662	0.151982	0.111349	-0.000493752	-0.390568	0.313265	0.182803	0.21323
KEGG_MTOR_SIGNALING_PATHWAY	0.0920064	0.126189	-0.0343573	0.164148	0.0465957	0.201897	-0.00847521	-0.0553444	0.0699723	0.22512	0.341815	0.0876952	0.161485	0.166222	-0.281874	0.14142	-0.206321	0.101249	0.109402	-0.228591	-0.263324	-0.168819	-0.375167	-0.179053	0.0509041	-0.504204	-0.0375295	0.0649978	0.0382148	0.138665	-0.137436	-0.300592	-0.0538954	-0.0641657	0.251811	0.0863453	-0.0914419	0.00577275	-0.136162	-0.418097	-0.190896	-0.0199518	-0.0708854	0.0836435	-0.0336839	0.137275	0.174228	-0.11413	0.255123
KEGG_APOPTOSIS	-0.232751	0.204419	0.0638894	0.390528	0.118461	0.410443	-0.0750953	0.291535	0.417804	0.411627	0.363125	-0.0432627	0.294007	0.290474	-0.114582	0.0770747	-0.0773515	-0.181392	-0.138621	-0.179423	0.127497	-0.120421	-0.109464	0.252882	-0.0708565	-0.390752	0.15281	0.27599	0.0499861	0.091181	0.206287	-0.0574888	-0.148561	0.170593	-0.194359	-0.1085	-0.187815	-0.118037	0.0259871	-0.114386	-0.128358	0.082859	-0.195884	-0.270865	0.349542	-0.136231	0.418568	-0.076661	-0.00609513
KEGG_CARDIAC_MUSCLE_CONTRACTION	0.0113192	0.223461	0.173847	0.145269	-0.0621943	0.039712	-0.0447695	0.28215	-0.136075	0.028646	-0.132931	0.0841462	0.0691892	0.0772344	-0.0575983	-0.0852354	0.18181	0.336785	-0.120925	-0.243583	0.013359	0.0212653	-0.13438	0.240315	-0.0165444	0.131004	0.0521248	-0.216172	-0.0414451	-0.264757	0.111216	0.0473756	-0.162116	-0.104791	0.261182	-0.371348	-0.272963	-0.132001	-0.17901	-0.352894	-0.326848	-0.335588	-0.0526464	-0.0495864	0.0682469	-0.260756	0.377003	0.0432044	0.0735372
KEGG_VASCULAR_SMOOTH_MUSCLE_CONTRACTION	-0.00703645	-0.0798862	0.240478	0.239889	-0.0470924	-0.0612462	0.0607112	0.0187528	0.10418	0.268031	0.155938	0.00982088	0.00309147	0.213315	0.0943895	-0.0393837	-0.0156103	-0.0353333	-0.0174999	-0.311036	-0.159895	0.0524453	-0.213352	0.0492427	0.0342182	-0.323133	0.0612947	0.162982	0.0728777	-0.0258659	-0.088334	-0.189319	-0.312979	-0.0623107	0.109104	-0.161244	-0.152364	0.00275964	-0.29507	-0.103984	-0.285752	-0.0513535	0.00652793	-0.0423943	0.0680876	-0.157729	0.111297	0.217221	0.0895081
KEGG_WNT_SIGNALING_PATHWAY	-0.0704038	-0.0210157	0.20093	0.297697	0.188906	0.159178	-0.0560377	-0.00353553	0.0776049	0.257654	0.200098	-0.186515	-0.228212	0.215524	-0.021481	0.0162289	0.0236067	0.135801	-0.153811	-0.365809	-0.0229518	-0.195191	-0.243053	0.0955113	-0.0203633	-0.554355	0.215361	0.00959322	0.230073	-0.0730424	-0.0199308	-0.333498	-0.0563673	-0.0549935	-0.108486	-0.231808	0.0332385	-0.060812	-0.283729	-0.110529	-0.238197	-0.00724684	0.0935584	0.0771535	0.188553	-0.205319	0.193863	0.190771	0.0634783
KEGG_DORSO_VENTRAL_AXIS_FORMATION	-0.407043	0.189605	0.283296	0.22134	0.0979881	0.217046	-0.0779175	0.0569441	0.209589	0.212935	-0.0217035	-0.0431594	-0.0389577	0.256216	-0.255519	-0.24327	-0.186118	-0.222603	-0.286336	-0.412829	-0.383745	-0.277041	-0.393832	0.0753829	-0.106201	-0.6214	-0.00470261	0.289228	0.267635	0.17168	-0.0761481	-0.577	-0.349328	0.229183	0.104293	-0.0385204	-0.0541765	-0.125664	-0.223962	0.00815819	-0.254435	0.233483	-0.245544	-0.154991	0.105291	-0.315555	0.284245	-0.042266	0.194301
KEGG_NOTCH_SIGNALING_PATHWAY	-0.164016	-0.0349274	0.212318	0.312249	-0.20927	0.0157914	-0.127425	-0.0882649	-0.0932113	-0.0201247	0.139067	-0.134281	-0.166089	0.222941	0.0677875	-0.0225423	0.0974729	0.115653	-0.0592684	-0.351011	-0.173178	-0.193249	-0.26382	-0.184025	0.154074	-0.579304	0.10805	-0.0586458	0.385739	0.0712314	-0.23148	-0.4733	0.177605	-0.0330746	0.0262625	-0.0989031	0.187941	-0.221521	0.0373142	-0.138043	-0.386451	0.361441	-0.0799933	0.0026942	0.0442915	0.0579842	0.189042	-0.0839721	-0.036143
KEGG_HEDGEHOG_SIGNALING_PATHWAY	-0.147802	-0.311609	0.33424	0.231997	0.11469	0.0570567	-0.182883	0.152195	-0.180003	0.017033	0.0855856	-0.149668	0.0192241	0.284026	-0.00950218	-0.113126	0.334613	0.0430106	0.0916897	-0.298347	0.0131794	-0.205442	-0.261211	-0.017124	-0.0499047	-0.440023	0.124443	-0.247123	-0.15756	-0.39078	0.0251885	-0.253941	0.142536	0.0339572	-0.351779	-0.0718471	0.215319	0.121733	-0.328603	-0.00443913	-0.380571	-0.257394	-0.125667	-0.0218253	0.111691	-0.347137	0.212925	-0.00679394	0.0586812
KEGG_TGF_BETA_SIGNALING_PATHWAY	0.147217	0.0172692	0.311214	0.250353	-0.0282373	-0.0114926	-0.0273577	0.188154	0.2359	0.274883	0.153597	-0.0602118	-0.183683	0.286175	-0.0950903	0.014906	0.19006	0.154745	-0.0609538	-0.38516	-0.0772637	0.00118121	-0.214017	0.20182	-0.00644837	-0.396181	0.243354	0.0592338	0.0897608	-0.189309	-0.0170092	-0.300896	-0.0773806	-0.0384555	-0.149866	-0.165377	-0.0763082	-0.166335	-0.211515	-0.271017	-0.15537	-0.156811	-0.125112	-0.154992	0.435836	-0.256457	0.00376372	0.256992	0.164443
KEGG_AXON_GUIDANCE	-0.0250067	-0.0807876	0.247352	0.44745	-0.0336639	0.198376	-0.114786	0.10389	0.136019	0.342662	0.269096	0.118522	-0.111217	0.317075	-0.00265129	-0.106306	0.0872299	-0.0116621	-0.0261074	-0.464571	-0.0139602	0.0542219	-0.46274	-0.0752109	0.0189476	-0.389687	0.220392	0.18863	0.157339	-0.30746	0.00621754	-0.419249	-0.20705	0.109258	0.055053	-0.076542	-0.190207	-0.118271	-0.0635018	0.0195277	-0.466767	0.0536947	0.0462054	0.117966	0.128711	-0.393041	0.336568	0.0328247	0.0903832
KEGG_VEGF_SIGNALING_PATHWAY	-0.0149913	0.254161	0.321273	0.237147	0.0188723	0.215095	0.150406	-0.15294	0.0826481	0.340126	0.0980516	0.0228059	-0.165606	0.180052	-0.069659	0.136705	-0.102893	0.0624859	-0.212682	-0.170952	-0.00139189	-0.1297	-0.0886319	-0.115856	0.130614	-0.465305	0.0507623	-0.0728448	0.195151	-0.0231723	0.0378519	-0.118403	-0.172855	-0.0397251	-0.101709	-0.00985427	0.0147842	-0.221843	-0.267932	-0.192384	-0.124378	0.221659	-0.120871	0.0693425	-0.00998867	-0.0322559	0.365471	0.139135	0.161051
KEGG_FOCAL_ADHESION	-0.3927	-0.0601376	0.428367	0.443657	0.0574565	0.334063	-0.345351	0.255506	0.321731	0.485142	0.405034	0.209189	0.162935	0.471976	-0.0170437	0.150275	0.15679	-0.00341972	0.0609648	-0.45697	-0.0885486	0.193345	-0.460532	0.297674	-0.111698	-0.343823	0.112198	0.377219	0.133936	-0.29947	0.160143	-0.463447	-0.319149	0.0474324	-0.119693	0.00810602	-0.0983076	0.132287	-0.0697604	-0.0820501	-0.477301	0.108732	-0.213522	-0.230915	0.266927	-0.359276	0.349543	0.178212	0.239461
KEGG_ECM_RECEPTOR_INTERACTION	-0.442572	-0.144444	0.377643	0.334285	-0.367731	0.202117	-0.450475	0.174221	0.0918671	0.388724	0.397626	0.385245	0.416498	0.499954	0.206576	0.280338	0.399728	-0.0475109	0.216733	-0.425674	-0.171118	0.449733	-0.426367	0.29198	-0.209418	-0.103161	-0.0816648	0.403775	-0.0122078	-0.547092	-0.0246576	-0.406453	-0.380825	0.00865781	-0.255092	0.312787	0.0513087	0.36092	0.211585	0.234169	-0.57382	-0.0545477	-0.385055	-0.339151	0.159464	-0.442615	0.280942	0.111272	0.232504
KEGG_CELL_ADHESION_MOLECULES_CAMS	-0.342484	-0.265644	0.0695127	0.185254	-0.361083	0.26204	-0.110962	0.0527294	0.084923	0.152754	-0.0117967	0.306141	0.294251	0.0706356	0.036004	0.0971716	0.0379888	-0.0586574	0.0882884	-0.220665	-0.0830557	0.37316	-0.0810046	-0.0516253	-0.255953	-0.048868	-0.079349	0.292452	-0.156757	-0.185192	0.0981407	0.174013	-0.436564	-0.0272803	-0.0799391	0.196542	-0.146994	0.201835	-0.132695	0.307037	-0.200174	-0.168994	-0.159171	-0.123206	-0.0992424	-0.0275258	0.300455	-0.159077	0.28321
KEGG_ADHERENS_JUNCTION	-0.157484	0.168347	0.235817	0.578615	0.0733246	0.426338	-0.188447	0.192901	0.500116	0.455842	0.493844	-0.124698	-0.131667	0.303841	-0.201379	0.103631	0.0564103	-0.160765	-0.0929873	-0.568141	-0.129059	-0.0133533	-0.575905	0.239062	-0.304546	-0.554087	0.238662	0.354643	0.344906	-0.148924	-0.0102568	-0.474782	-0.29349	0.124709	-0.0641889	-0.00501864	-0.0366237	0.0416282	-0.0153927	-0.0726228	-0.492635	0.247694	0.000213962	-0.104231	0.223864	-0.339715	0.421679	0.424226	0.33806
KEGG_TIGHT_JUNCTION	-0.134511	0.0895811	-0.0605902	0.403141	0.105973	0.419549	-0.226704	0.249854	0.226037	0.192256	0.124495	-0.10653	-0.113287	0.129465	-0.0755163	-0.0864471	0.0218887	0.13028	-0.162707	-0.433112	0.216902	0.0115	-0.439773	0.224041	-0.114493	-0.33882	0.266681	0.351428	0.35239	-0.237755	-0.0221589	-0.469925	-0.257387	0.127485	-0.0485349	-0.221761	-0.0914419	-0.130657	-0.0996947	-0.135075	-0.398813	0.195099	0.0413911	-0.0796108	0.0568248	-0.357232	0.359928	0.30128	-0.12448
KEGG_GAP_JUNCTION	-0.0565059	-0.216242	0.431184	0.365764	0.199058	0.214026	-0.111015	0.244562	0.372335	0.309551	0.214378	-0.049117	-0.0618556	0.452902	0.094526	0.00997845	0.116927	-0.059551	-0.0915621	-0.298287	0.00246277	0.226483	-0.370795	0.244819	0.116874	-0.386254	0.107153	0.243225	0.00678008	-0.0287618	0.112586	-0.388756	-0.185534	-0.116917	-0.140963	-0.171594	-0.21657	-0.0764313	-0.291343	-0.227073	-0.25947	-0.0113491	0.00614807	-0.118434	0.253978	-0.436562	0.016604	0.183941	0.0699661
KEGG_COMPLEMENT_AND_COAGULATION_CASCADES	-0.417596	-0.0943226	0.0997319	0.115474	-0.319539	0.190262	-0.463782	0.041131	0.0942382	0.134552	0.206121	0.311917	0.0802498	0.379671	-0.0474919	-0.191209	0.223666	-0.0790494	-0.353186	-0.268136	-0.335952	0.527941	-0.121403	0.449652	-0.175265	0.331853	-0.235796	0.0182231	-0.148928	-0.380047	-0.191948	-0.338637	-0.259077	0.37717	0.000345971	0.337492	0.100834	0.126865	0.407449	0.500401	-0.502776	-0.14011	-0.290117	-0.167497	-0.0375604	-0.467168	0.441558	0.151743	-0.131868
KEGG_ANTIGEN_PROCESSING_AND_PRESENTATION	-0.407832	-0.289653	-0.0441868	-0.0313625	-0.052541	0.343725	0.331844	-0.0122075	0.011505	-0.0405482	-0.133652	0.450313	0.317059	-0.0627617	0.33639	0.327058	-0.0721028	0.188328	0.151643	0.117028	0.159376	0.0792777	0.176469	-0.221757	-0.269811	-0.390959	-0.297436	0.203599	0.0268641	0.00533191	0.0962559	0.351959	-0.162041	-0.0877088	0.022121	0.0407039	-0.290061	0.299377	-0.0226119	0.0477688	0.353796	-0.175504	-0.377224	-0.0892386	0.128971	0.226134	0.248732	-0.401996	0.295883
KEGG_RENIN_ANGIOTENSIN_SYSTEM	-0.126787	0.118056	0.251088	0.467728	-0.066037	0.505841	-0.170741	0.382905	0.28519	0.111358	0.4142	0.0949378	-0.127126	0.40286	-0.0282406	0.0210834	0.0268517	-0.169814	-0.374538	-0.177825	0.136806	0.330135	0.190024	-0.0895892	-0.121381	-0.255387	-0.00306697	0.211986	-0.187257	0.0972955	0.128842	-0.205139	-0.430469	0.106993	0.16812	-0.0365162	-0.0858124	0.122161	-0.0496033	-0.179049	-0.118359	-0.298579	-0.211141	-0.144064	0.351721	0.0282007	0.188653	0.193104	-0.393955
KEGG_TOLL_LIKE_RECEPTOR_SIGNALING_PATHWAY	-0.397922	-0.0395472	0.226458	0.296474	0.00305208	0.34669	-0.112451	0.190092	0.321494	0.302131	0.211546	0.173767	0.265556	0.257103	-0.260272	0.0331468	-0.115568	-0.260235	-0.194252	-0.141702	-0.155819	-0.00700074	-0.0433883	-0.090878	-0.0922988	-0.284052	-0.026098	0.112672	0.169196	0.0157061	-0.140104	-0.164804	-0.207401	0.164933	-0.152484	-0.0217631	0.14499	0.0462442	0.175359	0.177391	-0.0646905	0.19263	-0.331602	-0.223587	0.298558	-0.095857	0.413471	-0.137758	0.0580983
KEGG_NOD_LIKE_RECEPTOR_SIGNALING_PATHWAY	-0.393208	0.0758779	0.0990111	0.352781	-0.03947	0.282042	-0.154601	0.226716	0.473355	0.295797	0.422097	0.0815733	0.216747	0.0937904	-0.313154	0.129175	0.0810101	-0.292254	-0.276236	-0.31897	-0.0837973	-0.115698	-0.129775	-0.00965371	-0.248858	-0.294218	-0.161799	0.225074	0.0638762	-0.0742743	-0.0429175	-0.276803	-0.178756	0.0960352	-0.169817	0.104685	0.0218346	0.291713	0.145012	0.149425	-0.237422	0.00749345	-0.187098	-0.226561	0.360529	0.117416	0.375664	-0.115068	-0.109802
KEGG_RIG_I_LIKE_RECEPTOR_SIGNALING_PATHWAY	-0.358405	0.0359163	-0.0660687	0.39418	-0.0435127	0.263806	-0.0147454	0.2802	0.298136	0.330046	0.243566	0.208366	0.0610695	0.201303	-0.296937	-0.0776381	0.0120375	-0.105015	-0.241349	-0.0552535	0.228365	-0.122175	0.180272	-0.108306	-0.210602	-0.257227	-0.21222	0.0402308	0.208687	0.210397	-0.0126347	-0.112503	-0.141908	0.201824	-0.0989492	0.141191	0.210635	-0.0512059	0.169017	0.0738394	-0.223768	0.113497	-0.225713	-0.144807	0.236052	0.0707773	0.220367	-0.109523	-0.0553517
KEGG_CYTOSOLIC_DNA_SENSING_PATHWAY	-0.309795	0.0929229	0.0445018	0.281449	0.000248618	0.389101	0.0754176	0.116543	0.178431	0.206423	0.14438	0.200861	0.376642	0.0238396	-0.188091	0.0571428	0.0294463	-0.0588069	-0.0110708	-0.0254953	-0.108654	-0.177696	0.348134	-0.00400715	-0.235322	-0.274373	0.086642	-0.0550908	0.160519	0.156488	-0.183908	0.257561	-0.203751	0.0553389	0.047552	-0.0169895	0.236976	-0.183272	0.231964	0.0759467	0.324076	-0.211783	-0.395162	-0.235879	0.33769	0.0211668	0.414876	-0.0951275	-0.00945071
KEGG_JAK_STAT_SIGNALING_PATHWAY	-0.335503	0.0781637	0.218308	0.301526	-0.0636537	0.270817	0.0440574	-0.13053	0.0659753	0.202919	0.131829	0.108686	0.0528692	0.227099	0.0260181	-0.221744	-0.0335288	0.0469014	-0.128955	-0.127175	0.0343075	-0.0129534	-0.0415899	-0.00894867	-0.296669	-0.265131	-0.117554	0.0388534	0.105558	0.0919885	0.00534929	-0.0404924	-0.153864	0.068939	-0.0543216	0.156379	0.0859419	0.125187	0.11887	0.245239	-0.279706	0.00860631	-0.300213	-0.135364	0.206299	0.112971	0.285014	-0.0363176	0.0754451
KEGG_HEMATOPOIETIC_CELL_LINEAGE	-0.363322	-0.376309	0.0328601	0.199185	-0.37672	0.180258	-0.0397943	-0.0299248	0.0164759	0.261298	0.113176	0.161414	0.218433	0.199091	-0.0874797	-0.055983	0.294875	-0.33393	0.103784	-0.207013	-0.245262	0.209413	-0.0434455	0.0152446	-0.376339	-0.167691	-0.305044	-0.144362	-0.341071	0.105319	0.188314	0.0335368	-0.458049	-0.118706	-0.122759	0.232461	0.0642225	0.0106387	0.0310579	0.380073	-0.141447	-0.262907	-0.333064	-0.200055	0.149937	0.227404	0.265892	-0.090823	-0.0948077
KEGG_NATURAL_KILLER_CELL_MEDIATED_CYTOTOXICITY	-0.341612	0.0675938	0.148351	0.335952	-0.12378	0.355086	0.1652	0.0376567	0.248684	0.246235	0.126813	0.0906198	0.0180205	0.207013	-0.123941	-0.151587	-0.126924	-0.143752	-0.2426	-0.0612954	-0.0972821	0.062617	0.0635251	-0.0734544	-0.0536397	-0.344929	-0.165126	0.13954	0.1066	0.234028	-0.126814	0.146598	-0.254621	0.197306	-0.103977	-0.143235	0.0663296	0.0179761	0.0396311	-0.00152694	0.0724325	0.0278747	-0.344201	-0.232895	0.0172266	0.125827	0.392721	-0.127405	0.0999092
KEGG_T_CELL_RECEPTOR_SIGNALING_PATHWAY	-0.101162	0.0237238	0.187521	0.311363	0.0678095	0.263492	0.150331	0.0682126	0.204212	0.207215	0.154248	-0.0722376	-0.142955	0.215348	-0.175032	-0.127727	-0.211527	-0.118781	-0.205532	-0.215218	-0.0348372	-0.308581	-0.072311	-0.0961045	-0.0982496	-0.464766	0.133699	-0.0516119	0.0636995	0.417935	-0.0180708	-0.0336186	-0.249148	-0.165478	-0.196173	-0.233174	-0.0551703	-0.238935	-0.184829	-0.26974	0.0730338	0.138136	-0.183535	-0.1427	0.158543	0.0553066	0.233202	0.111167	-0.0159235
KEGG_B_CELL_RECEPTOR_SIGNALING_PATHWAY	-0.280944	0.0334927	0.0680685	0.236562	-0.0634349	0.300886	0.275642	-0.0477105	0.060751	0.097826	0.0622463	-0.176068	-0.195098	0.251583	-0.172242	-0.143133	-0.176827	-0.227005	-0.352553	-0.0824447	-0.127857	-0.188913	0.00358953	-0.040848	-0.0843493	-0.493046	0.0463786	-0.0646828	0.165985	0.2237	-0.158091	0.0376263	-0.348791	-0.0270563	-0.00299818	-0.285305	-0.00579299	-0.35746	-0.214274	-0.156235	0.313565	0.27033	-0.186707	-0.103453	0.172919	0.218762	0.221476	-0.120232	0.0895873
KEGG_FC_EPSILON_RI_SIGNALING_PATHWAY	0.018735	0.126671	0.0983808	0.258119	-0.115907	0.212193	0.281932	-0.0777052	0.136534	0.167604	0.0327962	-0.113596	-0.11891	0.18759	-0.311578	-0.0831058	-0.0348869	-0.198965	-0.33398	-0.146318	-0.204671	-0.138035	-0.0444133	-0.0666965	-0.0290946	-0.400659	-0.072785	0.000439481	0.122778	0.205136	-0.0379131	-0.0627192	-0.258722	-0.174983	0.0282551	-0.167577	-0.0298752	-0.185833	-0.236395	-0.172997	-0.0118458	0.24225	-0.0722798	0.00446659	-0.0258126	0.0910954	0.224138	0.0281669	-0.0332009
KEGG_FC_GAMMA_R_MEDIATED_PHAGOCYTOSIS	-0.17979	0.112081	0.297544	0.391158	-0.116008	0.143387	0.0889311	0.0494673	0.168468	0.389387	0.208832	0.000396551	0.0916436	0.361825	-0.117372	0.101438	0.0517662	-0.0801733	0.0591484	-0.303635	-0.183527	0.00273953	-0.370768	-0.0618577	-0.10825	-0.482225	0.061195	0.0949377	0.178824	-0.036403	0.0267635	-0.337032	-0.266895	0.125162	-0.0343482	-0.181943	-0.0508219	-0.143351	-0.196105	-0.1331	-0.061882	0.156202	-0.0124159	-0.108867	0.0675619	-0.0717641	0.326225	-0.0266215	0.330736
KEGG_LEUKOCYTE_TRANSENDOTHELIAL_MIGRATION	-0.350765	-0.0400485	0.156063	0.370589	-0.121325	0.310824	-0.0793922	0.237608	0.300518	0.325898	0.157646	0.0439121	-0.0369936	0.185337	-0.118421	-0.0778079	0.0584602	-0.129086	-0.244601	-0.349594	-0.0199257	0.18826	-0.390423	0.168215	-0.157225	-0.281264	0.0826493	0.297214	0.191166	-0.0876186	-0.129317	-0.243397	-0.374742	0.254921	-0.0656674	-0.162016	0.035363	-0.00559825	-0.0168523	0.0230972	-0.205579	0.141771	-0.257079	-0.20658	0.0584108	-0.0811602	0.478905	0.0458544	-0.0580537
KEGG_INTESTINAL_IMMUNE_NETWORK_FOR_IGA_PRODUCTION	-0.380916	-0.385828	-0.199141	-0.453098	-0.361318	0.247273	0.372557	-0.116628	-0.0118622	-0.250711	-0.148176	0.374501	0.320146	-0.325972	0.26142	0.24217	0.0145997	-0.0189377	0.213621	0.213194	-0.0675152	0.340747	0.30404	-0.255682	-0.23604	0.25463	-0.437527	0.286826	-0.391175	-0.0832729	0.241536	0.497057	-0.317106	-0.0547566	-0.235453	0.342376	-0.433235	0.0866991	-0.101385	0.408212	0.452352	-0.0127448	-0.223031	-0.305349	-0.21252	0.467243	-0.0391257	-0.411694	0.273909
KEGG_CIRCADIAN_RHYTHM_MAMMAL	-0.312496	0.337268	0.614626	0.329504	-0.188447	-0.229341	-0.385176	0.280894	0.448396	0.605437	-0.166349	0.0740393	-0.227571	0.242176	-0.114868	-0.42187	-0.519819	0.191601	-0.205437	0.355577	-0.226128	-0.12011	-0.343214	-0.278826	-0.441036	-0.536616	-0.26233	-0.179127	0.394035	-0.240946	-0.327239	-0.369397	-0.315056	0.39173	-0.0837089	0.507747	-0.0171597	0.624479	0.409732	0.250332	-0.611404	-0.192357	-0.377069	0.357695	-0.385445	-0.0709272	0.546664	-0.399596	0.45937
KEGG_LONG_TERM_POTENTIATION	0.0486189	0.193702	0.230874	0.302109	0.0925794	0.0424503	0.109932	0.0620501	0.247211	0.3194	0.297815	-0.0295206	0.0551249	0.247389	-0.0896556	-0.118067	-0.0386032	0.023246	-0.155046	-0.22526	-0.182573	-0.0901069	-0.233859	0.051808	0.0889528	-0.484283	0.0941905	0.208505	0.235971	0.227129	0.119749	-0.0892371	-0.367874	0.0610252	0.0572747	-0.311635	-0.235988	-0.202045	-0.287442	-0.271553	-0.0314963	0.0104417	0.177752	-0.131988	0.158999	-0.175419	0.0279324	0.252253	0.156571
KEGG_NEUROTROPHIN_SIGNALING_PATHWAY	-0.217375	-0.0344209	0.305716	0.451501	0.25136	0.317521	-0.0255488	0.186627	0.261896	0.398321	0.394721	-0.0462205	0.0126771	0.366418	-0.265224	0.00756702	-0.118648	-0.114619	-0.158532	-0.250494	-0.149319	-0.293932	-0.326389	-0.0826476	-0.0471968	-0.570706	0.167973	0.207422	0.1314	0.0786611	0.209614	-0.252345	-0.193669	-0.0474671	-0.153761	-0.193653	-0.229231	-0.129326	-0.291828	-0.341737	-0.122337	0.15232	-0.00723367	-0.0346838	0.195168	-0.0915758	0.310935	0.0743688	0.276343
KEGG_LONG_TERM_DEPRESSION	0.17528	0.0806685	0.240833	0.387044	-0.0422928	0.220428	0.0111481	-0.0149148	0.234385	0.196057	0.171357	-0.139183	-0.118771	0.213619	0.0185095	-0.0840833	0.0779948	-0.0592654	-0.129274	-0.130356	-0.126857	0.179057	-0.0380048	0.0288977	0.0938835	-0.366647	0.0239326	0.0806247	0.219702	0.15416	0.0101098	-0.101758	-0.311135	-0.221581	0.0149801	-0.112266	-0.184681	-0.23944	-0.216211	-0.0732846	-0.19186	0.130137	0.056835	0.0390558	0.222809	-0.228015	0.184477	0.1103	0.0770121
KEGG_OLFACTORY_TRANSDUCTION	0.147258	-0.0107415	-0.0340811	0.100786	-0.0233707	0.177368	0.143217	0.164602	0.123514	0.186235	0.201983	0.233863	0.168029	-0.0363891	0.142439	-0.0615281	0.177043	0.0346598	0.181914	0.254508	0.176923	0.193842	0.237555	0.183344	-0.105219	0.190988	0.120466	-0.0343576	-0.0506018	0.0401075	0.236959	0.345513	-0.112561	0.0937297	0.209728	0.18122	-0.0138012	0.0254141	0.0637664	0.432843	0.108523	0.274701	0.205176	-0.0278999	0.447742	0.171838	0.211715	0.0167866	0.000256806
KEGG_TASTE_TRANSDUCTION	0.317842	0.0185267	-0.00176887	-0.0509962	-0.257608	-0.405412	0.0541697	-0.326631	-0.175444	-0.405627	-0.238954	-0.279284	-0.276861	-0.266336	0.0435302	-0.299681	-0.16394	0.0988391	-0.224752	-0.0215045	0.0585162	-0.399907	0.25776	-0.0510052	0.155541	0.315738	-0.329637	0.0609965	-0.0726365	0.275836	-0.129513	-0.0462256	-0.0940515	0.0729177	-0.0768583	-0.0946591	-0.193296	0.0859851	0.0265889	-0.107078	-0.157856	0.06845	0.194341	0.155491	-0.158026	0.147838	-0.259052	0.100685	-0.098003
KEGG_REGULATION_OF_ACTIN_CYTOSKELETON	-0.233769	-0.0943602	0.310393	0.397211	0.0729515	0.326056	-0.128248	0.224882	0.374571	0.332169	0.276161	0.0251977	0.104547	0.466007	0.00941511	0.0788501	0.091645	0.0465386	0.0775224	-0.474374	-0.028188	0.148246	-0.439306	0.216984	0.00449745	-0.412417	0.0709365	0.347978	0.197648	-0.0795003	0.0571599	-0.377456	-0.192081	0.0634513	-0.0314683	-0.212754	-0.145331	-0.0314694	-0.17782	-0.178143	-0.351831	0.140138	-0.0942126	-0.123074	0.238637	-0.229644	0.236267	0.21632	0.25379
KEGG_INSULIN_SIGNALING_PATHWAY	0.00403296	0.14032	0.0175753	0.223683	0.181135	0.152614	-0.145374	-0.0838534	0.127702	0.207056	0.212704	-0.0885378	-0.010745	0.132259	-0.168564	0.014285	0.00975496	0.13036	-0.0189585	-0.0925696	-0.173528	-0.234924	-0.319734	-0.101859	0.0622594	-0.457261	0.0879126	-0.00608208	0.160577	0.061282	0.078288	-0.288765	-0.0151923	-0.142505	0.153649	-0.187268	-0.128608	-0.140394	-0.323765	-0.369884	-0.169067	0.105132	0.140487	0.132269	-0.0753966	-0.189616	0.168805	0.162394	0.172377
KEGG_GNRH_SIGNALING_PATHWAY	0.028347	0.231882	0.236919	0.295173	0.0663841	0.0272937	-0.083128	0.0912505	0.172721	0.239544	0.181062	-0.0692141	-0.0477985	0.261666	-0.126381	-0.0560451	0.10567	-0.229732	-0.244092	-0.172053	-0.18549	-0.0852089	-0.190712	-0.0343226	-0.0121597	-0.380069	0.0516156	0.0603168	0.223448	0.0142553	0.0544765	-0.231085	-0.252666	-0.0260279	0.00927319	-0.158125	-0.120905	-0.018355	-0.290097	-0.0366602	-0.230261	0.0396062	0.0407713	0.0429052	0.0621173	-0.18248	0.167864	0.209439	0.0795773
KEGG_PROGESTERONE_MEDIATED_OOCYTE_MATURATION	0.166628	-0.0334088	0.140154	0.349941	0.383113	0.0326527	0.0943787	-0.0373423	0.365349	0.108171	0.380944	-0.311809	0.0477161	0.353729	0.0251094	0.163517	-0.124818	0.173621	0.0942447	-0.391048	0.0228496	-0.363262	-0.227229	0.110354	0.152759	-0.529421	0.0927336	0.119859	0.1918	0.317283	0.206408	-0.295405	-0.0488913	-0.485323	-0.199984	-0.406215	-0.287718	-0.0660495	-0.459159	-0.493929	0.0581795	0.135799	0.000675451	-0.175785	0.19544	0.0589594	0.000455882	0.158378	0.109022
KEGG_MELANOGENESIS	-0.0839086	-0.0473369	0.285942	0.281159	0.148697	0.224827	-0.146248	-0.0396969	0.0427696	0.242781	0.18475	-0.105959	-0.0609468	0.39962	-0.0100295	-0.0450036	0.251702	-0.00919513	-0.0741884	-0.28554	-0.0540609	0.0258812	-0.282721	-0.0349994	-0.103597	-0.490151	0.264887	-0.0329667	0.0778231	-0.24679	0.0169973	-0.341323	-0.263336	-0.0170367	-0.0587939	-0.229579	-0.00559208	0.0211165	-0.349299	-0.0716695	-0.420368	0.0847982	-0.0545964	0.101601	0.01663	-0.331911	0.163941	0.250333	0.00874231
KEGG_ADIPOCYTOKINE_SIGNALING_PATHWAY	-0.0967975	0.29414	0.0668826	0.203363	0.0242928	0.156958	-0.244075	0.184629	0.344332	0.0131757	0.03577	0.151374	0.1439	0.0751404	-0.242441	0.0216917	-0.0504349	-0.265142	-0.176575	-0.220527	0.0203492	-0.123138	-0.31046	0.0979492	-0.230999	-0.442279	0.00665531	0.107906	0.0316002	-0.0555469	-0.046496	-0.287132	-0.204492	0.10607	0.169772	0.10377	0.0764807	0.0936944	0.154264	-0.224411	-0.350987	-0.0501555	-0.13641	0.0884108	0.0841001	-0.00122118	0.425749	-0.0464441	0.0231496
KEGG_TYPE_II_DIABETES_MELLITUS	0.0537777	0.155223	0.147701	0.0619656	0.0156831	-0.123828	0.227122	-0.104042	-0.0259871	-0.0402145	-0.0297368	-0.104221	-0.163823	0.0983341	-0.334523	-0.245805	-0.0207453	0.0639515	-0.165192	-0.362244	0.0289242	-0.0638792	-0.245896	-0.236655	-0.0263059	-0.350929	-0.166417	-0.0948214	0.0426014	0.210849	0.0954082	-0.293815	-0.0181981	-0.126161	0.205999	-0.250144	-0.156384	-0.0684044	-0.250803	-0.0588802	-0.24774	0.197294	0.100403	0.337226	0.100035	0.0395731	0.157801	-0.008837	0.00894067
KEGG_TYPE_I_DIABETES_MELLITUS	-0.470888	-0.149597	-0.255282	-0.105682	-0.409941	0.394643	0.325571	-0.354772	-0.161253	-0.0849369	-0.230543	0.393169	0.463392	-0.215551	0.0671905	0.285392	-0.149913	-0.0410019	0.310569	0.260568	-0.130691	0.214273	0.265961	-0.433879	-0.34281	-0.17952	-0.391188	0.158524	-0.378154	-0.282686	0.190651	0.631911	-0.467384	-0.0911441	-0.338498	0.231106	-0.307878	0.0221484	0.015875	0.343478	0.30194	-0.407357	-0.34432	-0.189381	-0.345523	0.519374	0.0773386	-0.413511	0.426739
KEGG_MATURITY_ONSET_DIABETES_OF_THE_YOUNG	0.170867	0.421376	-0.165343	0.305012	-0.101964	0.117681	-0.338238	0.422209	-0.206608	-0.0776855	-0.391006	-0.108016	-0.204492	-0.182721	-0.493401	-0.314206	0.180448	0.055345	-0.0665006	-0.389296	0.338964	0.3214	-0.215602	0.419317	-0.0373791	0.293968	-0.352299	0.151584	0.269193	-0.469531	-0.19588	-0.143566	-0.29368	0.451007	-0.362364	-0.228347	0.0358645	-0.240302	0.111349	0.180424	-0.385423	-0.040257	-0.173759	-0.177659	-0.11554	-0.317008	0.324743	0.409145	-0.324701
KEGG_ALDOSTERONE_REGULATED_SODIUM_REABSORPTION	0.0780068	0.33204	0.0181885	0.208794	-0.113652	0.193811	-0.00244281	-0.175275	0.0641266	0.0755448	0.113484	-0.166581	-0.0874919	0.00225952	-0.382491	-0.105351	0.0890921	-0.272932	-0.174127	-0.36199	-0.224328	-0.159918	-0.114622	0.0957148	0.11396	-0.524078	0.19709	-0.112652	0.291122	-0.0255584	0.0922203	-0.0105559	-0.342912	0.161482	0.294747	-0.356636	-0.167532	-0.296828	-0.174617	-0.0324469	-0.184262	0.0648724	-0.00282936	0.00395024	-0.210017	-0.128076	0.343187	0.0803816	-0.0909092
KEGG_VASOPRESSIN_REGULATED_WATER_REABSORPTION	0.107678	-0.0117881	0.298565	0.246114	0.152786	0.293899	-0.217555	0.0887013	0.354333	0.447948	0.38616	0.0124912	0.0845172	0.554153	0.114066	0.145582	-0.0177708	-0.136656	0.221608	-0.376922	-0.112312	0.0542666	-0.263367	0.0217052	0.206859	-0.410997	0.125181	0.182978	0.408529	0.0260823	0.264814	-0.44021	-0.0321742	0.0356139	0.117152	-0.161073	-0.411244	-0.0523428	-0.0545969	-0.48881	-0.386493	-0.0570406	0.0316188	0.242317	0.0481107	-0.329683	0.0205078	0.308814	0.169821
KEGG_PROXIMAL_TUBULE_BICARBONATE_RECLAMATION	0.153175	0.386246	-0.0889354	-0.0855234	0.205988	-0.0445129	-0.294502	0.289932	0.355706	-0.335776	-0.289191	0.0920572	0.00304961	-0.100184	-0.0835939	-0.114495	0.157334	-0.034343	-0.108921	-0.512194	-0.184753	0.0296562	-0.130888	0.278997	-0.190559	-0.0153984	0.0371504	0.210869	-0.0887812	-0.06888	-0.151486	0.0779094	-0.358683	-0.0116226	0.240786	-0.357545	-0.0891181	0.115714	0.123548	-0.235092	-0.435487	-0.262297	0.000413586	-0.18898	-0.184825	-0.180225	0.291842	0.530152	-0.0210166
KEGG_ALZHEIMERS_DISEASE	0.176649	0.221442	0.0920249	0.241319	0.14349	0.227431	-0.0558524	0.378445	0.0516781	0.239002	0.092305	-0.107088	0.227976	0.0732989	0.0855322	0.230454	0.10517	0.301276	0.0124129	-0.297643	0.217432	-0.0705887	-0.0596585	0.0925694	0.184431	0.044765	0.285015	0.00591045	-0.0529246	-0.092536	0.148757	0.214359	-0.0871986	-0.170542	0.33205	-0.443645	-0.239224	-0.398686	-0.39037	-0.470217	-0.0430003	-0.136738	0.114675	-0.190951	0.0979821	-0.425869	0.29262	0.138723	0.205566
KEGG_PARKINSONS_DISEASE	0.379054	0.190801	0.0712386	0.200902	0.345222	0.143692	0.171977	0.521086	-0.00916185	0.100581	0.049709	-0.284381	0.336944	-0.0368797	0.0749939	0.297668	0.187525	0.516234	0.0446087	-0.271495	0.349056	-0.184457	-0.000412064	0.0718963	0.278225	0.296048	0.222105	-0.199681	-0.280495	-0.0972693	0.25627	0.369032	0.0680021	-0.378309	0.380852	-0.520487	-0.331626	-0.497793	-0.434919	-0.669335	0.196618	-0.290733	0.104017	-0.375337	0.13518	-0.338636	0.252865	0.0547179	0.298504
KEGG_AMYOTROPHIC_LATERAL_SCLEROSIS_ALS	0.0630757	0.243745	0.255438	0.345773	0.0236201	0.298781	0.0407323	0.108632	0.0937466	0.378687	0.257649	-0.0334241	0.20869	0.187437	-0.0581103	0.00402342	0.155861	0.0295914	-0.23047	-0.250903	0.087583	0.0848062	-0.144944	0.209363	0.166405	-0.395359	0.108978	0.288297	0.216487	-0.096453	0.0699102	0.00242572	-0.199205	0.00297597	0.081919	-0.273876	-0.26593	-0.262011	-0.104086	-0.259593	-0.149362	0.0541499	-0.0623581	-0.0365109	0.277959	-0.0681791	0.272213	0.100797	-0.0434187
KEGG_HUNTINGTONS_DISEASE	0.225222	0.171593	0.105265	0.241259	0.320327	0.208878	0.132069	0.446335	0.0712426	0.18918	0.201741	-0.14373	0.213331	-0.0231181	0.0134097	0.195095	0.185203	0.404785	0.0941572	-0.330967	0.194908	-0.1041	-0.111952	-0.00804622	0.109124	0.0322448	0.164353	-0.0563955	-0.0371062	0.0204242	0.194481	0.150746	0.11985	-0.241857	0.262156	-0.418005	-0.241027	-0.391151	-0.415609	-0.625947	0.0550815	-0.172307	0.0553312	-0.244016	0.135013	-0.244895	0.244963	0.100977	0.197636
KEGG_PRION_DISEASES	-0.255515	-0.183225	0.321346	0.259851	0.218547	0.469412	-0.270276	0.131648	0.177526	0.483411	0.532988	0.0972367	0.475356	0.400273	0.304588	0.380945	0.286182	-0.130698	0.0870938	-0.364433	-0.196521	0.0621857	-0.28169	-0.0879725	0.349466	-0.425487	0.200018	-0.104895	-0.0176185	-0.0676596	0.203728	-0.0762533	-0.212498	-0.118459	-0.366656	0.0767547	-0.0993365	0.0446602	-0.24464	0.215429	-0.183991	-0.0608615	-0.115888	-0.112536	0.34216	-0.344785	0.437687	-0.173645	0.304268
KEGG_VIBRIO_CHOLERAE_INFECTION	-0.083564	-0.0098518	0.109757	0.426941	0.248798	0.322448	-0.359041	0.0960456	0.427248	0.338694	0.259592	-0.0698056	0.190356	0.426774	0.0312556	0.209333	-0.0620535	-0.0152127	-0.232826	-0.139395	0.0696757	0.303475	-0.26545	0.133556	-0.257751	-0.545192	0.314074	0.149815	0.364761	-0.321955	-0.0688338	-0.00642321	-0.0132683	0.0739016	0.174882	-0.397146	-0.28277	-0.0109817	-0.252795	-0.268993	-0.239954	0.109452	0.128086	0.258023	0.392289	-0.436523	0.26754	0.414849	0.407537
KEGG_EPITHELIAL_CELL_SIGNALING_IN_HELICOBACTER_PYLORI_INFECTION	-0.218674	0.0469027	-0.0302432	0.395469	0.0983196	0.38103	-0.35819	0.268971	0.391282	0.186649	0.231249	0.0186075	0.0589846	0.362248	-0.374374	0.169137	-0.0864037	-0.279452	-0.0990131	-0.331857	0.130518	0.0805788	-0.371161	0.100263	-0.341499	-0.450796	0.258945	0.373043	0.109868	-0.316568	-0.0139764	-0.160903	-0.225731	0.0616396	0.0346326	-0.26356	0.0889329	-0.0010314	-0.00800998	-0.0813156	-0.295721	0.156443	-0.0543341	0.0963616	0.355955	-0.386208	0.319667	0.158916	0.199446
KEGG_PATHOGENIC_ESCHERICHIA_COLI_INFECTION	-0.243664	-0.0860149	0.333316	0.492613	0.182301	0.270185	-0.13241	0.339738	0.475649	0.404977	0.325998	-0.0626875	0.0804588	0.455213	0.0214878	0.240651	0.14168	-0.262171	-0.0709021	-0.484524	0.0867899	0.204355	-0.526353	0.353166	-0.0522788	-0.444617	0.0954191	0.300834	0.196598	0.00566634	0.134766	-0.28059	-0.334458	0.120173	-0.224928	-0.385844	-0.201812	-0.108683	-0.2224	-0.170453	0.0932624	0.163937	0.018195	-0.165796	0.391827	-0.480447	0.303412	0.352607	0.183606
KEGG_LEISHMANIA_INFECTION	-0.509599	-0.108557	0.0839718	0.290505	-0.211328	0.436368	0.169327	-0.0507289	0.0578378	0.239217	0.128169	0.262121	0.279498	-0.160798	-0.0720454	0.0869729	-0.0271027	-0.235245	0.0754628	-0.0969577	-0.290986	0.040626	0.0327214	-0.222798	-0.114921	-0.391024	-0.240941	0.158805	-0.0665973	-0.160275	0.077279	0.0778376	-0.301495	0.144527	-0.184954	0.208254	-0.0635513	-0.0338081	0.14802	0.31976	0.0764708	-0.09591	-0.377873	-0.0733927	0.241963	0.3854	0.433598	-0.229495	0.258631
KEGG_PATHWAYS_IN_CANCER	-0.249662	0.0350091	0.249031	0.404648	0.111311	0.299895	-0.120242	0.157062	0.254939	0.309774	0.25901	-0.00890038	0.0389435	0.327893	-0.126176	0.0826263	0.101202	0.0257696	-0.0238063	-0.425646	-0.0558435	0.00104423	-0.378411	0.148413	-0.0470443	-0.422861	0.229845	0.1433	0.18996	-0.153247	0.043542	-0.317801	-0.206842	-0.0530881	-0.170122	-0.132804	-0.0346355	-0.0766578	-0.153701	-0.084308	-0.274034	0.044167	-0.206271	-0.130833	0.274913	-0.189465	0.315917	0.137788	0.153804
KEGG_COLORECTAL_CANCER	-0.115084	-0.0109103	0.331764	0.299	0.370184	0.361652	0.123738	0.0154919	0.224063	0.36014	0.49675	-0.0752088	-0.182517	0.426506	-0.1192	0.126259	-0.209777	0.127501	-0.035478	-0.293223	0.0414584	-0.377308	-0.134848	0.137452	0.103078	-0.557632	0.228048	0.118847	0.29084	0.24182	0.179458	-0.263608	-0.0986536	-0.321894	-0.109095	-0.283794	-0.315446	-0.248151	-0.282491	-0.360919	-0.100723	0.126686	-0.0180773	-0.0275546	0.413769	0.0409499	0.149536	0.143188	0.387879
KEGG_RENAL_CELL_CARCINOMA	-0.142872	-0.0633876	0.302762	0.358903	0.343415	0.385687	-0.0580127	0.130551	0.302232	0.420304	0.401211	-0.00165696	0.137275	0.419498	-0.260962	0.0695346	0.00499263	0.0883722	-0.0352638	-0.260148	-0.273654	-0.156786	-0.352916	-0.0123679	-0.0538462	-0.446544	0.328628	0.126591	0.32449	-0.0248635	0.0778925	-0.383629	-0.334447	-0.104399	0.123164	-0.294853	-0.257339	-0.114714	-0.334207	-0.354689	-0.225867	0.234568	-0.0495326	0.0108992	0.337253	-0.236913	0.236139	0.176933	0.262619
KEGG_PANCREATIC_CANCER	-0.278871	0.0951933	0.243081	0.370482	0.160951	0.294179	-0.0547005	0.180503	0.416487	0.382984	0.411499	0.111759	0.0134134	0.466434	-0.276646	0.0986351	-0.0804706	-0.153221	-0.10275	-0.385515	-0.0311064	-0.197158	-0.339628	0.0479179	0.0350862	-0.489452	0.134239	0.217237	0.0826762	0.0686237	0.0119551	-0.415693	-0.118089	-0.213844	0.0297868	-0.109827	-0.26482	-0.0712489	-0.150026	-0.226307	-0.179766	0.149352	-0.0112196	-0.115259	0.389406	-0.151331	0.356298	-0.0722183	0.260973
KEGG_ENDOMETRIAL_CANCER	0.00673565	0.114107	0.216575	0.298232	0.380666	0.360901	-0.122013	-0.0333991	0.125418	0.345019	0.302706	-0.122543	-0.120111	0.430807	-0.222926	0.136501	-0.295033	0.0901108	-0.063363	-0.358734	0.101333	-0.37278	-0.353999	0.0599078	0.0265687	-0.593142	0.1941	-0.0473569	0.296424	0.220262	0.0851941	-0.356937	-0.098663	-0.0894727	0.0118079	-0.166388	-0.392025	-0.333936	-0.452226	-0.397422	-0.25885	0.208262	0.0413396	-0.0147738	0.118005	-0.138021	0.133124	0.196101	0.298969
KEGG_GLIOMA	-0.185932	0.0608407	0.149867	0.322017	0.0840172	0.197957	0.198672	0.115417	0.174066	0.30387	0.257235	-0.160163	0.0845641	0.389652	-0.0601005	-0.0686629	-0.272585	-0.0521023	-0.0610842	-0.227564	-0.0273745	-0.28415	-0.2949	-0.0173373	0.019064	-0.476721	0.17978	0.153705	0.323402	0.137704	0.186389	-0.201669	-0.106938	-0.198792	-0.0946443	-0.211786	-0.30392	-0.288243	-0.370722	-0.320817	-0.105787	0.265339	-0.0493621	-0.0292368	0.0496697	0.0128671	0.109286	0.0615687	0.208626
KEGG_PROSTATE_CANCER	-0.0726754	0.124934	0.209473	0.346452	0.169666	0.313421	0.0314912	0.0357428	0.281895	0.262533	0.164098	0.00376474	0.105048	0.357381	-0.161034	0.073047	-0.246073	-0.012451	0.118429	-0.330271	0.0927033	-0.164966	-0.233952	-0.0102549	0.0271054	-0.51031	0.337485	0.115723	0.208207	0.114814	0.0788125	-0.243256	-0.0321211	-0.179934	0.0267168	-0.288548	-0.281476	-0.357981	-0.356965	-0.410117	-0.135318	0.108242	0.0229976	0.0471019	0.200635	-0.081791	0.223744	0.140665	0.186641
KEGG_THYROID_CANCER	-0.0479724	0.32702	0.0800717	0.446266	0.28438	0.385745	-0.257594	0.345366	0.262645	0.215284	0.242708	-0.273585	-0.188484	0.369919	-0.045488	0.0274778	-0.0225838	0.116291	-0.114945	-0.458963	-0.0942634	-0.0187251	-0.476887	0.0299583	-0.0899245	-0.58857	0.314937	0.285783	0.337076	0.0205156	-0.0950381	-0.428049	-0.360596	0.0398116	0.0135021	-0.378113	0.0132782	-0.387217	-0.174364	-0.316372	-0.305741	0.407494	-0.108543	0.122227	0.115985	-0.353494	0.470183	0.417251	0.147061
KEGG_BASAL_CELL_CARCINOMA	-0.120028	-0.180708	0.25078	0.198561	0.257187	0.103271	-0.216258	-0.0498734	-0.217016	0.157619	-0.0639737	-0.164142	0.0462605	0.362725	0.0155818	-0.00490742	0.378287	0.235615	0.0595324	-0.326057	0.060995	0.00684788	-0.302294	0.0338823	-0.0264591	-0.470338	0.243546	-0.126389	0.0153784	-0.425595	-0.094337	-0.375054	0.0698514	0.024035	-0.3679	-0.0872882	0.139462	0.152005	-0.340659	-0.0908651	-0.469606	-0.239559	-0.188808	-0.0152874	0.0601562	-0.36469	0.251662	0.128433	0.0224684
KEGG_MELANOMA	-0.109494	-0.0825172	0.13636	0.262486	0.160571	0.367127	-0.0175925	0.168739	0.0857427	0.239406	0.21905	-0.0488513	0.0735566	0.372237	0.0209658	0.0310216	-0.117405	0.0712921	0.0695101	-0.337061	0.0074306	-0.0559609	-0.271664	0.0061477	0.0728697	-0.290654	0.26032	0.260211	0.052759	0.0404116	0.136516	-0.114596	-0.0598488	-0.207612	-0.211645	-0.191475	-0.249519	-0.223317	-0.199798	-0.244952	-0.325261	0.0555333	-0.0569063	-0.125667	0.164364	-0.103351	0.156418	0.0316976	0.219194
KEGG_BLADDER_CANCER	-0.0159407	0.0185732	-0.00371894	0.403227	0.162187	0.344663	-0.289097	0.28513	0.334423	0.278305	0.344284	-0.145833	0.186371	0.352426	-0.110298	0.215941	0.054692	-0.151947	-0.00875433	-0.470227	-0.0482034	-0.105525	-0.315552	0.0107022	0.131849	-0.329462	0.123162	0.105303	0.104776	-0.217991	0.0700424	-0.199574	-0.171711	-0.254866	0.0953707	-0.216106	-0.0767639	-0.229616	-0.213804	0.0195153	-0.305771	-0.0851552	-0.180361	0.0288082	0.257958	-0.296911	0.254128	0.0251126	0.27187
KEGG_CHRONIC_MYELOID_LEUKEMIA	-0.120403	0.184442	0.208	0.440974	0.228514	0.352798	0.16973	0.199864	0.294058	0.248594	0.319015	-0.181158	0.035979	0.316377	-0.25576	0.0647485	-0.244036	0.0781011	-0.0324516	-0.369735	-0.201552	-0.402431	-0.326373	-0.119724	0.0538318	-0.564452	0.186837	0.111555	0.285081	0.248303	0.183111	-0.366407	-0.156627	-0.167123	-0.118929	-0.168548	-0.253978	-0.267578	-0.290378	-0.324637	-0.0772871	0.13873	-0.182255	0.00811767	0.267142	0.177498	0.228643	-0.0233842	0.272839
KEGG_ACUTE_MYELOID_LEUKEMIA	-0.20877	0.0344248	0.159023	0.427015	0.255538	0.404981	0.0535935	0.000241292	0.100557	0.295934	0.383866	-0.0831865	-0.0569078	0.376445	-0.252204	0.106746	-0.273105	0.0625163	-0.00945527	-0.15537	-0.0303023	-0.346835	-0.250048	-0.208346	-0.0489862	-0.603644	0.0156135	-0.0982169	0.0471837	0.400525	-0.0356156	-0.263052	-0.130207	-0.248535	-0.00283547	-0.202728	-0.0883235	-0.171498	-0.362561	-0.243437	-0.12772	0.127741	-0.0834203	-0.0681767	0.190108	0.187459	0.206925	-0.0229808	0.295811
KEGG_SMALL_CELL_LUNG_CANCER	-0.179581	0.227456	0.021745	0.456207	-0.118864	0.398225	-0.11631	0.207067	0.252823	0.290001	0.35999	0.0772292	0.176035	0.324035	-0.31434	0.257028	-0.0423975	-0.0681622	-0.00220959	-0.502224	-0.0105244	-0.111894	-0.439443	0.198525	-0.165445	-0.43628	0.276279	0.13927	0.179876	-0.122171	0.0735802	-0.3532	-0.314874	-0.144813	-0.309816	-0.243396	-0.0554466	-0.107953	-0.0260105	-0.205829	-0.192995	0.069129	-0.229159	-0.285847	0.280487	-0.02593	0.307284	0.0450378	0.221115
KEGG_NON_SMALL_CELL_LUNG_CANCER	-0.122909	0.125418	0.189349	0.356871	0.195945	0.251413	0.0979485	-0.0233414	0.187195	0.337779	0.327101	-0.0765537	-0.0113045	0.429561	-0.299641	0.0922779	-0.299615	-0.0796023	-0.105835	-0.294599	-0.105346	-0.402598	-0.18978	-0.196606	-0.0525374	-0.538447	0.19931	-0.12427	0.187201	0.275138	0.106273	-0.209822	0.0370047	-0.255073	0.00549847	-0.231862	-0.352593	-0.344866	-0.360455	-0.390279	0.0351195	0.30469	-0.0493824	-0.0729101	0.0968239	-0.00721207	0.148922	0.0202478	0.160989
KEGG_ASTHMA	-0.363002	-0.355706	-0.382049	-0.504297	-0.513513	0.256264	0.496533	-0.449401	-0.127841	-0.292672	-0.414228	0.393031	0.547167	-0.515238	0.404292	0.368988	-0.291711	0.0427387	0.571078	0.293035	-0.269873	0.247121	0.174748	-0.188788	-0.142458	0.247847	-0.415617	0.156444	-0.359083	-0.22577	0.387592	0.670581	-0.327988	-0.19416	-0.144963	0.360109	-0.479155	-0.175049	-0.265002	0.301027	0.554276	-0.104802	-0.266432	-0.129555	-0.247463	0.555369	-0.280474	-0.436306	0.559779
KEGG_AUTOIMMUNE_THYROID_DISEASE	-0.507597	-0.209016	-0.232655	-0.200856	-0.404868	0.319398	0.543235	-0.279096	-0.178819	-0.0594499	-0.290998	0.382386	0.487323	-0.42884	0.0820517	0.170285	-0.0540281	-0.149056	0.329339	0.456725	-0.173921	0.329976	0.400094	-0.225685	-0.28341	-0.0141565	-0.250982	0.0320215	-0.225894	-0.138273	0.253251	0.618214	-0.384525	-0.0887589	-0.196502	0.238039	-0.370356	0.135346	-0.128117	0.355378	0.374283	-0.358081	-0.330137	-0.188806	-0.101108	0.523223	0.0319636	-0.432953	0.486917
KEGG_SYSTEMIC_LUPUS_ERYTHEMATOSUS	-0.403971	-0.371567	-0.0707523	-0.172497	0.31719	0.461668	0.480546	-0.403494	-0.507576	0.386079	0.00044223	-0.0380299	-0.187673	0.0366523	0.512368	0.0852762	0.0682716	0.339	0.151022	0.173742	-0.390156	-0.253154	0.350138	-0.173806	-0.0989255	-0.15493	0.00470314	-0.284354	-0.24645	-0.0835665	-0.366718	0.275507	-0.310172	-0.346056	-0.154018	-0.290325	-0.457631	-0.5028	-0.483532	0.254948	-0.019991	0.221403	0.0691084	0.255311	-0.123055	-0.119516	0.220673	-0.367112	-0.0122114
KEGG_ALLOGRAFT_REJECTION	-0.550411	-0.347942	-0.311219	-0.339333	-0.426889	0.445377	0.428199	-0.296802	-0.0776107	-0.0812806	-0.313856	0.487597	0.502413	-0.398702	0.336936	0.242685	-0.112589	-0.00129218	0.400497	0.406713	-0.249911	0.311611	0.438353	-0.356133	-0.332619	0.00273363	-0.436031	0.181174	-0.358052	-0.196812	0.334078	0.687893	-0.444785	-0.228388	-0.186406	0.330511	-0.372979	0.211523	-0.00355928	0.437767	0.432753	-0.378996	-0.436938	-0.17018	-0.241702	0.587692	0.0393857	-0.514412	0.532104
KEGG_GRAFT_VERSUS_HOST_DISEASE	-0.520886	-0.257496	-0.267221	0.0127529	-0.453818	0.434576	0.391817	-0.267398	-0.0815531	0.0905624	-0.238714	0.461499	0.494993	-0.439817	0.043387	0.34843	-0.0296608	-0.108455	0.300666	0.261709	-0.313511	0.296458	0.365031	-0.412361	-0.332913	-0.0344178	-0.486927	0.220525	-0.406007	-0.252211	0.395969	0.675745	-0.548058	-0.00925613	-0.414274	0.370893	-0.30723	0.305416	0.0177352	0.503014	0.478251	-0.419094	-0.436201	-0.18165	-0.175616	0.602084	0.282094	-0.544358	0.479736
KEGG_PRIMARY_IMMUNODEFICIENCY	-0.286993	-0.319192	-0.21885	-0.0513999	-0.172614	0.0746635	0.604948	-0.341509	-0.0460557	-0.250374	-0.245917	0.173069	-0.194313	-0.209358	0.256591	-0.227494	-0.0986304	-0.0549318	-0.239212	0.245262	-0.0425401	0.112851	0.211902	-0.392836	-0.0660351	-0.275521	-0.450576	-0.285446	-0.401439	0.68529	-0.218738	0.588217	-0.255746	-0.366657	-0.119113	-0.0940398	-0.070632	0.0223495	0.0920533	0.122266	0.659577	-0.208966	-0.467073	-0.324936	0.026175	0.585603	0.22162	-0.429095	-0.225251
KEGG_HYPERTROPHIC_CARDIOMYOPATHY_HCM	-0.283987	0.0362853	0.214336	0.235411	-0.253415	0.157159	-0.280355	0.140197	0.206043	0.267456	0.178731	0.300518	0.193194	0.5206	-0.0670986	0.15055	0.073202	0.0133999	0.0456235	-0.391179	0.0584794	0.252413	-0.319292	0.39801	-0.156832	-0.113915	-0.207175	0.234086	-0.025196	-0.42665	0.120057	-0.311831	-0.392107	0.105645	-0.0607797	0.0542053	-0.21138	0.161313	0.23514	-0.0406372	-0.46263	-0.300297	-0.320085	-0.0564932	0.190621	-0.407027	0.309636	0.146344	0.0214844
KEGG_ARRHYTHMOGENIC_RIGHT_VENTRICULAR_CARDIOMYOPATHY_ARVC	-0.280761	-0.0463889	0.21578	0.403504	-0.325549	0.216764	-0.195431	0.252905	0.184706	0.300178	0.164284	0.242722	0.17964	0.500493	-0.132709	0.134411	0.0911329	0.0641761	0.140644	-0.425475	0.175734	0.395056	-0.427726	0.46045	-0.239082	-0.184219	-0.154694	0.250639	0.13096	-0.44558	-0.0387768	-0.433027	-0.396072	0.0575131	-0.116488	0.104655	-0.0739862	0.111989	0.152195	-0.0278187	-0.548412	-0.286044	-0.224433	-0.041893	0.133192	-0.484434	0.377272	0.124552	0.111332
KEGG_DILATED_CARDIOMYOPATHY	-0.341889	-0.109578	0.215821	0.278096	-0.182753	0.108809	-0.150319	0.1463	0.116459	0.239331	0.177404	0.171747	0.185987	0.506297	0.0529268	0.11731	0.0828776	0.151267	0.101166	-0.349051	-0.00341551	0.235633	-0.269539	0.359274	-0.100649	-0.217149	-0.154323	0.145679	0.0393489	-0.377955	0.0526988	-0.318599	-0.317663	-0.00390066	-0.0329783	0.00158951	-0.219722	0.12612	0.0850117	0.00709505	-0.420973	-0.322079	-0.215586	-0.0159383	0.159802	-0.378964	0.255344	0.133052	0.119072
KEGG_VIRAL_MYOCARDITIS	-0.455236	-0.19686	-0.0287663	0.108288	-0.19861	0.506782	0.211743	-0.0031955	0.22441	0.131477	0.184888	0.323654	0.435401	0.107131	0.0174437	0.371939	-0.0341686	0.0575114	0.267545	0.0756051	-0.0548813	0.145557	0.17015	-0.169073	-0.133141	-0.354231	-0.150446	0.257293	0.13351	-0.139931	0.235847	0.248508	-0.39558	-0.116001	-0.0803664	0.0731039	-0.353078	-0.00214342	-0.014831	0.146361	0.13789	-0.0580367	-0.25162	-0.228375	0.0867423	0.116988	0.243394	-0.15211	0.442804
BIOCARTA_RELA_PATHWAY	-0.340675	0.274652	0.174446	0.234809	-0.0943695	0.23315	-0.195282	0.243226	0.226697	0.409517	0.208364	0.098004	0.00583382	0.278484	-0.463514	-0.0468993	-0.00803997	-0.358756	-0.204539	-0.192411	-0.0141695	-0.405206	0.204884	-0.351185	0.0541573	-0.622248	-0.205917	-0.176658	0.0527922	0.333032	-0.164697	-0.459448	0.0213984	0.47761	0.0635364	-0.0568516	0.236347	-0.404564	0.183482	-0.0490279	-0.0655734	0.0336714	-0.307888	-0.0840728	0.547506	-0.0626512	0.520902	0.0765303	0.231133
BIOCARTA_NO1_PATHWAY	0.0978495	-0.133683	0.171646	0.298553	0.099601	0.0946874	-0.282472	-0.170831	-0.061366	0.427254	0.356447	-0.151952	0.11365	0.107328	-0.14039	0.307276	0.312313	0.151817	0.0313355	0.0625685	-0.125758	0.0681525	0.0256902	0.114932	-0.0631407	-0.433851	-0.107423	-0.23273	0.0266038	-0.0837908	0.267729	-0.335941	0.0330709	-0.0817268	0.143008	-0.319658	-0.207161	-0.399704	-0.30657	-0.174388	-0.131056	-0.249339	0.0749978	-0.0742068	0.0039325	-0.413473	0.257016	0.185505	0.357768
BIOCARTA_CSK_PATHWAY	-0.408636	-0.54766	0.144331	0.126096	0.0672918	-0.116229	0.275565	-0.246482	0.00891493	0.0635682	0.128575	-0.00169455	0.182809	0.131219	-0.00568008	0.0499809	-0.171993	0.107298	0.321086	0.103014	-0.378644	-0.110975	0.168977	-0.417821	-0.263889	-0.476513	-0.312798	-0.245577	-0.20197	0.438753	0.00691871	0.244267	-0.133849	-0.276649	-0.0400293	-0.0545477	-0.262808	-0.155096	-0.474189	-0.287915	0.51554	-0.234393	-0.211444	0.127407	-0.0783294	-0.1323	0.412304	-0.201894	0.183693
BIOCARTA_SRCRPTP_PATHWAY	-0.334362	-0.00339689	0.454513	0.536424	0.591006	0.190189	0.263055	-0.112543	0.552561	0.324059	0.619013	-0.427298	-0.424581	0.350593	0.0304905	0.417479	0.091802	0.144492	0.291678	-0.450168	-0.246101	-0.389117	-0.339187	0.39002	0.496003	-0.740371	-0.0875892	-0.28004	0.499434	0.586157	0.349999	-0.186869	0.0299721	-0.479285	-0.161403	-0.481	-0.281108	0.32523	-0.701772	-0.63808	0.210969	0.319042	-0.404789	-0.423144	0.384634	-0.270812	0.371745	0.312968	-0.184114
BIOCARTA_AMI_PATHWAY	-0.146966	-0.288972	-0.10544	0.359892	-0.342315	0.387507	-0.406939	0.419289	-0.0493708	0.27588	0.373747	0.0670036	0.229671	0.391813	-0.265098	-0.0601693	0.211643	0.135117	-0.245999	-0.271299	-0.159659	0.454535	-0.379178	0.747671	-0.254009	0.397471	-0.413867	0.447744	0.102409	-0.441879	-0.172454	-0.330376	-0.248213	-0.056064	-0.300337	0.12808	-0.171305	-0.175691	0.317022	0.213659	-0.444952	-0.31102	-0.250435	-0.31091	0.107839	-0.541361	0.0786309	0.546465	0.101892
BIOCARTA_GRANULOCYTES_PATHWAY	-0.524964	0.128834	0.120644	0.287295	-0.488639	0.455468	-0.0604725	0.13198	0.120487	0.45242	0.416161	-0.0563348	0.464605	-0.265744	-0.211097	0.0265954	-0.0684071	-0.28649	-0.147781	-0.0543147	-0.34219	0.482908	0.189194	0.084479	-0.368515	0.129684	-0.186949	0.0856948	-0.353703	0.557234	0.130548	0.260772	-0.453726	0.266367	0.017285	0.145594	-0.0394205	0.147606	0.42205	0.668643	0.0504208	-0.276073	-0.515846	-0.298548	-0.0109928	0.271431	0.699674	-0.293983	-0.143498
BIOCARTA_LYM_PATHWAY	-0.732463	-0.174126	0.450235	0.390361	-0.578055	0.555858	-0.130969	0.194201	0.28472	0.627278	0.557086	0.113847	0.605178	-0.189755	-0.135466	0.390272	-0.218541	-0.423224	0.313002	-0.373297	-0.370148	0.635749	-0.113495	-0.153969	-0.2927	0.184065	-0.0923606	0.322306	-0.3933	0.293615	0.360851	0.0874081	-0.709191	0.0139301	-0.1562	0.362492	0.0158945	0.605321	0.572465	0.599631	-0.0812235	-0.257164	-0.64578	-0.414785	0.253949	0.242747	0.590911	-0.460898	0.00154332
BIOCARTA_ARAP_PATHWAY	-0.172201	0.393918	0.369589	0.279175	-0.0534003	0.27714	-0.383939	0.3862	0.559771	0.485279	0.317293	0.217157	0.118499	0.393334	-0.392564	-0.0296258	-0.0300096	-0.512151	-0.315204	0.0798395	-0.401047	0.36129	-0.0710626	-0.169605	-0.343212	-0.709996	0.233411	-0.159916	0.688561	-0.08022	-0.28503	-0.170439	-0.404545	0.460991	0.465626	0.114582	-0.425069	0.345747	-0.0967405	-0.540097	-0.508247	0.0696618	0.194504	0.141294	0.384974	-0.0982092	0.26144	0.568157	0.29681
BIOCARTA_AGR_PATHWAY	-0.19196	0.0239023	0.307051	0.473533	0.0372943	0.280007	-0.331947	0.368761	0.362325	0.40733	0.512365	0.121377	-0.072379	0.484156	-0.260149	-0.00977593	0.181057	-0.300431	0.0226114	-0.45749	-0.167205	0.0788611	-0.518514	0.10737	-0.176025	-0.320166	0.179189	0.306987	0.171476	-0.425781	0.185457	-0.590934	-0.430756	0.267584	-0.0754248	0.0508986	0.14114	0.255269	-0.0288578	-0.245898	-0.592139	0.0857242	-0.162162	-0.0212847	0.333894	-0.413769	0.480637	0.172626	0.251578
BIOCARTA_AKAP95_PATHWAY	0.362338	-0.328643	0.239694	0.148582	0.714397	-0.194151	0.022629	0.101666	0.558598	0.0162288	0.674074	-0.470298	0.0944564	0.0828583	-0.0369848	0.618925	0.166683	0.345599	0.382568	-0.627461	0.441815	-0.576694	-0.113077	0.0780145	0.328326	-0.649547	0.149052	0.0592322	0.178106	0.219029	0.599223	-0.271096	0.127631	-0.389947	-0.0575398	-0.358522	-0.356322	-0.0473949	-0.602755	-0.6462	0.556625	0.198504	0.171055	-0.379593	0.403957	-0.482768	-0.0330404	0.257122	0.393405
BIOCARTA_AKT_PATHWAY	-0.0805129	0.272331	0.151481	0.211495	0.22998	0.110972	0.00067018	-0.023769	0.19868	0.468104	0.328595	-0.0243595	-0.0106319	0.268559	-0.581769	0.227979	0.0330278	-0.135682	-0.205668	-0.0915962	0.224647	-0.522893	0.10589	-0.352009	-0.0154824	-0.595817	0.147228	-0.386009	0.00782868	0.192051	0.218037	-0.312644	0.106373	0.00150765	-0.0941028	-0.0388932	-0.200057	-0.372211	-0.0645411	-0.265398	0.295629	0.131827	0.0170872	-0.155936	0.334112	0.0383902	0.282462	-0.0953556	0.179704
BIOCARTA_ALK_PATHWAY	-0.176999	0.0413857	0.39188	0.104021	-0.0887644	-0.23053	-0.0615701	0.179657	0.167633	0.410271	0.276995	0.0461242	-0.0707896	0.510576	-0.114628	-0.0194616	0.142798	0.270156	0.0954742	-0.396387	-0.132487	-0.0475086	-0.272043	0.273674	0.0277953	-0.469806	-0.0604139	0.148704	0.300803	-0.238932	0.146595	-0.534645	0.0244396	0.269782	-0.349306	0.0119921	-0.326363	-0.057839	-0.0620438	-0.438954	-0.17292	-0.295586	-0.15501	-0.204932	0.406989	-0.105848	0.0168234	0.220959	0.258618
BIOCARTA_AT1R_PATHWAY	-0.287963	0.276832	0.30592	0.414024	0.176499	0.236873	0.0945143	0.270392	0.505908	0.486292	0.551512	-0.0856373	-0.230134	0.512351	-0.171635	-0.0315095	-0.223778	0.0871448	-0.218536	-0.270765	-0.181301	-0.0918856	-0.323908	0.231074	0.00122825	-0.579342	0.23019	0.25769	0.335189	0.0297734	0.310633	-0.313595	-0.43951	0.214822	-0.188615	-0.300939	-0.442926	-0.0393139	-0.382962	-0.530588	-0.161935	0.317915	-0.283036	-0.151621	0.340044	-0.168773	0.181934	0.16998	0.250735
BIOCARTA_ACE2_PATHWAY	0.188661	-0.280847	-0.120995	0.561144	-0.366276	0.685884	-0.446471	0.24791	-0.173108	0.196534	0.337115	0.36106	0.358682	0.373514	-0.471105	-0.00194663	0.398541	-0.342428	-0.224133	-0.246823	-0.333018	0.419717	-0.305439	0.636256	-0.474697	0.0461086	-0.186912	0.512274	-0.1407	-0.571383	-0.143466	-0.273063	-0.53404	-0.388668	-0.234763	0.183216	0.334328	-0.0344655	-0.0104468	0.53192	-0.44009	0.262822	-0.077428	-0.406313	0.236614	-0.529734	0.17091	0.345143	-0.316412
BIOCARTA_ASBCELL_PATHWAY	-0.453194	-0.475242	-0.25943	-0.479641	-0.27912	0.0636516	0.233144	-0.0208383	0.031461	-0.073245	-0.208936	0.456226	0.610839	-0.499059	0.488539	0.0859415	-0.271227	0.211929	0.457873	0.303191	-0.229655	0.447014	0.358846	-0.081542	-0.0312263	0.258992	-0.444608	0.20931	-0.237347	0.215433	0.409195	0.615012	0.00641121	-0.220409	-0.0298333	0.300628	-0.193062	0.0520327	-0.0938515	0.373314	0.38578	-0.375929	-0.382184	-0.358924	-0.184328	0.436132	-0.0135364	-0.523238	0.310716
BIOCARTA_DNAFRAGMENT_PATHWAY	0.433863	0.0386793	-0.48752	0.325096	0.413627	-0.127723	0.57753	-0.308903	0.686373	-0.309009	0.205459	-0.636591	-0.400307	0.0917855	0.498597	0.380535	-0.163816	0.567193	0.352159	-0.318309	-0.0877089	-0.750846	0.32365	-0.157852	0.322927	-0.699065	0.33489	0.019947	0.38437	0.581566	0.00225175	0.0867102	0.153715	-0.745668	0.148893	-0.727152	-0.660744	-0.00816649	-0.586038	-0.703923	0.427014	0.234036	0.125747	-0.511906	0.556521	0.447627	0.157893	0.313	-0.0558411
BIOCARTA_CHEMICAL_PATHWAY	-0.465024	0.161386	0.25878	0.381419	0.35237	0.288665	0.122352	0.343819	0.401023	0.333977	0.365803	0.0975847	0.0214849	0.389213	0.0257848	0.135067	-0.114285	0.105323	-0.208767	-0.312667	-0.0185493	-0.135805	-0.370261	0.394162	0.312106	-0.350074	0.101656	0.449064	0.367776	0.23779	0.300666	-0.176723	0.0394065	-0.190797	-0.320121	-0.353815	-0.422395	-0.385233	-0.58389	-0.530353	-0.0884389	0.187912	-0.0712559	-0.0664124	0.367923	-0.0959099	0.422111	-0.0146453	0.172218
BIOCARTA_SPPA_PATHWAY	-0.333578	0.177206	0.280111	0.551715	-0.316518	-0.0629361	0.0882756	0.182125	0.532606	0.570505	0.48771	-0.192096	-0.0839357	0.136757	-0.285573	0.148793	0.308436	-0.354049	0.0652117	-0.398277	-0.414871	0.310962	-0.6464	0.408971	0.112155	-0.149228	-0.131654	0.233858	-0.0994717	-0.0103623	0.22867	-0.510204	-0.511785	-0.047664	-0.172794	0.00046084	-0.27669	0.0801893	0.0262277	-0.029774	-0.362995	-0.050408	-0.253909	-0.154492	0.203302	-0.265106	0.533745	0.129781	0.257715
BIOCARTA_ATM_PATHWAY	-0.0336178	0.453581	0.0153444	0.349176	0.39973	-0.0344305	0.268482	0.309224	0.603884	-0.0227057	0.320683	-0.340527	-0.355858	-0.0179746	-0.221351	-0.125422	-0.406104	0.0667789	-0.0592161	-0.358681	-0.00204483	-0.277381	0.247633	0.0827805	-0.0599265	-0.504662	0.0947402	0.42332	0.18458	-0.00945275	0.190278	-0.0659484	-0.332191	-0.337816	-0.411722	-0.462959	-0.141495	-0.236329	-0.196195	-0.409114	-0.000410324	0.0369341	-0.166191	-0.414022	0.467605	0.442106	0.273843	0.0131906	0.136873
BIOCARTA_AGPCR_PATHWAY	-0.246231	-0.341674	0.375734	0.278981	0.368616	0.126363	0.000142438	-0.0127647	0.478276	0.468022	0.414319	-0.108554	0.210105	0.463597	-0.000688432	0.161568	-0.161404	-0.307651	0.485105	-0.0738669	-0.197303	-0.071005	-0.297247	-0.337016	0.210065	-0.505499	0.0909565	-0.0158244	-0.0241424	0.413526	0.107899	-0.22536	0.0371603	0.121756	0.129715	0.129282	-0.540104	0.133001	-0.400222	-0.525675	0.285876	0.0911311	-0.0834579	0.112581	0.21523	-0.555774	0.177414	0.0100476	0.121739
BIOCARTA_BCELLSURVIVAL_PATHWAY	-0.144658	0.363726	0.462471	0.118501	0.128077	0.42225	0.013503	-0.244031	0.182419	0.271647	0.53997	-0.0906852	0.0109877	0.107693	0.0994771	-0.0107019	0.131825	0.308285	-0.0767362	-0.31133	0.167439	-0.501889	-0.187457	-0.324828	0.523042	-0.558337	0.265475	0.0130501	0.360372	0.456462	0.00723074	-0.503205	-0.211076	-0.157352	-0.0174552	0.0944388	-0.0325573	-0.0597782	-0.283339	-0.151763	-0.150539	0.247143	-0.152128	-0.30842	0.173374	-0.0620991	0.188867	0.0734776	0.34189
BIOCARTA_BLYMPHOCYTE_PATHWAY	-0.542204	-0.478716	-0.331392	-0.280686	-0.404032	0.329622	0.305826	-0.176042	-0.00922134	-0.0908586	-0.155162	-0.0093955	0.477003	-0.454274	0.104706	-0.0948721	-0.377054	-0.290079	0.257892	0.02051	-0.2093	0.471212	0.0812777	-0.370234	-0.419638	-0.0424243	-0.177789	-0.086908	-0.341925	0.219368	0.0594355	0.611584	-0.362582	-0.287165	0.171331	0.230491	-0.0885904	0.104574	-0.19491	0.482458	0.673157	-0.0465505	-0.371853	-0.135034	-0.179258	0.497877	0.260947	-0.42431	0.327718
BIOCARTA_BCR_PATHWAY	-0.226518	0.219361	0.261424	0.135958	0.146363	0.221595	0.328921	-0.0215471	0.24705	0.272361	0.214051	-0.261165	-0.409237	0.185304	0.0148638	-0.17133	-0.37718	-0.289553	-0.355202	-0.173835	-0.32515	-0.345394	-0.236854	0.00256847	0.380874	-0.555491	0.243143	-0.0955311	0.293272	0.266234	-0.10102	-0.070429	-0.344225	-0.0656128	-0.119833	-0.433891	-0.297946	-0.400107	-0.505125	-0.31696	0.28148	0.30009	-0.0430073	-0.068958	0.226994	-0.0916456	0.112868	0.0689915	0.0592878
BIOCARTA_BIOPEPTIDES_PATHWAY	-0.270375	-0.00924242	0.398975	0.417123	0.212117	0.0379729	0.0865486	0.0834917	0.300035	0.457259	0.320949	-0.100355	0.00379363	0.501114	-0.125405	-0.266313	-0.0776024	-0.183624	-0.35244	-0.266085	-0.222986	-0.0494033	-0.466431	0.109537	0.00123859	-0.480455	-0.0874457	0.242175	0.109184	0.25419	0.155585	-0.317039	-0.218368	-0.108594	-0.0765172	0.0147853	-0.447601	0.146449	-0.33523	-0.167802	-0.331934	0.181126	-0.410674	-0.117307	0.109881	-0.276635	0.159989	0.154518	0.110249
BIOCARTA_NEUROTRANSMITTERS_PATHWAY	0.075275	0.174382	0.0491617	0.56783	0.039769	-0.0631356	0.160416	-0.60152	0.156562	-0.638434	0.334522	0.0838527	0.194519	-0.108107	0.0839942	0.0263363	0.233247	0.305413	0.464363	-0.505883	-0.295975	-0.167964	-0.500214	-0.305634	-0.48981	-0.520778	-0.152868	-0.5296	-0.0269655	-0.124247	-0.27379	-0.505629	-0.0698612	-0.302303	0.0929023	-0.740975	-0.00756129	-0.539592	-0.676056	0.184306	-0.324475	0.171712	0.209413	-0.0419211	-0.626549	-0.385262	0.100142	-0.135431	-0.0611329
BIOCARTA_RANKL_PATHWAY	-0.65972	0.250283	0.535134	0.28217	0.389938	0.358777	-0.222976	0.264366	0.332043	0.133882	0.51695	0.175537	0.0116269	0.401329	-0.0905745	-0.103838	0.147615	-0.343711	-0.311531	-0.365627	0.0318364	-0.0918294	0.174139	0.00249285	-0.281293	-0.446357	-0.265304	0.216178	0.435866	-0.227299	-0.340999	-0.241924	-0.418059	0.58735	-0.136005	-0.194075	0.27788	0.0520488	0.467047	0.326767	-0.558827	0.353071	-0.509115	-0.529027	0.362386	-0.331033	0.55694	-0.135533	0.34357
BIOCARTA_CACAM_PATHWAY	-0.0272373	-0.209289	0.151487	0.170211	0.328718	0.109749	-0.0951763	0.518315	0.402847	0.612424	0.375194	-0.0318688	-0.113693	0.614413	0.17592	-0.463804	-0.173495	-0.123331	-0.510286	-0.514001	-0.117904	-0.364826	-0.503794	0.0572045	0.279326	-0.485965	-0.0248631	0.500463	0.0558031	0.0299054	0.469958	-0.330991	-0.377684	-0.427928	-0.0640858	-0.060722	-0.459537	0.325669	-0.289885	-0.430825	-0.290603	-0.184502	0.0761397	-0.106659	-0.0384454	-0.222294	-0.100516	0.0945926	-0.376997
BIOCARTA_CDMAC_PATHWAY	-0.229691	0.328432	0.460505	0.417948	0.185248	0.471105	0.112972	0.130549	0.197865	0.545805	0.629317	-0.192729	-0.311903	-0.118708	-0.387122	-0.296468	-0.0859658	-0.518924	-0.363158	-0.112893	-0.246472	-0.385567	-0.163722	-0.0433136	0.151493	-0.472659	0.0386029	0.241884	0.173483	0.158229	0.0425206	-0.299687	-0.545519	0.110094	-0.0581171	-0.113037	-0.084683	-0.2815	0.100987	0.112803	0.0915215	0.214091	-0.316101	-0.239415	0.3164	-0.0155222	0.451212	0.169165	0.264778
BIOCARTA_CARM_ER_PATHWAY	-0.0680637	-0.107205	0.276604	0.47285	0.176905	-0.153024	0.229054	0.0250847	0.254859	0.173795	0.465781	-0.199898	0.00420698	0.0332848	-0.11082	0.175662	0.0320604	0.381463	0.12481	-0.0851366	-0.0840765	-0.415415	0.18089	-0.323195	0.10244	-0.569061	-0.06584	0.0141707	0.175608	0.136399	0.0174447	-0.134609	0.069907	-0.350853	-0.0276267	0.0292631	-0.253322	-0.16518	-0.310386	-0.468357	0.161571	0.0632655	-0.249101	-0.188437	-0.0859876	0.0703164	-0.146253	0.167622	0.227219
BIOCARTA_CASPASE_PATHWAY	-0.162208	0.0562435	-0.00668133	0.543114	0.0519599	0.535207	0.0274685	0.101441	0.597581	0.0602596	0.303502	-0.243944	0.224667	0.162398	0.193595	0.0508846	-0.0977324	0.0903977	0.0541555	-0.19656	-0.0566183	-0.437738	0.324643	-0.0698308	0.0721697	-0.279473	0.210883	0.320995	0.414561	0.299497	0.218493	-0.0895072	0.00962751	-0.0208592	-0.126611	-0.398889	-0.482975	-0.402723	-0.306309	-0.39401	0.0314212	0.236701	-0.204722	-0.560948	0.157411	-0.0328305	0.459754	0.374826	0.0483315
BIOCARTA_CBL_PATHWAY	-0.664691	0.101093	0.361972	0.546175	0.00681055	0.325796	-0.205062	0.52573	0.618925	0.567796	0.293415	0.324911	-0.0596547	0.500708	-0.25526	-0.15747	-0.197262	-0.378887	-0.158041	-0.446752	-0.464252	0.205073	-0.563528	0.308808	-0.22964	-0.465358	-0.220514	0.146494	0.253411	0.00327276	0.488594	-0.423487	-0.480991	0.218507	-0.0128846	0.274283	-0.271701	0.377286	0.255638	0.220919	-0.175023	0.29936	-0.547629	-0.328381	0.304037	-0.416468	0.292112	0.355945	0.00822123
BIOCARTA_CCR3_PATHWAY	-0.305618	0.0602908	0.491126	0.458688	0.19496	0.149286	0.0462279	0.0860823	0.497259	0.556192	0.425011	-0.365703	-0.332011	0.37024	-0.0142212	-0.0493301	0.096237	-0.0776095	0.258591	-0.264018	-0.369427	-0.0831057	-0.498548	0.230428	0.0740113	-0.53884	0.198065	0.272787	0.407745	0.252576	0.161237	-0.37843	-0.346041	0.0727672	0.169736	-0.302348	-0.292786	-0.218201	-0.466121	-0.361223	0.0664476	0.404155	-0.0775551	0.0300956	0.228809	-0.204934	0.461893	0.332117	0.417829
BIOCARTA_CD40_PATHWAY	-0.387856	0.112428	-0.0804621	0.423875	0.228499	0.133643	0.0907929	0.467548	0.568213	0.186198	0.514297	0.0600905	-0.0560368	0.355888	-0.500604	-0.0578214	0.0279657	-0.515811	-0.272604	0.0293273	0.0548914	-0.223444	0.181251	0.270974	-0.108669	-0.464669	-0.0147321	0.00449672	0.0806966	-0.115781	0.170556	-0.171301	-0.140804	0.0855182	-0.00391389	0.0818259	0.229253	0.0539096	0.49653	-0.111493	0.231887	0.0877888	-0.528613	-0.287593	0.399068	0.412194	0.436045	-0.0703114	0.178653
BIOCARTA_MCM_PATHWAY	0.328272	-0.438984	-0.485287	0.0794754	0.574838	0.0213119	0.263462	0.27291	0.631665	-0.0878409	0.2888	-0.328919	-0.412245	0.172092	0.270093	0.321669	0.213505	0.71956	0.213406	-0.837342	0.545133	-0.546527	0.211293	0.18464	0.424199	-0.711767	0.427299	0.121938	0.492851	0.553639	0.388501	0.484627	0.161443	-0.758963	-0.37046	-0.872605	-0.187861	-0.470755	-0.678022	-0.903025	0.458918	0.0466518	0.311084	-0.695012	0.189352	0.343968	0.127832	0.661145	0.124315
BIOCARTA_G1_PATHWAY	0.0766507	0.0661092	-0.0497823	0.388594	0.360037	0.309786	0.14049	0.249199	0.424266	0.0238614	0.477988	-0.0141617	0.0295815	0.156829	0.344166	0.219136	-0.0571483	0.142152	0.363491	-0.593293	-0.140158	-0.421478	-0.0343237	-0.0522587	0.102119	-0.492434	0.216642	0.147662	0.223012	0.305277	0.213628	0.0274382	-0.114453	-0.42983	-0.378058	-0.321435	-0.497792	-0.404538	-0.406524	-0.320772	0.104439	-0.176953	-0.23565	-0.286736	0.536747	0.274759	0.0829785	0.147635	0.28414
BIOCARTA_G2_PATHWAY	0.149589	0.245799	0.168627	0.455928	0.549755	-0.350667	0.499439	-0.0699315	0.550639	-0.0792763	0.403535	-0.569993	-0.0713824	0.160791	0.418407	0.211441	0.12425	0.240303	0.164229	-0.586929	-0.00380878	-0.33571	-0.25616	0.122384	0.0869355	-0.65845	0.147541	0.0612081	0.323922	0.498463	0.301636	-0.0204554	0.0849843	-0.624577	-0.29844	-0.677551	-0.23224	-0.287914	-0.480495	-0.577317	0.407275	0.0119471	-0.219015	-0.612113	0.524236	0.429662	-0.0925738	0.157918	0.0393278
BIOCARTA_CELL2CELL_PATHWAY	-0.248319	-0.0366903	0.457693	0.562349	0.317877	0.461036	-0.387531	0.634736	0.621278	0.616188	0.406833	0.209836	0.11137	0.365565	-0.0638533	0.344576	-0.0971025	0.458307	0.350389	-0.587887	-0.0524199	0.436557	-0.710591	0.454517	-0.0441984	-0.502574	-0.164123	0.312815	0.433389	-0.595613	-0.160839	-0.639822	-0.175383	0.377644	-0.381653	-0.00763313	0.336484	0.275826	-0.28225	-0.510496	-0.554564	0.27428	-0.435786	-0.0385873	0.37022	-0.580958	0.579158	0.228558	0.604453
BIOCARTA_LAIR_PATHWAY	-0.568464	0.0108355	0.400196	0.349763	-0.419275	0.509065	-0.232978	0.344816	0.440018	0.523217	0.549062	0.220698	0.517262	0.088649	-0.310234	0.233023	0.108978	-0.398591	-0.229168	-0.265154	-0.372238	0.575518	-0.0238993	0.0648815	-0.0269518	0.262036	-0.235943	0.376912	-0.473051	0.336908	0.0504811	0.0381292	-0.481164	0.120757	-0.324236	0.323785	0.13707	0.433597	0.468705	0.576629	-0.297876	-0.302556	-0.544229	-0.45292	0.335882	-0.0503419	0.605417	-0.237664	-0.250302
BIOCARTA_CERAMIDE_PATHWAY	-0.271081	0.415553	0.236065	0.378732	0.436713	0.586136	-0.0573929	0.490375	0.440601	0.403115	0.542955	-0.0712293	0.121467	0.448098	-0.311809	0.277447	0.0918242	-0.0620038	-0.110078	-0.348577	0.0504683	-0.124482	-0.110563	0.126294	0.098794	-0.597538	0.181976	0.340021	0.219246	0.104681	0.385013	-0.124401	-0.0627816	-0.114356	-0.0757992	-0.353029	-0.288433	-0.279886	-0.103464	-0.461404	-0.18075	0.24051	0.307308	0.00492158	0.476417	-0.295049	0.411433	0.29034	0.473408
BIOCARTA_TID_PATHWAY	-0.262252	0.488185	-0.156355	0.366361	-0.0587295	0.157202	-0.0758829	0.618781	0.454555	0.293306	0.204275	0.121342	0.0339959	0.214164	0.0127263	0.0854048	0.143809	-0.367371	0.00867621	-0.318301	0.253904	0.00603579	-0.198134	0.343372	-0.172662	-0.378025	-0.394281	0.0381175	-0.1027	-0.032699	-0.434843	-0.309667	-0.409619	0.409498	0.0642193	0.0927689	-0.051736	0.189968	0.467751	0.192149	-0.273239	0.0592278	-0.179367	0.11761	0.417027	0.430157	0.650307	-0.0680441	-0.109598
BIOCARTA_CLASSIC_PATHWAY	-0.378916	-0.0801898	0.215902	-0.349074	0.0508158	0.220892	-0.454315	-0.254107	-0.434667	-0.229133	0.45379	0.649822	0.0793094	0.388493	0.261534	-0.485217	0.181002	-0.0808369	-0.58555	-0.0820459	-0.339693	0.682121	0.171361	0.169203	0.480175	0.468557	-0.459123	-0.215396	-0.56602	-0.298399	-0.5376	0.130655	0.149832	-0.321869	-0.386714	0.499282	0.0210337	0.280463	0.519415	0.530154	-0.232976	0.219164	0.100345	-0.211362	0.309768	-0.246294	0.262712	-0.0435757	-0.482471
BIOCARTA_COMP_PATHWAY	-0.339161	-0.0202408	0.106103	-0.340763	-0.127103	0.164539	-0.476941	-0.24035	-0.306424	-0.428681	0.391661	0.424571	0.0946316	0.33752	0.124982	-0.461945	0.189261	0.0877263	-0.517117	-0.0309427	-0.258468	0.556669	0.274031	0.0166454	0.385012	0.492883	-0.448719	-0.151866	-0.49097	-0.398514	-0.53997	0.224359	0.190198	-0.0403128	-0.174269	0.481118	0.141898	0.300603	0.522771	0.542958	-0.246582	0.149181	-0.198305	-0.202797	0.275176	-0.323428	0.235635	0.0208023	-0.446267
BIOCARTA_VDR_PATHWAY	0.070836	0.218341	0.267789	-0.178522	0.500142	-0.509941	0.434492	-0.209582	-0.0480473	0.00216496	0.201656	-0.224577	-0.277004	-0.00150558	-0.0400211	0.0384468	0.188188	0.275976	-0.14948	0.0842205	-0.518118	-0.373093	0.437895	-0.188636	0.179295	-0.800345	0.396754	-0.270513	0.545402	0.564084	-0.471239	-0.0720429	0.472537	0.330244	0.322145	-0.179094	-0.390659	-0.50456	-0.503937	-0.382261	0.201879	0.324525	0.0623367	0.139983	0.0804365	0.219413	-0.128197	0.32786	0.119551
BIOCARTA_HDAC_PATHWAY	-0.116961	-0.0581412	0.399215	0.199176	-0.11635	0.108181	0.47971	-0.13912	-0.0148321	0.61055	0.314002	-0.203139	-0.120433	0.367011	0.046759	0.235766	-0.480142	0.188913	-0.297853	-0.197023	-0.0736233	-0.506563	-0.0683326	-0.190913	0.492799	-0.58266	0.191432	-0.124922	0.215293	0.452206	0.0908741	-0.0220785	-0.352549	-0.00406149	-0.169663	-0.397865	-0.44867	-0.19416	-0.535429	-0.477032	0.19745	-0.00637398	-0.132184	-0.281885	0.222571	0.09737	-0.0721207	0.26973	0.282407
BIOCARTA_GCR_PATHWAY	-0.372703	-0.0132743	0.323959	0.314845	0.256271	0.179499	0.291308	-0.330749	0.206476	0.651258	0.597827	-0.327219	0.00965078	0.0795243	-0.0946541	0.0729311	0.0186253	0.0319401	-0.123405	0.0896799	0.310241	-0.488599	-0.193436	-0.12274	-0.0566708	-0.480671	0.211942	-0.169053	-0.00982722	0.0409173	0.354052	-0.296656	-0.242424	-0.140466	-0.0146991	-0.15638	-0.0509962	0.155646	-0.306586	-0.145913	0.0154411	0.17735	-0.0784502	-0.350784	0.3148	0.0362077	0.320794	0.0162383	0.327221
BIOCARTA_CTCF_PATHWAY	-0.262001	0.274895	-0.192404	0.0559502	0.0670088	0.0149437	0.53326	-0.157525	-0.098524	0.24026	0.251783	0.0183971	-0.386872	0.036927	-0.101409	0.0441864	-0.211826	0.329814	-0.464055	-0.00406478	-0.41493	-0.27196	-0.120557	0.00655745	0.122421	-0.56009	0.163106	-0.170486	0.148743	0.335031	-0.0121816	-0.0820672	-0.258453	-0.320652	-0.275513	-0.032976	-0.360182	0.0436549	0.0497387	-0.207133	0.250115	-0.422465	0.0605834	-0.239854	0.38461	0.290047	-0.112014	-0.0748975	0.025561
BIOCARTA_CTL_PATHWAY	-0.678903	-0.207765	-0.022077	0.229277	-0.199183	0.160121	0.0459765	0.365343	0.376296	0.248686	0.0230768	0.229378	0.194504	-0.3684	-0.232634	-0.217928	-0.529622	-0.425566	-0.0968037	0.242801	-0.0972358	0.428357	0.648493	-0.416166	-0.0584169	0.00652689	-0.314019	-0.0145664	-0.137846	0.616934	-0.157469	0.60722	-0.478364	0.190475	-0.286583	-0.0429139	0.249833	0.360867	0.421078	0.418331	0.0951669	-0.471991	-0.589255	-0.462593	0.00157827	0.439482	0.665066	-0.328114	0.0614723
BIOCARTA_CXCR4_PATHWAY	-0.41563	0.0726194	0.344818	0.402429	0.128931	0.228471	0.146428	0.172175	0.480571	0.608606	0.572195	-0.14961	-0.190711	0.462369	-0.402768	-0.0741505	0.0890466	-0.063806	-0.196478	-0.471896	-0.292594	-0.0821485	-0.578051	-0.0712926	0.271925	-0.51827	0.194471	0.183566	0.157961	-0.012563	0.0484828	-0.449087	-0.359132	0.114414	-0.30274	-0.17103	-0.11152	0.0594753	-0.448113	-0.297868	-0.0887761	0.439275	-0.0632967	-0.0348316	0.553431	-0.0800445	0.347894	0.13374	0.257774
BIOCARTA_CELLCYCLE_PATHWAY	0.0833486	0.0559991	-0.357184	0.259728	0.445654	0.358778	-0.0147104	0.0167088	0.378853	0.0475919	0.467864	-0.156586	0.168186	0.326269	0.244434	0.136865	0.0547604	0.0373987	0.430215	-0.683064	0.385098	-0.233324	0.00169271	0.00852431	-0.0708499	-0.30816	0.192223	0.286634	0.287946	0.173634	0.217412	0.445436	-0.123751	-0.530957	-0.235319	-0.589457	-0.433964	-0.372502	-0.569328	-0.223123	0.222752	-0.260928	-0.50072	-0.382728	0.540934	0.198407	-0.0503121	0.263601	0.332404
BIOCARTA_CFTR_PATHWAY	-0.253686	-0.339668	0.205358	0.524093	0.325543	0.308505	-0.40439	-0.0545709	0.0569137	0.174067	0.545071	-0.113719	-0.0446327	0.375196	0.0771406	0.0403369	0.410555	-0.164665	0.13326	0.270536	-0.149429	-0.127257	-0.155866	0.0265644	-0.382551	-0.560726	0.152561	0.18724	0.0625022	0.149796	-0.145377	-0.220907	-0.286307	-0.0579051	0.204161	-0.392544	-0.255175	-0.107775	-0.570538	-0.197724	0.20083	-0.0883068	0.154864	0.207933	-0.00834772	-0.679203	0.425797	0.116945	0.192253
BIOCARTA_CYTOKINE_PATHWAY	-0.495996	0.0441841	-0.259575	0.351737	-0.410596	0.430607	-0.0444756	0.0891079	0.316206	0.253732	0.366004	0.0585358	0.399883	-0.0759038	0.0720902	-0.271022	0.0655025	-0.456203	-0.242196	0.136318	-0.148298	0.407519	0.260549	0.327706	-0.481273	0.414452	-0.183326	0.004899	-0.151904	-0.0439505	-0.0990603	0.284202	-0.239644	0.203747	-0.205537	0.42515	0.315671	0.42594	0.412043	0.543704	-0.222773	-0.332598	-0.364438	-0.440698	0.240329	-0.0217891	0.45144	-0.333819	-0.2621
BIOCARTA_INFLAM_PATHWAY	-0.487098	-0.338779	0.129582	0.36527	-0.294973	0.416412	-0.108718	0.272496	0.345334	0.238448	0.213213	0.311051	0.48496	0.222035	0.017031	0.0223954	0.0605945	-0.220166	0.0378411	-0.0789006	-0.200739	0.516522	0.127173	0.174224	-0.482512	0.348308	-0.385409	-0.00660383	-0.295691	-0.206061	0.28942	0.1964	-0.26702	-0.0574245	-0.230867	0.519695	0.20442	0.438976	0.379808	0.54064	-0.360093	-0.433984	-0.425361	-0.363849	0.236927	-0.104875	0.48073	-0.426589	-0.12695
BIOCARTA_D4GDI_PATHWAY	-0.393061	0.0434322	-0.164728	0.419474	-0.153034	0.479952	0.129228	-0.0288875	0.455609	0.437161	0.227606	-0.0792717	0.225712	0.0304797	-0.12113	0.126681	-0.15777	0.0536163	-0.182155	0.37833	-0.335224	-0.462265	0.480875	0.108719	-0.300646	-0.11598	0.069359	0.334651	0.342002	0.270234	0.285967	0.0905156	0.0157041	0.0499786	-0.0690503	-0.364182	-0.164034	-0.452015	-0.179068	-0.162798	-0.0668398	0.291581	-0.155642	-0.49715	-0.0219165	0.0612252	0.439697	0.245998	0.300086
BIOCARTA_DC_PATHWAY	-0.4908	-0.231926	-0.152636	0.0219972	-0.487901	0.176209	-0.204423	0.0925779	0.166633	0.267627	-0.0289682	0.263694	0.243446	0.17358	0.137506	-0.188941	-0.160397	-0.349671	0.158696	0.0643591	-0.146649	0.477556	0.252166	0.103574	-0.398621	0.282583	-0.407953	0.105544	-0.105004	0.00935455	0.0214779	0.231837	-0.296466	-0.0242201	-0.149032	0.230836	-0.0969748	0.41686	0.388737	0.407588	-0.0149797	-0.329549	-0.389812	-0.391454	0.0358461	0.162143	0.214541	-0.229422	-0.198338
BIOCARTA_P35ALZHEIMERS_PATHWAY	-0.220805	-0.149361	0.507452	0.626146	0.511107	0.435551	-0.416383	0.522642	0.0680933	0.688873	0.505302	-0.196023	-0.025817	0.657283	-0.321608	-0.130135	-0.0248511	-0.183527	0.0946995	-0.591911	0.477272	0.10387	-0.622931	-0.187252	-0.0623929	-0.67896	0.187548	-0.217622	0.443185	-0.264771	0.21313	-0.696154	0.203975	-0.261672	0.134927	0.324138	-0.183172	-0.150203	-0.469761	-0.149444	-0.619534	0.126358	0.448207	0.564638	-0.234437	-0.745277	0.419269	0.190169	0.60826
BIOCARTA_RNA_PATHWAY	-0.255697	0.322426	0.369817	0.542094	0.480094	0.552423	-0.297837	0.462664	0.478667	0.169324	0.214582	0.59132	0.217117	0.303485	-0.0214363	0.40921	-0.118532	0.32799	0.251624	-0.164679	0.563024	-0.365977	0.261517	0.602274	-0.577683	-0.741215	0.2035	0.0791062	0.368583	-0.500423	-0.112694	0.00266	-0.304991	-0.0718849	-0.0126117	-0.247269	0.26464	-0.32681	0.234078	-0.314292	-0.173008	0.41335	-0.413926	-0.453331	0.638802	-0.0752591	0.42658	0.0373772	0.127703
BIOCARTA_MTA3_PATHWAY	-0.520897	-0.370807	0.296449	0.385038	-0.0476674	0.451635	-0.318569	0.496672	0.421483	0.0527296	0.0142798	-0.150068	0.116117	0.317951	0.0417971	-0.189263	0.273253	-0.0987361	-0.193714	0.0505659	0.0385828	0.408454	-0.0829918	0.256973	0.164662	-0.0724085	0.170298	0.288473	-0.0468286	-0.113971	-0.0448499	-0.149389	-0.0444384	-0.21557	0.134034	0.164286	-0.276536	-0.0644971	0.086727	-0.0893281	0.228882	0.481864	-0.120962	0.312803	0.0768267	-0.46266	0.304942	0.00626276	0.220495
BIOCARTA_SKP2E2F_PATHWAY	0.0523835	-0.408318	-0.255702	0.410256	0.575927	0.214625	0.189417	0.0654576	0.638368	-0.386425	0.244547	-0.389333	0.477779	0.641651	0.198303	0.284045	-0.200204	0.232676	0.489075	-0.66624	0.573713	-0.276781	-0.191943	-0.0609777	0.41441	-0.543621	-0.252496	-0.114315	0.455137	0.254833	0.145497	0.00856064	0.267553	-0.631709	-0.0829457	-0.781265	-0.477105	-0.488521	-0.740776	-0.590634	0.550554	0.345402	-0.405055	-0.420983	0.487287	-0.146626	0.00112447	0.606286	0.414823
BIOCARTA_CALCINEURIN_PATHWAY	-0.151938	0.21756	0.51441	0.1806	-0.163414	-0.216975	0.548764	0.202811	0.273894	0.541818	0.162298	-0.417542	-0.417803	0.432981	0.270207	-0.048264	-0.177304	-0.174765	-0.136553	-0.513813	-0.447639	-0.148556	-0.456494	0.123102	0.518648	-0.602551	0.154529	0.246617	0.283112	0.359068	0.293595	-0.00903256	-0.273797	0.228996	-0.283881	-0.513197	-0.306961	-0.43503	-0.568579	-0.52271	0.108002	0.226845	0.0851635	-0.134259	0.251975	-0.0961085	-0.000903522	0.117087	0.402104
BIOCARTA_EGF_PATHWAY	-0.387496	0.195834	0.464837	0.172739	0.118061	0.268139	-0.0884869	0.0990437	0.308565	0.404128	0.418616	0.0900618	-0.126067	0.387738	-0.295168	-0.254255	-0.221204	-0.168265	-0.292442	-0.0806682	-0.390156	-0.119873	-0.448347	0.0656463	-0.000146753	-0.486186	-0.147142	0.436945	0.307201	0.161844	-0.0671095	-0.456477	-0.284941	-0.0798511	-0.06359	0.134685	-0.105838	0.198541	-0.321341	-0.0788254	-0.311743	0.264421	-0.489358	-0.0242413	0.251965	-0.357942	0.0610522	0.0784073	0.264002
BIOCARTA_ETC_PATHWAY	0.420554	0.511949	-0.00431085	0.00908657	0.523403	0.587905	0.346662	0.3496	-0.189826	0.121776	0.213187	-0.448108	0.515979	-0.354754	-0.046788	0.625387	0.32811	0.604214	0.0770841	-0.431727	0.425313	-0.647002	0.0907273	-0.0806741	0.191469	0.0307785	0.463858	-0.0343516	-0.166364	-0.447611	0.112278	0.37342	-0.161858	-0.113328	0.621652	-0.596262	0.0736611	-0.601034	-0.319239	-0.820629	0.106108	0.00253419	0.390604	-0.374409	0.122948	-0.49603	0.434208	0.428956	0.531302
BIOCARTA_NDKDYNAMIN_PATHWAY	-0.0787569	-0.134873	0.608537	0.615724	0.488743	0.24386	-0.257888	0.542395	0.549615	0.689214	0.674025	0.0668261	0.0530419	0.685195	0.0787504	0.177737	-0.372752	0.0246607	-0.162076	-0.486349	-0.24817	-0.0688727	-0.579078	0.12463	0.388946	-0.594271	0.508422	0.149248	0.257173	0.0315639	0.356525	-0.519081	-0.168698	-0.289403	-0.0479437	-0.10388	-0.675702	-0.204942	-0.408646	-0.707556	-0.327452	0.130775	-0.281239	-0.377079	0.421147	-0.521881	0.146795	0.374098	0.24168
BIOCARTA_EPHA4_PATHWAY	-0.41774	-0.246259	0.204434	0.509855	-0.45343	0.459446	-0.457172	0.327774	0.380753	0.432958	0.449421	-0.114609	0.225469	0.459981	-0.535627	0.557335	0.347293	-0.157813	0.172063	-0.481758	-0.340363	0.48109	-0.394767	0.198695	-0.368479	-0.337681	0.389907	0.437075	0.26881	0.15488	-0.011075	-0.112105	-0.689646	-0.146963	-0.436791	-0.088983	-0.483281	0.25428	0.204193	-0.379508	-0.239452	-0.250067	-0.516013	-0.560572	-0.0238854	-0.532982	0.369994	0.372266	-0.00019366
BIOCARTA_EPO_PATHWAY	0.0792768	0.167266	0.47165	0.406012	0.515925	0.322788	-0.0539627	-0.275838	0.115685	0.248442	0.386719	-0.266142	-0.321502	0.356108	-0.122179	-0.340299	-0.209215	-0.0375168	-0.0583521	-0.395606	-0.202885	-0.516056	-0.499239	-0.0618948	0.0745456	-0.614303	-0.258013	0.139229	0.242058	0.356723	0.012495	-0.375701	-0.265307	-0.273067	-0.127474	0.142035	-0.255598	0.0073562	-0.535799	-0.22044	-0.413839	0.146857	-0.301325	0.17747	0.26354	-0.289203	-0.0555374	-0.00442982	0.232243
BIOCARTA_ECM_PATHWAY	-0.399986	0.140851	0.596521	0.465059	0.0809082	0.364722	0.0481097	0.207215	0.49451	0.707803	0.611124	-0.134686	-0.05762	0.551045	-0.10127	0.38079	0.284199	0.0828403	0.318413	-0.501881	-0.155206	-0.0765645	-0.602153	0.343263	-0.124919	-0.613847	0.200117	0.195678	0.3341	-0.0479847	0.303683	-0.498599	-0.227387	0.118166	-0.108896	-0.225634	-0.335711	0.052981	-0.221882	-0.291066	-0.251671	0.37097	-0.397056	-0.262142	0.342527	-0.15411	0.372335	0.351885	0.531644
BIOCARTA_ERK_PATHWAY	-0.462655	0.0102387	0.4053	0.582096	0.474867	0.597316	-0.286591	-0.00705177	0.469753	0.356864	0.53226	-0.149943	0.0658162	0.334434	-0.0362396	-0.132913	0.31837	0.0604775	0.0120791	0.0162958	-0.147763	-0.152175	-0.530747	-0.0838932	-0.0119683	-0.601454	-0.0117415	-0.00966051	0.133613	0.143237	0.229759	-0.438839	-0.165075	-0.186573	-0.0233761	0.011776	-0.18998	0.0793962	-0.231394	-0.143088	-0.274155	0.27895	-0.327643	-0.158457	0.338618	-0.388175	0.402462	0.25988	0.501404
BIOCARTA_ERYTH_PATHWAY	-0.241436	-0.500681	0.2164	0.584106	-0.0824898	0.247674	-0.193307	0.0926285	0.299632	0.501696	0.232494	0.0931471	0.491497	0.265344	-0.185667	-0.0498402	0.446289	-0.168107	-0.177471	-0.170799	0.0377033	0.223402	0.0614129	0.184639	-0.161992	-0.0111519	-0.355009	0.136203	-0.272852	-0.468547	0.389564	0.081472	-0.478448	-0.194437	-0.224999	0.218428	0.134034	0.306087	0.243551	0.555834	-0.400408	-0.442124	-0.0940989	0.022047	0.410645	-0.345061	0.563387	-0.0480404	-0.109794
BIOCARTA_EPONFKB_PATHWAY	0.289917	0.375754	0.0978366	0.243158	-0.0800029	0.308514	0.125344	0.0992122	0.0265302	0.119636	-0.119427	0.0179607	0.405091	0.343861	-0.0248069	-0.352852	0.395573	0.0191406	-0.157211	-0.447761	0.157474	-0.166752	-0.159591	-0.083322	0.17505	-0.551403	-0.171769	0.101388	0.151808	-0.333885	-0.110034	-0.148217	-0.325598	-0.0446137	0.177087	0.131695	0.372425	0.309019	0.427302	0.329727	-0.251932	0.411781	-0.156103	0.172558	0.501381	0.422572	0.422208	-0.415002	0.0651183
BIOCARTA_EIF_PATHWAY	-0.370654	0.466475	0.219575	0.21204	0.644019	0.183084	-0.0584946	0.135833	0.497965	0.247552	0.641129	-0.259871	0.348609	0.0293488	0.122188	0.462273	0.313197	0.568561	0.324247	-0.0564438	0.332663	-0.294523	0.203541	0.209826	-0.319185	-0.806457	0.326531	-0.304749	0.498741	-0.0769074	0.4523	-0.0324504	-0.306527	-0.326274	0.412071	-0.0812938	0.313065	-0.265174	0.0872405	-0.669644	0.362766	0.056387	0.166282	-0.604305	0.120932	-0.0174996	0.114402	0.408753	0.14427
BIOCARTA_EXTRINSIC_PATHWAY	-0.00410258	0.0143623	-0.0489022	0.0764968	-0.251671	-0.117723	-0.462713	0.260648	0.139761	0.199797	0.251905	-0.0898925	-0.288803	0.200666	0.0885969	-0.420676	-0.0216476	0.360668	-0.391245	-0.382044	-0.207734	0.399336	-0.541199	0.70191	-0.256524	0.559821	-0.386108	-0.0574795	0.164305	-0.42554	-0.346824	-0.516798	-0.373275	0.513067	-0.00996565	0.0390288	-0.294041	-0.23299	0.476376	-0.0655012	-0.640247	-0.509303	-0.114843	-0.201858	-0.262966	-0.548263	0.274813	0.709466	0.0297549
BIOCARTA_FAS_PATHWAY	-0.243503	-0.140753	-0.0143336	0.36782	0.120331	0.454461	0.0376167	0.545291	0.663857	0.15607	0.55613	-0.0757884	-0.231684	0.309204	0.0687032	0.0447573	-0.146059	0.0842488	-0.0153972	-0.180932	-0.17656	-0.217215	0.185287	0.00151226	0.214113	-0.501061	0.1998	0.407236	0.504559	0.35728	0.153094	-0.190946	-0.0184305	-0.175644	-0.200849	-0.451778	-0.270799	-0.204626	-0.147695	-0.376029	-0.0552796	0.195802	0.00731481	-0.407832	0.121251	0.0319722	0.222941	0.281331	-0.0309654
BIOCARTA_FCER1_PATHWAY	-0.163808	0.203266	0.301926	0.143306	0.180085	0.274522	0.29862	-0.199767	0.22879	0.2789	0.194216	-0.31313	-0.254182	0.228827	-0.12536	-0.0833901	-0.238582	-0.108138	-0.324042	-0.0585886	-0.277773	-0.494569	-0.237065	-0.0724142	0.473423	-0.577049	0.413205	-0.115591	0.324376	0.246194	-0.139109	-0.0966318	-0.339957	-0.219091	-0.225937	-0.450046	-0.18674	-0.378173	-0.53531	-0.416456	0.216483	0.222486	-0.103435	-0.220925	0.291621	-0.0760396	-0.0646555	0.22023	0.174489
BIOCARTA_FEEDER_PATHWAY	0.0415131	-0.206984	0.346812	0.342625	0.372187	-0.139086	-0.138218	-0.280278	0.037253	0.1212	0.475853	0.320598	0.185978	0.0341597	0.208314	0.386698	0.34481	0.551022	0.439346	0.0332648	0.124479	-0.0868707	-0.0739537	0.0447573	0.237088	-0.0043034	-0.0874613	0.17878	-0.136595	-0.19563	0.309461	0.0289176	0.419347	-0.573116	0.392749	-0.194099	-0.0729125	-0.0896216	-0.314873	-0.503119	-0.409669	0.189426	0.0803737	-0.18584	-0.377886	-0.328704	0.178721	-0.174208	0.309797
BIOCARTA_FIBRINOLYSIS_PATHWAY	-0.563866	-0.176942	0.223516	0.51549	-0.164841	0.232356	-0.430879	0.468599	0.30212	0.542587	0.667546	0.0508357	0.250141	0.0331082	0.0519278	-0.0403488	0.256818	0.145654	-0.388624	-0.397856	-0.129963	0.368219	-0.366036	0.6443	-0.211526	0.184793	-0.488679	-0.0213339	0.0140557	-0.109821	0.368664	-0.434863	-0.246415	0.162943	-0.0612204	0.279449	-0.105549	0.0355051	0.557359	0.58495	-0.339307	-0.622243	-0.545974	-0.431946	0.000297526	-0.457472	0.523879	0.235888	0.182142
BIOCARTA_FMLP_PATHWAY	-0.273706	-0.0749141	0.289461	0.47356	0.162269	0.355585	0.309489	0.101319	0.353903	0.568334	0.400222	-0.283605	-0.0471194	0.269665	-0.170629	0.100017	-0.0852886	-0.15809	-0.220285	-0.19592	-0.091602	-0.366008	-0.161444	-0.0317646	0.13007	-0.549835	0.174001	-0.0323738	0.230477	0.0879235	0.211143	-0.132168	-0.373956	0.0752406	-0.115186	-0.275774	-0.224613	-0.233078	-0.361001	-0.250232	0.0653272	0.142973	-0.0279415	-0.193347	0.192772	-0.00614434	0.428862	0.207088	0.147211
BIOCARTA_FREE_PATHWAY	-0.4954	0.612861	0.364228	0.51906	-0.097943	0.437931	-0.126539	0.518051	0.522916	0.494677	0.447343	0.12864	0.568076	-0.129299	-0.615707	0.118039	-0.000544751	-0.470485	0.220874	-0.539948	0.214601	0.189494	-0.491807	0.129018	-0.28586	-0.378628	-0.538411	0.107427	-0.135124	-0.226704	-0.0173513	-0.365592	-0.546277	0.615938	0.13484	0.0259941	0.372797	0.281684	0.00842138	-0.0503741	-0.0355928	0.433587	0.07894	-0.452805	0.198457	-0.162605	0.771653	0.247882	-0.00269288
BIOCARTA_GABA_PATHWAY	0.490427	0.42973	0.306772	0.22071	0.0367355	-0.0288673	-0.397783	0.276717	-0.272816	0.485072	0.225583	0.229114	-0.0901647	0.208649	0.241227	0.394773	0.36114	0.416362	0.538559	-0.24458	0.246547	0.30538	-0.446639	0.569938	-0.434993	0.0199086	-0.0160808	0.386029	-0.396784	-0.560784	0.0651496	-0.494085	-0.182635	0.187779	0.0374337	0.304673	-0.0618175	-0.0365702	0.345543	-0.32535	-0.680896	-0.17593	-0.133537	0.0639274	0.150317	-0.176743	0.141497	0.00278082	-0.121419
BIOCARTA_GATA3_PATHWAY	-0.136445	-0.0416516	0.209763	0.0480414	0.115203	0.324068	-0.153221	0.201828	0.0262908	0.27771	0.145775	-0.237776	0.204432	0.27211	0.136937	0.197583	0.140214	-0.461124	0.261923	0.0898389	0.0299052	0.121516	0.165166	0.276898	-0.121935	-0.40519	0.00495217	-0.0848535	-0.225983	0.192796	-0.163182	-0.151733	-0.0750263	0.0878027	-0.170724	-0.15817	-0.1691	-0.226559	-0.347239	-0.267273	0.262495	0.295049	0.0968509	0.224953	0.203275	-0.112405	0.418113	0.0325837	0.452159
BIOCARTA_GLYCOLYSIS_PATHWAY	-0.230058	-0.326112	0.498749	0.540623	0.708298	0.341555	-0.273879	0.606438	0.603435	0.746863	0.773918	-0.518885	0.544342	-0.0267893	0.391977	0.58795	0.492432	0.376042	0.354754	0.338128	-0.147345	0.62442	-0.442766	0.385137	0.101452	-0.151875	-0.140068	0.408392	0.309736	-0.00232513	0.327087	0.435471	-0.0845321	-0.662587	0.435331	-0.489999	-0.543506	0.554628	-0.361897	-0.685513	0.0489442	0.105862	-0.0475741	-0.148748	0.107455	-0.50635	0.751936	0.166432	0.829383
BIOCARTA_SET_PATHWAY	-0.00226739	0.0876618	0.268519	0.574926	0.446941	0.216535	0.609268	-0.450744	-0.0965288	0.345126	0.335635	-0.478044	-0.350362	-0.416266	0.231842	0.329146	-0.496258	0.543757	0.307247	-0.286893	-0.134678	-0.58217	0.539984	-0.0595629	0.299304	-0.666072	0.461865	-0.180864	0.456365	0.592597	0.232793	-0.0558758	0.271889	-0.649958	0.0424655	-0.524314	-0.439395	-0.566333	-0.488867	-0.740761	0.657273	0.0110354	0.242444	-0.489953	0.335405	0.262853	0.254319	0.294208	-0.390441
BIOCARTA_GH_PATHWAY	0.117707	0.0442786	0.433333	0.295747	0.224494	0.027747	0.409755	-0.259272	0.110304	0.369432	0.274615	-0.195006	-0.192681	0.101292	-0.251124	-0.0590534	0.0408002	0.00218537	-0.329167	-0.280914	-0.271588	-0.200061	-0.351188	-0.214506	0.116289	-0.586758	-0.158046	-0.114067	0.334404	0.474811	0.0760008	-0.105946	-0.152077	-0.215869	0.0221143	0.0181606	-0.371539	-0.120039	-0.262272	-0.202169	0.131882	0.141219	-0.394695	0.00917838	-0.0172844	0.211238	0.100088	0.207626	0.0880632
BIOCARTA_AHSP_PATHWAY	0.450336	0.292771	0.10764	-0.0665075	0.5088	-0.331218	-0.575373	0.0252327	0.432535	0.245705	0.0918314	-0.0996288	-0.145325	0.221747	0.268967	-0.0276239	-0.0989222	0.330421	0.443652	-0.0821533	-0.0150709	-0.122201	-0.297804	0.0140544	0.357883	-0.565137	0.352482	0.0868935	-0.0271018	-0.266004	-0.121519	0.241066	0.270796	-0.250325	-0.13382	-0.25538	-0.544313	-0.598324	-0.239857	-0.669108	-0.502359	-0.130687	-0.458409	-0.146767	-0.157325	-0.468646	0.10557	0.305051	0.124172
BIOCARTA_TCAPOPTOSIS_PATHWAY	-0.416618	-0.358053	-0.0928664	-0.444684	-0.120122	0.0205359	-0.196858	0.213935	0.073735	0.0724018	0.000998202	0.257621	0.0814669	-0.425715	0.153543	-0.135606	-0.347803	0.0591568	0.121691	0.692217	-0.235554	0.31219	0.776582	0.066066	-0.00899899	-0.114615	-0.349688	-0.0513595	-0.251363	0.832188	0.487353	0.722104	-0.027174	0.0392072	-0.229124	-0.20348	0.140527	0.0474333	0.0793454	-0.0135778	0.150623	-0.412476	-0.345001	-0.468882	-0.0328947	0.0364905	0.587893	-0.142087	-0.18797
BIOCARTA_HIVNEF_PATHWAY	-0.129695	0.147566	-0.0933815	0.444748	-0.0525513	0.39682	0.0302294	0.342161	0.427225	0.13776	0.242043	-0.00227103	0.1424	0.31969	-0.183508	0.0241302	-0.266161	-0.0997092	0.0096981	-0.235934	0.0379301	-0.390808	0.0409509	0.0706347	0.0161643	-0.559326	0.0132652	0.237529	0.344535	0.078778	0.0532093	-0.200443	-0.163647	0.19968	-0.170346	-0.318461	-0.15518	-0.155734	0.0118138	-0.311559	0.0373164	0.0359485	-0.0979364	-0.166994	0.328916	0.0110893	0.356733	0.214461	0.0348877
BIOCARTA_SALMONELLA_PATHWAY	0.0213162	0.27604	0.425176	0.612988	0.0099793	0.709645	-0.383886	0.583074	0.817904	0.562645	0.348483	-0.345629	0.279198	0.605682	0.0630618	0.526845	-0.0943948	-0.236187	-0.00285168	-0.705871	0.432664	0.408891	-0.699494	0.520127	-0.229881	-0.486488	0.242635	0.652747	0.536143	-0.150433	0.0211647	-0.72671	-0.722372	0.72827	0.12533	-0.719019	-0.555779	-0.436166	-0.237318	-0.584258	0.182346	0.582013	-0.253058	-0.112386	0.502793	-0.686502	0.470368	0.563301	0.582715
BIOCARTA_MPR_PATHWAY	-0.147965	-0.218014	0.379153	0.539035	0.26492	0.448768	-0.167407	0.260546	0.543392	0.337397	0.466273	-0.392676	0.144683	0.491471	0.149996	0.289769	0.329496	0.0380339	0.273655	-0.512337	0.301878	0.176794	-0.591112	0.312876	-0.0803623	-0.443967	0.00869065	0.401792	0.377399	-0.0642796	0.0898791	-0.57197	-0.389763	0.105041	0.0412687	-0.502864	-0.372681	-0.188349	-0.538036	-0.470475	-0.00119018	0.19373	-0.252584	0.0591383	0.499062	-0.542092	0.418161	0.288316	0.269333
BIOCARTA_HCMV_PATHWAY	-0.091949	0.460709	0.149997	0.178662	-0.0617709	0.223813	0.517098	0.159945	0.194345	0.395926	0.538195	-0.396095	0.188769	0.337106	-0.618252	0.182843	0.144811	-0.108518	-0.22989	-0.0624942	-0.312905	-0.546972	-0.259607	-0.503243	0.210915	-0.699235	0.0941114	0.0589142	0.465863	0.278456	0.155509	-0.372171	-0.230943	0.00773552	0.132668	-0.292993	-0.215101	0.0910927	-0.565445	-0.494179	0.337919	0.561377	-0.219648	0.0586156	-0.218974	0.415588	0.406836	0.24884	0.308035
BIOCARTA_P53HYPOXIA_PATHWAY	-0.276463	0.372444	0.503016	0.356309	0.197972	0.204136	-0.251093	0.308748	0.0641773	0.406711	0.255969	-0.254537	0.194176	0.189845	-0.00171491	0.00885621	-0.0190512	-0.0485492	0.0983827	-0.141089	-0.125153	0.163311	-0.335753	0.229863	-0.260597	-0.433552	0.0968938	0.327726	0.246287	-0.0168752	0.386916	-0.235162	-0.1639	-0.334747	-0.126838	-0.167371	-0.202215	-0.0469027	-0.0758461	-0.175332	-0.415866	0.17105	-0.114879	-0.038356	0.376694	-0.050356	0.254882	-0.216948	0.449801
BIOCARTA_HIF_PATHWAY	-0.129544	0.239553	0.590783	0.210268	0.225153	0.0115329	-0.135245	-0.082258	0.112943	0.64266	0.360597	-0.0989744	-0.156115	-0.0661721	-0.190596	0.0160833	0.0942772	0.251438	-0.352528	0.0789948	-0.256741	0.136995	0.0174427	0.0754188	-0.189327	-0.383147	0.142773	-0.152121	0.190237	-0.187104	0.267179	-0.102247	-0.376761	-0.127984	0.406788	-0.140387	-0.140059	0.301705	0.299339	-0.27621	-0.180311	0.26062	-0.261908	0.162276	0.308415	-0.307125	-0.0770335	0.103594	0.411237
BIOCARTA_IGF1_PATHWAY	-0.112658	0.107313	0.594119	0.210992	0.42399	0.450541	-0.190709	-0.0556455	0.327946	0.413316	0.642491	-0.148908	-0.16969	0.321488	-0.425402	-0.0923224	-0.425358	-0.0444099	-0.125753	-0.0388216	-0.432581	-0.544826	-0.315951	-0.0192275	0.471991	-0.644129	0.160158	0.16913	0.473034	0.136811	0.192617	-0.394662	-0.360533	-0.0533063	-0.246501	-0.173938	-0.0160591	-0.0525128	-0.495167	-0.330004	-0.160268	0.294454	-0.238458	0.0548868	0.425714	-0.308638	0.000986684	0.324065	0.351042
BIOCARTA_IL17_PATHWAY	-0.331194	-0.20488	0.0906587	0.432993	-0.100239	0.195241	-0.161503	0.140792	0.267294	0.549031	0.44688	0.419454	0.504739	-0.33863	-0.232039	-0.0653654	0.0126591	-0.455699	0.050236	-0.135893	-0.272913	0.174368	0.201976	0.0396596	-0.526107	0.170137	-0.202618	-0.0343004	-0.308602	0.456401	0.143174	0.519468	-0.488642	-0.0953646	-0.111362	0.18643	0.379344	0.258041	-0.00494159	0.352579	-0.383644	-0.3862	-0.339773	-0.299418	0.258254	-0.216543	0.492603	-0.103123	-0.376426
BIOCARTA_IL2_PATHWAY	-0.248305	0.210442	0.345982	0.409933	0.193887	0.519365	0.110842	-0.259793	0.155927	0.211158	0.471378	-0.0413847	-0.391958	0.266272	-0.244652	-0.388651	-0.369375	-0.253001	-0.266769	0.0173443	-0.349159	-0.335661	-0.300107	0.0393792	0.0798035	-0.585999	-0.331264	0.0660778	0.136664	0.30296	-0.0930907	-0.13685	-0.494061	0.139855	-0.100046	0.0862232	-0.0947044	-0.204165	-0.221423	-0.0896952	-0.029797	-0.0372363	-0.379177	0.0439432	0.054186	-0.152046	0.198035	-0.157058	0.154323
BIOCARTA_IL3_PATHWAY	0.0816856	0.243022	0.36512	0.348165	0.401989	0.342592	0.162677	-0.37369	0.00726722	0.178825	0.354437	-0.299006	-0.411739	0.263378	-0.0648824	-0.18998	-0.106846	-0.24557	-0.139988	-0.220165	-0.274481	-0.401719	-0.355513	0.0569997	0.00540718	-0.635698	-0.142533	0.0606038	0.137225	0.293604	-0.132668	-0.275199	-0.33335	-0.207535	0.159664	-0.186406	-0.284072	-0.361559	-0.418753	-0.08924	-0.263232	0.318438	-0.426955	0.222528	-0.0690003	0.154257	0.0674559	0.0861052	0.256861
BIOCARTA_IL4_PATHWAY	-0.436507	0.279182	0.134431	0.467819	-0.133005	0.522738	-0.0445067	0.0208592	0.232975	0.194747	0.494136	0.228307	-0.26729	0.0177474	-0.32504	-0.192247	-0.153477	0.107692	-0.538273	0.344568	0.32811	-0.0981791	-0.158416	0.00469285	0.373352	-0.498822	-0.697226	0.0208063	0.114364	0.0656073	0.302251	-0.0745823	-0.196419	0.228071	-0.173797	0.135675	-0.0447039	-0.137059	0.0693285	-0.236948	0.0810011	-0.131127	-0.262313	0.179853	-0.253522	-0.00942176	0.448612	-0.22264	0.127757
BIOCARTA_IL5_PATHWAY	-0.330723	-0.539821	-0.139791	-0.0714031	-0.501338	0.037631	-0.125579	-0.456762	-0.135519	0.155731	-0.180725	0.544893	0.437842	-0.308539	0.0887344	0.275203	-0.119802	-0.00617603	0.176138	-0.0592316	-0.356073	0.454602	0.249789	-0.0463321	-0.399224	0.186608	-0.408913	-0.344451	-0.427304	-0.312877	0.199039	0.6556	-0.248545	-0.342004	-0.252652	0.515149	-0.116167	-0.182434	-0.134572	0.468607	-0.101212	-0.0298689	-0.379081	-0.256401	0.0767816	0.286328	-0.031883	-0.168727	-0.129617
BIOCARTA_IL6_PATHWAY	-0.43952	0.133543	0.549878	0.337457	0.515812	0.534127	-0.429803	0.0293421	0.184845	0.306088	0.654984	-0.0454691	0.201214	0.290484	-0.235886	-0.176035	-0.114329	-0.080927	-0.0773208	0.152228	-0.153805	-0.0866155	-0.350227	0.0947975	0.0850473	-0.551606	-0.172216	0.0419889	0.0162998	0.0467181	0.05395	-0.336879	-0.24584	-0.155794	0.0437376	0.12708	0.00900197	0.126219	-0.161319	-0.225299	-0.336754	0.386885	-0.48298	0.131744	0.425772	-0.383559	0.141574	-0.108702	0.348844
BIOCARTA_IL10_PATHWAY	-0.562912	-0.12383	0.362326	0.409426	-0.472135	0.374914	-0.308747	0.0838587	0.305281	0.42615	-0.00425184	0.0459772	0.321382	0.244374	0.150641	-0.303165	0.33465	-0.401746	-0.413034	-0.0241596	-0.0289737	0.467284	-0.15215	0.421452	-0.453087	-0.138707	-0.47402	0.534538	-0.029172	-0.000557948	-0.384837	-0.140458	-0.497394	0.000462535	0.0800601	0.37552	-0.00334857	0.499521	0.151657	0.640605	-0.508858	-0.0469555	-0.632482	-0.0617344	0.0294764	-0.472938	0.523714	-0.424772	-0.0909063
BIOCARTA_IL12_PATHWAY	-0.442038	-0.196028	0.216558	0.0629186	-0.0146766	0.0277455	0.070887	-0.17206	0.102985	0.329279	0.250479	0.271824	0.119175	0.121789	-0.0356834	-0.306555	-0.156878	-0.166345	-0.11362	0.239476	-0.277652	-0.00500278	0.221701	0.165567	-0.43624	-0.192555	0.0163825	-0.142895	-0.144156	0.356292	0.338743	0.205249	-0.246691	0.0448129	-0.269272	0.0828794	0.342655	0.305169	0.112264	0.144193	-0.278701	-0.12037	-0.391917	-0.321432	-0.0284991	-0.0667037	0.244454	-0.27754	-0.444076
BIOCARTA_IL2RB_PATHWAY	-0.244156	0.186278	0.217798	0.439973	0.132682	0.377706	0.238995	-0.209184	0.138838	0.204556	0.331841	-0.145066	-0.290748	0.127322	-0.146184	-0.355227	-0.0840441	-0.108517	-0.490179	-0.0933793	-0.134523	-0.219665	-0.205824	-0.131068	0.264085	-0.356602	-0.0201422	0.0960219	0.157284	0.447625	0.0383981	0.0381828	-0.38358	-0.0520504	0.0242789	-0.25452	-0.0736916	-0.258966	-0.272577	-0.0346071	0.0207571	0.0362833	-0.186718	-0.0323165	0.10481	0.219951	0.282726	0.0443663	0.121517
BIOCARTA_IL22BP_PATHWAY	-0.574013	0.123292	0.315688	0.38643	-0.216604	-0.0215398	-0.167466	-0.215944	-0.13834	0.162972	-0.00600572	0.358623	0.164768	0.133737	-0.112074	-0.443753	0.212309	-0.0882533	-0.308055	0.302868	0.228353	0.265406	-0.0681042	0.17492	-0.329473	-0.165895	-0.669338	0.316986	0.0141034	0.48339	-0.224896	0.125627	-0.471444	0.0246156	-0.0932663	0.51374	0.303286	0.264975	0.131181	0.469189	-0.45222	-0.0159187	-0.724233	-0.0449327	-0.0787895	-0.0519369	0.436709	-0.434577	-0.0830738
BIOCARTA_IL7_PATHWAY	-0.427899	0.16125	0.135933	0.322715	-0.345329	0.262866	0.681655	-0.288416	-0.0119121	0.423541	0.292438	0.0970895	-0.190729	0.231255	-0.561973	-0.189968	0.182497	-0.328416	-0.473026	-0.176675	-0.503982	-0.14391	-0.163441	-0.461358	0.0970892	-0.456943	-0.260382	-0.0803187	-0.291561	0.632368	-0.384664	0.104057	-0.502968	0.143309	-0.317629	0.0482798	-0.10936	-0.247852	-0.0877802	0.0549181	0.48415	-0.239641	-0.559304	-0.428833	0.140938	0.480418	0.288166	-0.284005	0.186132
BIOCARTA_GSK3_PATHWAY	-0.213526	-0.151052	0.435865	0.265305	0.337989	0.328338	0.0478278	0.00391827	0.228963	0.531577	0.52928	0.0524369	0.143982	0.425961	-0.394096	0.197578	0.125018	-0.152109	0.0725042	-0.355268	0.147127	-0.228359	-0.276536	-0.368579	-0.0154155	-0.639645	-0.0481571	-0.0554416	0.053947	-0.176731	0.0964304	-0.588434	-0.125274	0.218291	-0.0915458	-0.0429895	-0.0543178	-0.111615	-0.0417002	-0.084831	-0.164868	0.11051	-0.353793	-0.219951	0.133727	-0.116807	0.469719	0.0502879	0.325752
BIOCARTA_DEATH_PATHWAY	-0.313255	0.311994	-0.0855212	0.484349	0.000463377	0.587649	-0.354723	0.471161	0.636001	0.205705	0.183462	-0.0199057	0.202623	0.317576	-0.215617	0.0306989	-0.122992	-0.265089	-0.188587	-0.182584	0.326171	-0.0615361	0.0538006	0.307291	-0.136111	-0.241081	-0.00927928	0.498566	0.226075	-0.0837417	0.129286	-0.00763208	-0.429394	0.476311	-0.314133	-0.144726	-0.146765	-0.246623	0.0897903	0.000491834	-0.231552	-0.0304059	-0.17948	-0.456334	0.189529	-0.423895	0.528636	0.193457	-0.0687798
BIOCARTA_RACCYCD_PATHWAY	0.0848397	0.140553	0.113834	0.404858	0.286244	0.417498	0.0837182	0.161562	0.457096	0.15447	0.374526	-0.29383	0.171487	0.51466	-0.268999	0.133632	-0.0470495	-0.168901	0.149356	-0.519627	0.516754	-0.416514	-0.279693	-0.146471	0.00956733	-0.612375	0.197239	0.164242	0.38368	0.199695	0.255637	-0.212766	-0.0521134	-0.186415	-0.0814012	-0.502395	-0.331012	-0.443629	-0.444958	-0.453708	0.110659	0.181727	-0.207632	-0.0186661	0.462844	0.197464	0.288631	0.189999	0.341482
BIOCARTA_GLEEVEC_PATHWAY	-0.0956387	0.398716	0.410427	0.329107	0.389391	0.292172	0.153607	-0.206524	0.112869	0.37137	0.47368	-0.385991	-0.381627	0.230725	-0.279084	-0.316508	0.115312	-0.125096	-0.515042	-0.0188623	-0.379131	-0.506665	-0.396018	-0.240222	0.0987824	-0.572813	0.0964484	0.0168332	0.312109	0.316631	-0.125191	-0.333934	-0.194431	-0.306943	-0.00798688	-0.367404	0.00159434	-0.288977	-0.515152	-0.00888716	-0.324813	0.269685	-0.221525	0.0146861	0.106815	0.041982	0.0453409	0.0946385	0.300553
BIOCARTA_INSULIN_PATHWAY	0.0181261	0.134611	0.491084	0.119668	0.453737	0.461381	-0.030656	-0.111443	0.155963	0.347328	0.56563	-0.163484	-0.360256	0.228452	-0.362503	-0.278283	-0.457834	0.181257	-0.235352	-0.144776	-0.256007	-0.50187	-0.354015	-0.149083	0.397436	-0.65015	0.105527	-0.031807	0.475931	0.0461098	0.208095	-0.351637	-0.245786	-0.0307554	-0.178327	0.0014402	-0.0925266	-0.0767287	-0.356929	-0.251439	-0.214054	0.257578	-0.357437	0.0233821	0.381689	-0.160767	-0.0895571	0.283379	0.171978
BIOCARTA_INTEGRIN_PATHWAY	-0.394911	-0.0968842	0.498547	0.550496	0.387491	0.437405	-0.178802	0.374132	0.517701	0.518301	0.509629	-0.106216	-0.100493	0.452557	-0.237355	-0.0228639	0.0754266	0.110244	-0.148121	-0.381264	-0.241922	-0.0515541	-0.541673	0.123731	0.158119	-0.600871	0.356546	0.130257	0.416061	-0.0924365	0.22151	-0.581717	-0.248167	-0.0502005	-0.118095	-0.321455	-0.202192	-0.0431975	-0.398861	-0.348952	-0.346383	0.452882	-0.41814	-0.109285	0.214927	-0.410487	0.493048	0.37373	0.481285
BIOCARTA_INTRINSIC_PATHWAY	-0.155024	-0.149252	-0.138423	0.151182	-0.242478	0.416008	-0.205928	0.214739	-0.102199	0.076048	0.125908	0.201862	0.182159	0.231974	0.0260963	-0.227815	0.348452	0.273265	-0.303898	-0.132469	-0.106174	0.542008	-0.364874	0.679036	-0.242323	0.430741	-0.276889	0.426554	0.0588592	-0.48401	-0.33117	-0.212705	-0.287336	0.0194704	-0.22303	0.0602623	-0.185777	-0.218354	0.281154	0.207026	-0.549355	-0.0891719	-0.366431	-0.264472	0.00912936	-0.528301	0.129627	0.4599	0.120637
BIOCARTA_KERATINOCYTE_PATHWAY	-0.297115	0.129921	0.248187	0.270317	0.0712144	0.302485	0.144947	0.34865	0.235308	0.341783	0.278032	-0.0477192	-0.0359144	0.140412	-0.395042	-0.0640602	-0.0370154	-0.345645	-0.264979	-0.447787	-0.1153	-0.187442	-0.267214	0.0605465	-0.159966	-0.479464	0.137822	0.201753	0.100052	0.0909752	0.0746794	-0.239123	-0.306919	0.0838896	-0.0968229	-0.30013	0.108509	-0.121067	-0.135745	-0.153727	-0.0800037	0.173883	-0.305483	-0.0962866	0.234604	-0.000263079	0.346262	0.0361131	-0.0295204
BIOCARTA_TCRA_PATHWAY	-0.507048	-0.586218	-0.268076	-0.192109	-0.375315	-0.37968	0.600754	-0.509159	-0.385989	-0.263616	-0.323261	0.262895	0.140472	-0.350227	-0.131026	-0.00738404	-0.409863	-0.298076	0.168914	0.0682524	-0.45971	-0.0506905	0.543062	-0.534138	-0.420759	-0.358114	-0.410783	-0.657228	-0.518652	0.749433	0.257527	0.708813	-0.471922	-0.582478	-0.444252	0.164058	-0.0966951	-0.398956	-0.227951	-0.273107	0.601765	-0.526047	-0.529906	-0.404002	-0.271148	0.399336	0.283138	-0.479064	0.0897036
BIOCARTA_LECTIN_PATHWAY	-0.261379	-0.100281	0.229103	-0.346678	-0.353242	-0.0843576	-0.357392	-0.291941	-0.183845	-0.415856	0.355421	0.395601	0.0433494	0.11192	-0.179485	-0.492906	-0.00826734	-0.000517596	-0.506038	0.149815	-0.390865	0.476041	0.336871	-0.2077	0.36115	0.373857	-0.459454	-0.430009	-0.497379	-0.239771	-0.468232	0.205935	0.205503	-0.164533	-0.515734	0.484475	0.266444	0.136673	0.475225	0.400374	-0.0416065	0.026127	-0.240123	-0.336027	0.0209176	-0.206273	-0.0643911	0.126167	-0.435245
BIOCARTA_PYK2_PATHWAY	-0.234257	0.270303	0.430334	0.513921	0.433065	0.392169	0.00207859	0.304265	0.500178	0.485379	0.610585	-0.379733	-0.140857	0.5083	-0.218761	-0.0131247	-0.0926497	-0.159717	-0.30145	-0.341974	-0.290288	-0.221332	-0.520444	0.12053	0.158488	-0.620399	0.320293	0.195889	0.596641	0.115572	0.330932	-0.490301	-0.188017	0.0246245	-0.214236	-0.439264	-0.465722	-0.19128	-0.558124	-0.587016	-0.182091	0.534873	-0.314753	0.0286687	0.31585	-0.334214	0.228603	0.427391	0.301091
BIOCARTA_EGFR_SMRTE_PATHWAY	-0.378166	0.140897	0.58266	0.49264	-0.50035	0.171205	-0.347853	0.379992	0.435617	0.544486	0.444073	-0.106651	-0.220305	0.232727	-0.708565	0.236464	-0.110193	-0.363626	-0.269282	-0.485948	-0.807252	0.205575	-0.567684	-0.0378918	-0.121631	-0.412051	0.172976	0.223394	0.411001	-0.187992	-0.187885	-0.602042	-0.0236861	0.226406	0.404694	-0.0344725	-0.0261481	0.130354	-0.449164	-0.186343	-0.598102	0.511293	0.348732	0.43233	-0.34246	-0.415107	0.46475	0.587034	0.293553
BIOCARTA_MAPK_PATHWAY	-0.258812	0.0309707	0.152333	0.331591	0.178764	0.274754	-0.0720693	0.176554	0.234448	0.280897	0.360433	0.099988	0.00476448	0.331612	-0.340299	-0.0301277	0.0330285	-0.0144229	-0.238048	-0.0287055	-0.0240147	-0.2393	-0.12595	-0.245759	0.011143	-0.580072	0.0249936	0.104936	0.203767	0.13451	0.0802343	-0.374934	-0.15682	0.0257223	0.0042636	-0.114332	0.00314271	-0.174798	-0.167151	-0.28962	-0.145127	0.153696	-0.120367	-0.0840976	0.0479647	-0.02695	0.197106	0.0384724	0.194145
BIOCARTA_MCALPAIN_PATHWAY	-0.374488	-0.0476467	0.371942	0.489327	0.16935	0.456746	-0.317977	0.467803	0.470406	0.561006	0.550735	-0.0234201	0.0952311	0.604868	-0.252541	0.15577	0.45934	-0.228488	0.0260864	-0.478251	-0.150275	0.368288	-0.461782	0.469638	-0.0380744	-0.443801	0.411342	0.471401	0.16456	-0.25772	0.323391	-0.465799	-0.271483	0.219305	0.228255	-0.0959825	-0.274841	-0.0617892	-0.359358	-0.128333	-0.306405	0.249426	-0.277994	0.0669877	0.170988	-0.534484	0.487224	0.294372	0.307545
BIOCARTA_PPARA_PATHWAY	-0.154641	0.258178	0.307768	0.207494	0.0213491	0.00854534	0.0120933	0.155034	0.102091	0.302375	0.310629	-0.206921	-0.186807	0.197201	-0.196891	-0.0183643	0.266735	-0.138234	-0.187526	-0.366553	-0.297075	-0.0725415	-0.385526	0.0385204	0.0168523	-0.439286	0.175528	0.185124	0.105379	0.0364354	-0.117969	-0.358858	-0.28797	0.222465	0.120025	-0.0331697	-0.120958	-0.247047	-0.342371	-0.0937206	-0.218814	0.0957899	-0.128163	-0.086209	-0.0580673	-0.113893	0.137461	0.202878	0.218386
BIOCARTA_ETS_PATHWAY	-0.181848	-0.409566	0.544188	0.184559	0.206237	0.373063	0.0898292	0.0534831	0.392416	0.43372	0.593914	0.240277	-0.0113616	0.257877	-0.204003	-0.250956	-0.272594	-0.266359	0.193401	-0.465925	-0.552511	-0.367043	-0.329353	-0.30709	0.243548	-0.653914	-0.0685129	-0.246075	0.347209	0.367409	0.128735	-0.494444	-0.249019	-0.295977	-0.00164236	-0.262203	0.281133	-0.00881727	-0.124369	-0.255871	0.079954	0.444482	-0.522191	-0.187479	0.234764	0.00624514	0.229276	0.225954	0.472297
BIOCARTA_MONOCYTE_PATHWAY	-0.659258	-0.264673	0.355655	0.25986	-0.459435	0.363901	0.0024682	0.379051	0.200912	0.447405	0.197213	0.117854	0.491105	0.102117	0.0374059	0.141454	0.137703	-0.536747	0.101926	-0.318887	-0.285029	0.668228	0.0591464	0.207448	-0.542979	-0.253322	-0.160301	0.425602	-0.134049	0.594466	0.229094	0.104291	-0.621016	0.0148527	0.205611	-0.0371622	-0.227883	0.4245	0.56792	0.519407	-0.157949	-0.125191	-0.539618	-0.310834	0.251074	0.444997	0.625076	-0.36487	0.416577
BIOCARTA_MTOR_PATHWAY	-0.107125	0.323715	0.0530706	-0.0207987	0.257024	-0.0428787	0.321322	-0.196074	-0.0189861	0.155626	0.496037	0.290249	-0.0850935	0.00817201	-0.107442	0.148842	-0.0313865	0.320739	0.148535	-0.100961	-0.0777105	-0.519101	-0.0651468	-0.39104	0.243769	-0.738574	0.213945	-0.299653	0.452345	0.369306	0.275561	-0.27459	0.150572	-0.230797	0.0391138	0.143906	-0.209429	-0.163956	-0.187927	-0.607595	0.256531	0.116652	-0.00271479	-0.0486828	-0.0402147	0.039786	-0.192512	0.124633	0.129593
BIOCARTA_IGF1R_PATHWAY	-0.0105737	-0.0256739	0.548997	0.488666	0.489723	0.296238	-0.166206	-0.223092	0.234334	0.328186	0.546761	-0.121392	0.169821	0.355539	-0.165231	0.396678	0.306851	0.133568	0.0409002	-0.157542	-0.10872	-0.434524	-0.548201	-0.034631	0.127312	-0.646045	0.137769	0.0949641	0.168586	0.267575	0.151698	-0.561353	-0.0974468	-0.295471	0.0472991	-0.386036	-0.279455	-0.37817	-0.709706	-0.40142	0.109832	0.337174	0.080636	0.086575	0.217586	-0.407446	0.129659	0.165301	0.537879
BIOCARTA_PITX2_PATHWAY	0.374417	-0.0160839	0.410859	0.320537	0.463286	0.147937	0.323751	0.0786177	0.0777881	0.286502	-0.105082	-0.00033493	0.155744	0.177463	-0.158955	0.154114	0.233767	0.380849	0.317553	-0.0874002	-0.158451	-0.433422	-0.0163893	-0.604187	0.114835	-0.731178	-0.186905	0.144106	0.111418	0.310415	0.0182708	-0.50875	0.0483646	-0.0367201	-0.0136208	0.000180347	-0.163133	-0.391174	-0.43471	-0.602828	0.0962139	-0.351745	0.0258624	0.246185	0.0213319	-0.0443004	0.0444323	0.238701	0.455436
BIOCARTA_NGF_PATHWAY	-0.344729	-0.0167446	0.694987	0.294816	0.461029	0.458646	-0.151302	-0.203314	0.286089	0.481731	0.618282	-0.0530565	-0.183528	0.529882	-0.214309	-0.156483	-0.285682	0.0189995	-0.0842784	-0.226595	-0.295949	-0.573711	-0.46536	-0.098657	0.41025	-0.622808	0.00383087	-0.0361171	0.225094	0.198293	0.169962	-0.481804	-0.133479	-0.285224	-0.283505	0.00936741	-0.18663	0.0727219	-0.570227	-0.237769	-0.125022	0.224536	-0.351358	-0.180444	0.459738	-0.356282	-0.0929252	0.0929342	0.336228
BIOCARTA_VIP_PATHWAY	-0.0796782	0.0284556	0.293203	0.364143	0.226271	0.201304	0.202254	0.471956	0.324088	0.36097	0.225178	-0.216929	0.0444413	0.378728	-0.0295449	0.243108	-0.264213	-0.0997066	0.0620616	-0.165749	-0.0407878	-0.289103	-0.125263	0.0603454	0.173667	-0.570534	0.300741	0.209319	0.0921437	0.110287	0.00141746	-0.0924202	-0.16059	0.209481	-0.120575	-0.421555	-0.0223415	-0.418729	-0.353007	-0.344894	0.347062	-0.0381681	0.101424	0.0252672	0.360187	-0.185075	0.185181	0.0664	0.409255
BIOCARTA_NFAT_PATHWAY	-0.0682645	0.0344247	0.440348	0.324797	0.201295	0.377194	-0.0191348	0.0422924	0.207156	0.430554	0.465346	-0.120525	-0.0288067	0.521211	0.0317072	0.203861	-0.200676	0.0765137	-0.0138823	-0.27051	0.00646172	-0.250704	-0.347047	0.0975281	0.2727	-0.487613	0.163992	0.0698334	0.228872	0.217863	0.249304	-0.214127	-0.126461	-0.0930447	-0.22028	-0.324562	-0.354345	-0.328482	-0.458939	-0.422229	0.0704453	-0.0344355	-0.0698345	-0.180401	0.354979	-0.323986	0.125037	0.208239	0.176547
BIOCARTA_NTHI_PATHWAY	-0.378024	0.23629	0.229719	0.375936	-0.225942	0.349083	0.139621	0.267448	0.445591	0.536539	0.455196	0.158462	0.19271	-0.0068992	-0.421266	0.172046	0.0705635	-0.376692	-0.251343	-0.493822	-0.290596	-0.191833	-0.255513	0.155396	-0.171657	-0.401751	0.109481	0.226567	-0.0549211	-0.00616506	0.0336222	-0.520858	-0.249279	0.218482	-0.340416	0.264315	0.207046	0.0474213	0.157907	-0.0123186	0.126029	0.0485965	-0.454512	-0.296429	0.563044	0.218465	0.300514	0.044437	0.0318444
BIOCARTA_NFKB_PATHWAY	-0.456695	0.00367076	0.114934	0.384342	-0.141352	0.208337	-0.169162	0.488263	0.302797	0.382395	0.401374	0.247969	0.329877	0.249658	-0.326301	0.15409	0.110532	-0.530619	-0.0619499	-0.345737	-0.103079	-0.205434	0.124744	-0.175637	-0.370129	-0.589782	-0.114262	-0.0901748	0.114132	0.110296	-0.0181902	-0.209281	-0.0109629	0.46148	-0.197935	0.0501709	0.149631	-0.128512	0.469517	0.0661447	-0.0308188	0.000558435	-0.38859	-0.220714	0.472528	0.0634333	0.62355	0.0794455	0.0496749
BIOCARTA_NOS1_PATHWAY	-0.0265096	0.0852246	0.265383	0.00207398	0.278963	-0.158479	0.0920181	-0.0200103	0.206307	0.365431	0.48029	-0.0469438	-0.027599	0.395321	0.317922	0.151533	0.163839	0.025197	-0.252035	-0.230221	-0.0807965	0.0659719	-0.320661	0.466345	0.40349	-0.489786	0.0103001	0.312927	0.136014	0.187009	0.296207	-0.0596807	-0.403644	0.152001	-0.021209	-0.357349	-0.408237	-0.178083	-0.314582	-0.369909	0.0316261	0.117627	-0.154603	-0.234632	0.289073	-0.346043	0.01053	0.0890434	0.0600506
BIOCARTA_NO2IL12_PATHWAY	-0.369649	-0.385113	0.0712599	-0.0117678	-0.0217601	-0.127874	0.114406	-0.424557	-0.200925	0.135542	-0.238486	0.283979	0.298988	0.00150271	0.195333	-0.35088	-0.0764298	0.0535298	0.0836251	0.553104	-0.313137	0.086432	0.5322	-0.0990794	-0.47049	-0.302166	-0.362164	-0.285975	-0.382551	0.683365	0.28624	0.541875	-0.133137	-0.297643	-0.120341	-0.0213741	0.20684	0.408245	0.105058	0.337615	0.0494099	-0.336595	-0.406991	-0.425129	0.0433529	0.355161	0.27926	-0.221845	-0.416118
BIOCARTA_RARRXR_PATHWAY	-0.262443	0.0746547	0.561668	0.00861722	0.345793	-0.362209	-0.23548	-0.31422	0.292423	0.0850834	0.44904	-0.0930655	-0.105161	0.0882963	-0.354687	0.466343	-0.183896	0.292765	0.0413403	0.00551247	-0.467945	-0.274733	0.18808	-0.0708637	0.225021	-0.678542	0.136157	-0.121815	0.62118	0.500264	0.0521072	-0.25305	0.304443	-0.222969	0.333066	-0.285053	-0.366589	-0.409925	-0.377181	-0.484208	-0.0970969	0.400185	0.00269093	0.04441	0.183357	-0.0793619	0.1097	0.241752	0.410921
BIOCARTA_NUCLEARRS_PATHWAY	-0.202144	0.323982	-0.267176	-0.214094	-0.434946	0.0434383	-0.424746	0.0682724	0.148894	0.246659	-0.434593	0.387725	0.213027	-0.261742	-0.435794	-0.284106	0.139909	-0.226007	0.235823	-0.283028	-0.566332	0.65525	-0.381105	-0.311885	-0.443502	0.262949	-0.317598	0.253982	-0.327837	-0.404389	0.322835	-0.314297	-0.314763	0.519847	0.329033	-0.0279286	-0.246031	0.00670739	0.375667	-0.0715769	-0.298648	0.213436	0.138985	0.0300413	-0.461574	-0.300002	0.0975929	0.14463	0.110809
BIOCARTA_ARENRF2_PATHWAY	-0.61943	0.368705	0.558102	0.0950585	0.0962376	0.271859	-0.174638	0.372582	0.252886	0.278383	0.627378	-0.0448999	-0.0694042	0.361621	-0.548633	-0.38305	-0.124353	-0.461002	-0.597081	-0.480669	-0.502821	-0.0712125	-0.436006	-0.168805	0.0747722	-0.269242	0.0599656	0.419438	0.207434	0.257059	0.203051	-0.398586	-0.551191	0.173418	-0.309262	0.0880273	0.0111826	0.188092	-0.117848	-0.21779	-0.131224	0.253056	-0.526195	-0.311264	0.147957	0.0750013	0.205172	-0.225578	0.00785419
BIOCARTA_P38MAPK_PATHWAY	-0.221089	0.055986	0.100666	0.00675258	-0.142379	0.274867	0.152603	0.277283	0.339376	0.337887	0.147139	0.218042	0.151903	0.211082	-0.203557	0.190644	-0.113063	0.232149	-0.359102	-0.116079	-0.0908678	-0.0312925	-0.0065782	-0.164466	0.0407503	-0.556655	0.117022	0.287562	0.0952521	0.157352	0.224528	-0.337323	-0.313248	-0.0094781	0.165765	-0.133383	-0.22326	-0.173339	-0.0346673	-0.242201	-0.0711255	0.0652335	-0.0610112	-0.0303586	0.143257	-0.131699	0.178265	-0.0360654	0.29272
BIOCARTA_P53_PATHWAY	-0.0451735	-0.0416291	0.044769	0.421878	0.0845765	0.291888	0.278208	0.35337	0.205703	0.0425249	0.386322	-0.432704	0.49735	0.505369	0.0837362	0.00638047	-0.34598	0.0981821	0.394723	-0.573573	0.264514	-0.189919	-0.25699	0.329003	0.188	-0.343738	0.232273	0.398488	0.214298	0.155287	0.546026	0.285279	-0.0680752	-0.648219	-0.568019	-0.613273	-0.564097	-0.459445	-0.500313	-0.418741	0.170688	-0.164169	-0.413629	-0.225012	0.251666	0.351503	0.288616	0.011278	0.582541
BIOCARTA_PDGF_PATHWAY	-0.399891	0.194859	0.526498	0.227309	0.130058	0.300323	-0.0325806	0.100774	0.262572	0.415798	0.464576	-0.00507279	-0.113882	0.407183	-0.197689	-0.211932	-0.168301	-0.0908982	-0.277939	0.0373712	-0.304968	-0.161435	-0.354475	0.0020099	-0.00813621	-0.484355	-0.16478	0.349454	0.389963	0.265667	-0.0569919	-0.38351	-0.321338	-0.0809111	-0.18521	0.0940047	-0.137508	0.0994877	-0.300654	-0.116021	-0.25603	0.209928	-0.47353	-0.0634746	0.199906	-0.260701	0.13432	0.113321	0.321844
BIOCARTA_CCR5_PATHWAY	-0.350956	0.0345656	0.421167	-0.0940386	0.131107	0.123088	0.112682	0.227055	0.236147	0.561521	0.601923	0.160638	-0.299371	0.285294	-0.147763	-0.472812	-0.390414	-0.338185	-0.474539	-0.297076	-0.571769	-0.113799	-0.259679	-0.0199646	0.220022	-0.305091	0.218491	0.0436254	0.369485	0.457478	0.171649	-0.231839	-0.533423	0.132545	-0.385283	-0.366243	-0.432238	-0.150318	-0.405049	-0.372066	-0.070011	0.306092	-0.0371658	0.146694	0.355012	-0.334997	-0.00506543	-0.082463	0.0268812
BIOCARTA_PTDINS_PATHWAY	-0.028389	0.242396	0.345411	0.506661	0.274646	0.442036	-0.12985	0.243953	0.20405	0.433301	0.571349	-0.247273	0.0190434	0.568401	0.057531	0.309642	-0.138614	-0.115275	0.0292856	-0.415551	-0.461977	0.0778126	-0.468043	-0.0471797	0.019885	-0.569608	0.263246	-0.0119193	0.479976	-0.141175	0.167976	-0.476943	-0.125695	-0.0953796	0.218882	0.0596153	-0.348928	0.0183164	-0.368077	-0.482131	-0.235385	0.17762	0.101871	0.296907	0.274133	-0.232892	0.506325	0.285734	0.397467
BIOCARTA_PLCE_PATHWAY	-0.140031	-0.523434	0.279835	0.534212	0.0386526	-0.00886024	-0.423325	-0.226271	0.0630288	0.30849	0.466036	0.01871	0.251428	0.280063	-0.0150709	0.242991	0.300946	-0.14837	0.337909	0.0813084	-0.081118	0.023885	-0.235108	-0.0494252	-0.429637	-0.597242	0.169492	0.170177	-0.109104	-0.376089	0.184053	-0.461507	-0.284712	0.00656436	-0.0889394	-0.27713	0.112492	-0.0597219	-0.488713	-0.138384	-0.0477982	0.0667744	-0.0675734	0.117199	0.171932	-0.655496	0.415081	-0.143535	0.510464
BIOCARTA_EDG1_PATHWAY	-0.447135	0.104807	0.471254	0.360797	0.0265965	0.0813015	-0.0617894	0.167981	0.434622	0.469947	0.4055	-0.174951	0.0901936	0.42172	-0.259486	0.283015	0.124591	-0.0989683	-0.277889	-0.425251	0.13319	0.0854119	-0.45762	0.104747	-0.157182	-0.463113	0.151388	0.273059	0.264547	-0.162055	0.0397376	-0.405631	-0.183938	0.102189	-0.123953	0.0298899	-0.146698	0.258294	-0.0427799	-0.202433	-0.427921	0.0360656	-0.193972	-0.128359	0.495071	-0.0612914	0.495881	0.259994	0.330314
BIOCARTA_CDK5_PATHWAY	-0.148154	-0.304893	0.625038	0.615253	0.615819	0.623136	-0.233882	-0.0962154	0.0680658	0.547119	0.692715	-0.256265	0.145828	0.670227	0.0742644	0.0692765	0.103798	0.0302403	0.128295	-0.53579	-0.0258925	-0.31482	-0.601348	-0.145856	0.47418	-0.58777	0.227624	0.0683343	0.281006	-0.135149	0.340293	-0.561468	0.155709	-0.578175	-0.223187	-0.356375	-0.235133	-0.100588	-0.690562	-0.063163	-0.236179	0.291417	-0.242932	-0.0469317	0.114262	-0.592413	0.185963	0.316034	0.687197
BIOCARTA_MYOSIN_PATHWAY	-0.30829	0.151301	0.0164318	0.374476	-0.0686103	-0.0162879	0.106347	-0.129289	0.235477	0.30083	0.0803063	-0.137234	-0.0455868	0.250455	-0.239067	0.0894538	-0.106358	-0.14267	0.0681991	-0.424067	-0.231632	0.00632524	-0.561176	-0.245601	-0.126779	-0.507093	-0.0926804	0.231483	0.0449877	0.155585	-0.284394	-0.157743	-0.240725	0.420346	0.152749	0.0684594	-0.41694	-0.0332413	-0.212996	-0.107489	-0.211858	0.0515484	0.0182203	0.148683	-0.104527	-0.173716	0.245058	0.144875	0.187197
BIOCARTA_PLATELETAPP_PATHWAY	-0.341838	-0.514392	0.174252	0.58563	-0.442855	0.713657	-0.465483	0.587212	0.149343	0.560406	0.631695	0.380792	0.425356	0.467293	-0.0816394	-0.0185536	0.480544	-0.38415	-0.0669466	-0.445215	-0.344538	0.532871	-0.292151	0.728375	-0.354682	0.021574	-0.434239	0.631165	-0.0922187	-0.556324	0.235474	-0.304805	-0.336721	-0.148489	-0.449539	0.374395	0.237498	0.330922	0.342273	0.571118	-0.446334	-0.00746411	-0.446291	-0.521924	0.439645	-0.513245	0.381838	-0.00951268	-0.0079799
BIOCARTA_PS1_PATHWAY	0.245999	0.301499	0.32696	0.375195	0.119576	0.0520688	-0.0695002	0.1956	0.0640376	0.0771195	0.295202	-0.21407	-0.185968	0.498327	-0.342165	0.183307	0.146782	-0.00382325	0.101897	-0.325608	-0.287906	-0.413483	-0.28025	-0.133609	0.224941	-0.711377	0.156925	0.188248	0.363407	-0.12509	0.362409	-0.667338	0.0917496	0.172792	-0.22608	-0.24045	0.188269	-0.0961793	-0.00066862	-0.234469	-0.516268	-0.173289	-0.0863698	0.0295891	-0.0624534	-0.144928	0.130052	0.0744756	0.233723
BIOCARTA_PROTEASOME_PATHWAY	-0.339539	-0.276077	0.300169	0.722259	0.613208	0.443949	-0.368503	0.441487	0.661469	0.33946	0.650216	-0.267866	0.621314	0.560047	0.745672	0.497379	0.214028	0.502378	0.666077	-0.436916	0.647642	-0.0756602	-0.134784	0.621053	0.299003	-0.611481	0.548008	-0.191164	0.630785	-0.199873	0.224419	-0.274346	0.282438	-0.725027	0.26681	-0.576843	-0.613029	-0.653293	-0.670115	-0.805055	-0.0321764	0.531736	0.00985051	-0.536857	0.481047	-0.75629	0.314091	0.545314	0.488167
BIOCARTA_AKAPCENTROSOME_PATHWAY	0.358756	-0.073731	0.141205	0.21299	0.410852	-0.201333	0.142597	-0.0838987	0.472258	0.143134	0.368071	-0.0693621	-0.00223969	0.415715	-0.0940561	0.594723	-0.161672	0.153953	-0.132296	-0.655882	0.353297	-0.493337	-0.369738	-0.00932438	-0.150849	-0.567325	0.0131997	0.269282	0.089063	0.0443583	0.280278	-0.640166	-0.133153	-0.274868	0.0159419	-0.439842	-0.498517	-0.0703231	-0.360722	-0.595181	0.543525	-0.0904093	-0.0608962	-0.295961	0.320555	-0.173144	-0.244354	-0.0393042	0.39991
BIOCARTA_PTEN_PATHWAY	-0.237595	0.53531	0.48711	0.0836791	0.305965	0.141543	-0.345109	-0.201938	0.15699	0.449077	0.267761	0.137332	-0.377896	0.189586	-0.280514	-0.126999	-0.163488	0.213916	-0.486507	-0.476143	-0.148873	-0.222111	-0.513182	-0.287949	0.271381	-0.633353	0.355056	0.26983	0.51857	0.047572	0.0254575	-0.50555	-0.1709	0.382595	-0.177653	-0.0233357	-0.210355	0.110711	-0.522816	-0.431156	-0.434042	0.499633	0.281311	0.24622	0.368794	-0.0911668	0.0253431	0.307643	0.0646517
BIOCARTA_RAB_PATHWAY	-0.0648462	0.197248	-0.000848036	0.0523929	-0.0330069	0.602216	-0.67564	0.393649	0.549811	0.553262	0.315171	-0.200592	0.0361678	0.566687	0.392953	0.0614999	-0.559164	0.172464	-0.139894	-0.585106	-0.165442	-0.348824	-0.629444	0.0918549	-0.160391	-0.531386	0.353636	-0.213767	0.47252	-0.306639	-0.17118	-0.490739	-0.533058	0.0378858	0.483654	-0.541839	-0.518864	-0.0601869	-0.405211	-0.621528	-0.504935	0.374459	0.247415	0.212619	-0.12129	-0.549828	-0.0264159	0.499713	0.532532
BIOCARTA_RAC1_PATHWAY	-0.341318	-0.224708	0.300639	0.470765	0.00214535	0.285709	0.197306	-0.0586812	0.373234	0.401668	0.237769	0.288054	0.118005	0.573908	-0.329136	0.3239	0.0547581	-0.230405	0.0739109	-0.37337	0.070384	-0.135477	-0.37162	0.115518	-0.236557	-0.559451	0.344847	0.117805	0.265611	-0.14952	-0.0739913	-0.344016	-0.13914	0.0395671	-0.106158	-0.145313	-0.225645	-0.279923	-0.142049	-0.18271	-0.0367643	0.0948199	-0.118377	-0.316393	-0.127907	0.0616374	0.147378	0.143679	0.0702531
BIOCARTA_RAS_PATHWAY	0.0352011	0.504641	0.222294	0.503132	0.384617	0.597588	-0.123904	-0.276134	0.358317	0.5494	0.531492	-0.0400595	-0.291105	0.565842	-0.287082	0.0766969	-0.101581	-0.18537	0.10995	-0.275942	0.22075	-0.578996	-0.483309	-0.189529	0.0363875	-0.64356	0.351761	-0.0771667	0.226368	0.171508	0.0338828	-0.532621	-0.0613841	0.0598454	-0.0668938	-0.0506412	-0.208822	-0.334582	-0.329372	-0.309836	-0.00643585	0.16218	0.139057	-0.232176	0.434205	-0.177361	0.370713	0.240783	0.281895
BIOCARTA_NKCELLS_PATHWAY	-0.278977	0.191809	-0.316793	0.372517	-0.436779	0.374157	0.15842	0.01191	0.268785	0.213011	0.107214	0.111735	-0.548818	0.0678938	-0.546763	-0.454006	0.156441	-0.544628	-0.582902	-0.457078	0.184008	0.201656	-0.270965	-0.158776	-0.245153	-0.223365	0.0813348	0.481864	0.402033	0.104807	-0.35143	-0.0224037	-0.313076	0.505074	-0.284977	-0.28355	-0.0389987	0.168154	0.13386	0.00905129	0.135674	0.213252	-0.282931	-0.385967	-0.310986	0.234959	0.631645	0.0279834	-0.476237
BIOCARTA_RB_PATHWAY	0.390296	0.379537	0.281703	0.241009	0.523163	-0.0121259	0.608054	-0.172889	0.476425	0.00774482	0.594811	-0.60702	-0.248958	0.460451	0.273531	0.383597	-0.200114	0.234365	-0.0759107	-0.541048	-0.0648448	-0.528358	-0.107273	-0.0286079	0.379359	-0.589374	0.367976	0.0438182	0.337372	0.70568	0.185673	-0.160918	0.0251145	-0.603502	-0.493023	-0.589378	-0.613811	-0.26301	-0.719399	-0.729127	0.400433	0.377223	0.117437	-0.61199	0.442061	0.266684	0.102858	0.349617	-0.132665
BIOCARTA_CHREBP2_PATHWAY	0.285407	0.142678	0.103048	0.355744	0.323169	0.238792	-0.318572	0.154535	0.350256	0.24282	0.327086	-0.288367	0.00147734	0.392734	0.0604213	0.184161	0.194577	0.150432	-0.0351853	-0.470639	0.124693	-0.144739	-0.418777	0.256049	-0.0719011	-0.573639	0.323306	0.112161	0.21323	-0.0442954	0.410242	-0.440844	-0.0513262	0.0142334	-0.0850589	-0.439997	-0.273661	-0.219896	-0.419043	-0.600119	-0.065205	0.0198659	0.170112	0.130447	0.265467	-0.482702	0.112101	0.353589	0.0363915
BIOCARTA_BAD_PATHWAY	-0.154557	0.107402	0.364013	0.405157	0.155578	0.1748	0.0233987	-0.0938381	0.066281	0.277298	0.485436	-0.164755	0.19482	0.364315	-0.312219	0.187353	0.262481	-0.0832417	-0.114965	-0.204724	-0.142955	-0.207293	-0.312037	-0.231938	0.0245282	-0.532668	0.155541	0.212976	0.226491	0.262507	0.0857382	-0.26717	-0.239336	-0.216616	-0.0502436	-0.471791	-0.47579	-0.379656	-0.626972	-0.314948	0.122356	0.0820022	0.283029	0.174023	0.251221	-0.0189509	0.320546	0.0917987	0.444872
BIOCARTA_CK1_PATHWAY	0.155787	-0.401326	0.272216	0.417204	0.243227	0.339081	-0.0252675	0.112954	-0.204968	0.402999	0.492283	0.0113129	0.134585	0.131176	-0.366135	0.382769	0.0968424	-0.0729725	0.183768	-0.329829	-0.038071	0.0258569	-0.334155	-0.0948084	0.106155	-0.539037	-0.249104	0.197417	-0.0613214	0.200187	0.344847	-0.474341	-0.157108	0.183449	-0.0714989	-0.0877142	-0.106269	-0.281884	-0.432604	-0.463785	0.164824	-0.275932	0.359171	0.252399	0.036321	-0.685997	0.155754	0.0482773	0.504436
BIOCARTA_EIF2_PATHWAY	-0.381354	0.345585	0.209172	0.18678	0.295826	0.241994	-0.247651	-0.288101	0.251558	0.260093	0.361427	0.064737	0.344478	0.0145006	-0.128324	0.27764	0.357836	0.111998	-0.13396	-0.181761	0.572454	-0.509253	0.110879	0.344007	-0.32451	-0.835059	0.46966	-0.333551	0.648506	0.0633458	-0.226123	-0.343031	-0.291063	-0.259965	0.495163	-0.19217	0.513037	-0.298501	-0.233035	-0.6585	0.0822868	0.437715	0.301069	-0.499276	-0.0787848	-0.145241	0.0542759	0.611805	-0.216352
BIOCARTA_EIF4_PATHWAY	-0.0491457	0.477123	0.301071	0.00525838	0.297919	0.00688029	0.310066	-0.174932	0.143015	0.397987	0.523435	0.266676	-0.184555	0.0637103	-0.240965	0.0755	-0.0443813	0.0559588	-0.204773	-0.309401	-0.182211	-0.508078	-0.432169	-0.394488	0.242891	-0.674663	0.379993	-0.343861	0.450491	0.196585	0.318144	-0.317226	-0.0477076	-0.217548	-0.131725	0.0314999	-0.173381	-0.216832	-0.346521	-0.561575	0.0298449	0.239172	0.280229	0.0272408	0.105902	-0.0223601	0.049876	0.215767	0.210964
BIOCARTA_STEM_PATHWAY	-0.150968	-0.333207	0.204634	0.519317	-0.17088	0.459079	-0.476392	0.368547	0.406367	0.490227	0.137339	0.306135	0.441368	-0.0702247	-0.124501	0.0813037	0.420601	-0.0824633	0.191505	-0.414322	0.0974112	0.35511	-0.111268	0.331695	-0.478131	0.442248	-0.521284	0.108857	-0.466382	-0.107824	0.296346	0.218642	-0.394376	-0.199098	-0.429179	0.54194	0.189147	0.346332	0.447428	0.600419	-0.584697	-0.393503	-0.395451	-0.392865	0.355202	-0.435912	0.377686	-0.204499	-0.406643
BIOCARTA_P27_PATHWAY	0.19289	-0.280933	-0.102252	0.389763	0.491451	0.487783	0.227552	-0.0188538	0.482364	-0.156325	0.083724	-0.34356	0.230286	0.325016	0.195012	0.423995	-0.142167	0.534563	0.387353	-0.702654	0.479732	-0.365533	-0.0946128	0.0657674	0.482436	-0.396176	0.16051	-0.107083	0.629732	0.319519	-0.0664615	0.292775	0.000349061	-0.700597	0.0937645	-0.828869	-0.515458	-0.671896	-0.783027	-0.76718	0.498363	0.414972	0.0431722	-0.187819	0.552005	-0.21302	0.33553	0.522662	0.200298
BIOCARTA_PGC1A_PATHWAY	0.0316681	0.109621	0.28431	0.109698	0.0193853	-0.103341	0.197914	0.139126	0.142837	0.416691	0.143463	0.185365	-0.142305	0.468561	0.134402	-0.0164696	-0.320747	-0.0155575	-0.44777	-0.312475	0.135543	-0.290534	-0.307459	-0.176606	0.0335246	-0.477721	0.128628	0.182187	-0.0135668	-0.211712	0.291473	0.0252382	-0.495806	0.0624756	0.00392768	-0.0643051	-0.436297	0.0693856	-0.197334	-0.398053	0.0156819	-0.16066	-0.198648	-0.471928	0.211813	-0.0194405	-0.0469221	0.0174068	0.0540711
BIOCARTA_PML_PATHWAY	-0.404143	0.197695	0.350278	0.198432	-0.0524234	0.337641	-0.112745	0.269588	0.342119	0.419646	0.438563	0.149837	0.0488692	0.401586	0.343705	0.116849	-0.0363719	0.189622	0.314591	-0.412393	-0.119294	0.292369	-0.0521648	0.062673	0.091004	-0.333455	-0.469005	0.335922	0.269131	0.487391	-0.0528711	-0.225632	-0.122382	0.160199	-0.0780032	0.191608	-0.143009	0.0136589	-0.000981497	-0.0764049	-0.216362	0.23344	-0.204237	-0.314755	0.261744	0.164776	0.257802	-0.232418	0.300089
BIOCARTA_DREAM_PATHWAY	-0.0125328	-0.164705	0.447878	-0.100587	0.507023	0.198522	-0.250649	-0.169632	0.0441003	0.360842	0.601706	-0.193683	0.162158	0.309859	0.130391	0.23711	0.392237	-0.0286393	0.158883	0.0308608	-0.33342	-0.0488572	-0.0664596	-0.378451	0.0740185	-0.448234	0.208766	0.500729	0.072669	-0.0757047	0.392147	-0.467181	0.0779933	-0.125503	0.137137	-0.256066	-0.342468	0.0124458	-0.529495	-0.265895	-0.0642244	0.211902	0.072301	0.199423	0.174848	-0.290139	0.00380148	-0.386103	0.381131
BIOCARTA_LEPTIN_PATHWAY	0.505392	0.511907	0.0500782	-0.224343	-0.16607	-0.00615433	-0.541298	-0.0766558	0.410902	-0.116938	-0.0163868	0.107225	-0.130877	0.0529199	-0.213825	0.0893011	0.118906	-0.504576	-0.167956	-0.147096	0.26084	-0.183935	-0.496416	0.295174	-0.488423	-0.0652993	0.508176	0.423029	-0.182354	-0.525515	0.248867	-0.25337	-0.126239	0.530663	0.192771	0.143178	0.075016	0.0812474	0.354919	-0.478971	-0.499926	-0.345587	-0.0606823	0.174385	-0.125808	-0.172103	0.488993	0.179329	-0.535309
BIOCARTA_RHO_PATHWAY	-0.217884	0.0776095	0.449234	0.509609	-0.0175745	0.45077	-0.122211	0.529263	0.509394	0.540662	0.299548	-0.238305	0.172718	0.505924	0.00422149	0.271358	0.240221	-0.0779235	0.291555	-0.545555	0.0516465	0.288163	-0.558281	0.275771	-0.38745	-0.586718	0.0349709	0.483944	0.482277	-0.163609	0.0276355	-0.551174	-0.357088	0.595244	0.325986	-0.437219	-0.427604	-0.0666026	-0.297138	-0.388791	-0.0515554	0.345806	-0.292106	-0.0829142	0.177668	-0.398615	0.414562	0.478149	0.503379
BIOCARTA_AKAP13_PATHWAY	0.0395783	-0.140032	0.128937	0.423209	0.332858	0.0928137	-0.23528	-0.0250551	0.300754	0.486123	0.421486	-0.135047	0.00534711	0.484999	0.0905402	0.222162	0.14602	-0.268735	0.147656	-0.500335	0.201072	-0.0340399	-0.459271	0.103925	-0.15895	-0.697067	-0.0842233	0.11067	-0.0407115	-0.0159577	-0.0729657	-0.35893	-0.446998	-0.192621	-0.12914	-0.131851	-0.252219	0.430417	-0.371653	-0.288459	0.00972438	-0.0863369	-0.165924	-0.271188	0.316274	-0.238102	0.357617	-0.109425	0.182751
BIOCARTA_ATRBRCA_PATHWAY	0.371268	0.524944	-0.180273	0.0658645	0.364615	-0.457754	0.439045	-0.197276	0.312247	-0.528677	0.44894	-0.165571	-0.541294	0.0385649	0.0136332	0.291868	-0.117806	0.139954	-0.0652279	-0.613995	0.00200136	-0.49219	0.425763	0.0570943	0.195958	-0.611674	0.139296	-0.0209942	0.187412	0.616265	0.295844	0.00755849	0.187514	-0.621895	-0.156268	-0.704832	-0.434743	-0.118517	-0.606178	-0.800415	0.53409	0.390853	-0.0384274	-0.583717	0.494298	0.426025	-0.0735951	0.188371	-0.116474
BIOCARTA_CARDIACEGF_PATHWAY	-0.430198	-0.013457	0.444639	0.48007	0.123094	0.42766	-0.210816	0.334093	0.447711	0.613668	0.604216	0.194997	0.0109808	0.305774	-0.267826	-0.189814	-0.0966707	-0.138471	-0.0390226	-0.462782	-0.20644	0.18276	-0.406478	0.30802	-0.159502	-0.248777	-0.258842	0.121773	0.0351926	-0.113736	0.429224	-0.399826	-0.429591	0.170079	-0.000346536	0.143549	0.0684674	0.246563	0.245321	0.13991	-0.197761	0.0727739	-0.455421	-0.405331	0.528515	-0.246152	0.0648918	0.155253	0.247592
BIOCARTA_HER2_PATHWAY	-0.19046	0.0735303	0.374849	0.479822	0.117835	0.471123	-0.157948	0.0249798	0.254043	0.289977	0.488113	-0.381737	0.0983279	0.265257	-0.290359	0.0682189	0.319958	-0.0889314	-0.192003	0.207998	-0.281267	-0.204295	-0.181604	0.0575728	-0.0852478	-0.498245	0.287873	0.223106	-0.0140909	0.0197678	-0.0224793	-0.301136	0.0131374	-0.321721	0.19701	-0.245094	-0.0828658	-0.205694	-0.471186	-0.074064	-0.0864277	0.464395	-0.0977622	0.0609113	0.199616	-0.289483	0.107884	0.24061	0.394435
BIOCARTA_ERK5_PATHWAY	-0.0588326	-0.0598743	0.519253	0.225687	0.0647854	0.265576	0.462898	-0.317027	0.271944	0.620607	0.44504	0.0529651	-0.0223544	0.423187	-0.116714	0.332696	-0.151191	0.454748	-0.151854	-0.163421	0.00278034	-0.266434	-0.406264	-0.522149	0.312662	-0.680205	-0.258525	-0.0169265	0.209145	0.393943	0.222306	-0.194664	-0.232353	-0.323772	0.147501	-0.0171892	-0.43901	0.122183	-0.482485	-0.455654	0.229132	0.074203	-0.370994	-0.102542	0.190063	0.14167	0.100748	-0.182234	0.402781
BIOCARTA_MAL_PATHWAY	0.274103	0.0492395	0.502869	0.588246	0.284015	0.545541	0.101017	0.266637	0.39651	0.288835	0.591225	-0.414912	-0.268973	0.444473	-0.213681	0.0963394	-0.180357	-0.12751	-0.278041	-0.308699	-0.0286329	-0.352465	-0.454103	-0.148711	-0.149565	-0.697856	0.302452	0.122606	0.559358	0.274164	0.248955	-0.489668	-0.112315	0.14832	0.0884368	-0.507578	-0.555529	-0.439207	-0.283391	-0.631642	0.280214	0.497971	0.0667663	-0.0910433	0.0850905	-0.270237	0.415618	0.452595	0.226861
BIOCARTA_MEF2D_PATHWAY	-0.186349	0.264946	0.467213	0.423846	0.0135921	-0.0455182	0.212232	0.331651	0.226871	0.583512	0.167962	-0.287574	-0.234397	0.28069	0.288155	-0.0976252	-0.237443	-0.0894397	-0.276292	-0.130684	-0.234184	-0.457552	-0.103626	0.0975947	0.47747	-0.632962	0.357395	-0.191915	0.286783	0.448763	0.0723782	-0.0587164	-0.236675	0.161488	-0.0106892	-0.433416	-0.40371	-0.502756	-0.445994	-0.570041	0.261486	0.334821	-0.181209	-0.314472	0.384642	-0.0921839	0.142286	0.260042	0.332988
BIOCARTA_MITOCHONDRIA_PATHWAY	-0.0528252	0.383858	-0.151482	0.413711	0.214466	0.527585	-0.190496	0.277029	0.591298	-0.105788	0.102658	-0.33877	0.452399	-0.00521192	-0.353892	-0.00413085	-0.155941	0.0212174	-0.225128	-0.245976	0.407842	-0.387238	-0.0441585	0.273525	-0.117592	-0.26077	0.425513	0.351725	0.407032	0.256322	0.281744	0.0935369	0.00928957	0.0652841	-0.225	-0.474976	-0.485118	-0.446661	-0.322157	-0.337416	0.183924	0.140604	0.0582085	-0.115095	0.238192	-0.349872	0.534741	0.311996	-0.0537888
BIOCARTA_ACH_PATHWAY	-0.134736	0.25388	0.532506	0.255766	-0.0320582	0.23955	0.322934	-0.173877	-0.0725737	0.380175	0.364418	0.128126	-0.35676	0.0659967	-0.173071	-0.137023	0.286292	-0.114707	-0.489233	-0.107204	0.0512051	-0.361869	-0.166448	-0.28552	0.228385	-0.417646	0.218744	-0.274875	0.0972089	0.233939	-0.298611	-0.0179392	-0.0372805	0.0615682	-0.386204	-0.0949645	0.217534	-0.0729373	-0.326508	-0.0892256	-0.0833407	0.255155	0.0495297	-0.306602	0.221039	0.241066	0.289652	-0.145715	-0.0490171
BIOCARTA_PARKIN_PATHWAY	0.0585569	-0.260807	0.00596299	0.301218	-0.0992382	0.120832	-0.28283	0.133855	0.213233	0.499986	-0.0318103	-0.00909546	0.161687	0.319813	-0.175284	0.223961	0.333657	0.483963	-0.13708	-0.272302	0.259158	0.398608	-0.32984	0.0971551	0.118474	-0.100573	0.020821	0.250661	-0.337333	-0.445439	0.275623	-0.0873088	-0.400137	-0.643995	-0.382914	-0.438709	-0.323376	-0.244966	-0.2117	-0.239776	-0.155953	-0.122133	-0.355211	-0.0899964	0.577128	-0.152078	-0.333175	-0.188323	0.369295
BIOCARTA_CDC42RAC_PATHWAY	-0.268203	0.238181	0.596651	0.426047	0.0818139	0.57414	-0.275618	0.355641	0.761283	0.709522	0.326121	-0.140468	0.322056	0.679009	-0.0147462	0.519587	-0.0820506	-0.11507	0.173145	-0.592384	0.45652	0.107296	-0.692203	0.406961	-0.391685	-0.542414	0.200262	0.53601	0.650968	0.0010882	0.188667	-0.705546	-0.529098	0.639887	0.00380454	-0.60746	-0.52327	-0.124823	-0.136521	-0.471543	0.0488559	0.492786	-0.343209	-0.288078	0.487086	-0.410346	0.347276	0.655914	0.527359
BIOCARTA_RANMS_PATHWAY	-0.0978472	-0.100272	0.680386	0.716791	0.810806	0.564671	0.598596	-0.00884844	0.544925	0.231772	0.773848	-0.4631	0.14445	-0.0714905	0.38115	0.548113	0.139977	0.620937	0.46562	-0.799682	0.00999712	-0.767374	-0.264137	0.100059	0.294984	-0.853891	0.380597	-0.172995	0.658369	0.67237	0.651003	-0.48932	-0.0733142	-0.892576	0.186953	-0.63081	-0.580341	-0.46091	-0.753189	-0.898524	0.657559	0.113202	-0.119269	-0.667991	0.528803	0.411514	0.271321	0.577209	-0.488399
BIOCARTA_BARR_MAPK_PATHWAY	-0.320435	-0.00744831	0.517377	0.477956	0.141988	0.003295	0.124794	-0.156358	0.265067	0.461508	0.385818	-0.44778	-0.105809	0.435278	-0.179272	0.0374828	0.0534621	-0.00024584	0.270348	-0.12878	-0.350529	-0.269748	-0.602915	-0.313575	0.119956	-0.53866	0.37616	-0.187205	0.107046	0.400958	-0.132166	-0.374438	-0.186208	-0.137589	-0.15157	0.0901771	-0.658402	0.122757	-0.328232	-0.394691	-0.367906	0.104222	0.034995	0.132595	0.140863	-0.447923	0.199571	0.390971	0.339842
BIOCARTA_TOB1_PATHWAY	-0.407566	-0.150971	0.123669	0.0555368	-0.0857525	-0.0141235	0.0409424	0.116019	0.0740504	0.341333	0.221378	0.299794	0.215455	-0.0162387	0.122413	0.0615065	-0.0536791	0.175207	-0.217494	-0.0136998	-0.4385	0.113029	0.314264	0.348276	-0.0153166	-0.41213	0.218086	0.0495185	0.111756	0.328771	0.146289	0.0545197	-0.139266	0.0707098	-0.0458891	0.106848	0.0891832	0.187043	0.0548925	0.085731	0.0437526	-0.402613	-0.119403	-0.207799	0.309991	-0.047462	0.453196	0.189627	0.152126
BIOCARTA_BARRESTIN_SRC_PATHWAY	-0.176255	-0.0197497	0.426387	0.540212	0.206213	0.177576	0.069727	0.00305105	0.314425	0.509462	0.425405	-0.393339	-0.130739	0.402366	-0.0986277	0.0117092	0.233947	-0.124644	0.240125	-0.282406	-0.211782	-0.112801	-0.628905	-0.038379	0.00500946	-0.477473	0.206314	-0.158477	0.148159	0.197287	-0.136215	-0.471381	-0.165402	-0.100318	-0.127573	0.077156	-0.494131	0.127675	-0.312672	-0.362321	-0.446099	0.196464	-0.0867355	0.234928	0.185677	-0.449083	0.325922	0.353814	0.361215
BIOCARTA_NKT_PATHWAY	-0.497928	-0.415419	0.147192	0.182026	-0.406637	0.315048	-0.120247	-0.0156367	0.121896	0.203233	0.0366403	0.453919	0.119479	0.0492216	0.193891	-0.31663	0.0960914	0.0882665	-0.245712	0.294777	-0.290969	0.407055	0.363057	0.0506842	-0.358447	-0.0573418	-0.262002	-0.278967	-0.287432	0.269972	0.138626	0.443655	-0.196738	0.0806368	0.158302	-0.0261366	0.0901201	0.203057	0.33473	0.498389	-0.02872	-0.215463	-0.279892	-0.2511	0.0691553	-0.0241716	0.5132	-0.030965	-0.178364
BIOCARTA_IL1R_PATHWAY	-0.4068	-0.0462634	0.0860861	0.468375	-0.025172	0.359601	-0.106875	0.413712	0.283124	0.334084	0.488555	0.262695	0.210876	0.127065	-0.526038	-0.12484	0.0796226	-0.456221	-0.270065	-0.211248	-0.245714	-0.159251	0.0799365	-0.0533286	-0.247556	-0.464058	-0.0779518	-0.0844345	0.127558	-0.0915414	0.0393121	-0.241517	-0.269341	0.286614	-0.203504	0.144534	0.308051	0.133232	0.153317	0.147322	-0.217385	-0.135697	-0.346517	-0.207586	0.321464	0.0635973	0.509253	-0.15295	-0.189085
BIOCARTA_MET_PATHWAY	-0.300902	0.320891	0.241711	0.368182	0.330002	0.431763	-0.0924094	0.0370163	0.262893	0.234316	0.474692	-0.00317447	-0.198532	0.358295	-0.26803	-0.048021	-0.00300671	0.0762653	-0.165805	-0.165577	-0.306046	-0.200404	-0.357508	0.0841898	0.204893	-0.575747	0.480893	0.241888	0.473662	0.00867118	0.2383	-0.372923	-0.359931	0.0983298	-0.245275	-0.100095	-0.300928	0.00408314	-0.355598	-0.329903	-0.266402	0.391651	-0.393514	-0.122437	0.235366	-0.134074	0.186754	0.407011	0.300775
BIOCARTA_GPCR_PATHWAY	-0.311278	-0.184243	0.474363	0.356151	0.294412	0.205936	0.0915104	0.000570118	0.2629	0.491902	0.482301	-0.320613	-0.187396	0.445732	0.192332	0.0538455	-0.116859	-0.109181	0.0701909	-0.175198	-0.320894	-0.184316	-0.40163	-0.0235789	0.257433	-0.559765	0.122535	0.125919	0.0890609	0.25029	0.0915787	-0.245871	-0.237992	-0.079653	-0.209116	-0.321177	-0.425739	-0.284499	-0.531528	-0.477403	0.0680598	0.181426	-0.0274709	-0.0929294	0.273029	-0.402232	0.115601	0.0410637	0.374918
BIOCARTA_IGF1MTOR_PATHWAY	-0.158577	0.30059	-0.0834888	-0.0563161	0.288191	0.0102223	0.200695	-0.439154	-0.200966	0.302993	0.442292	0.221372	0.00096896	-0.107017	-0.152051	0.260391	-0.253816	0.182831	0.0436958	-0.0559798	0.104994	-0.589628	-0.0454263	-0.222031	0.0912263	-0.711206	0.0965256	-0.525182	0.497451	0.299079	0.137777	-0.0444419	-0.191978	-0.483018	-0.00637466	-0.0856557	-0.211947	-0.10121	-0.444484	-0.627823	0.205736	0.0896377	0.268605	0.0965265	0.208382	0.0916795	-0.428795	0.211525	-0.0127537
BIOCARTA_SODD_PATHWAY	-0.600741	0.470218	-0.317218	0.373666	-0.290241	0.640699	-0.562321	0.38402	0.245005	0.471108	0.123761	0.408598	0.205896	0.45043	-0.0409616	0.207062	-0.00617572	-0.38614	-0.227945	-0.359025	-0.000691683	-0.0246119	-0.0062168	0.210877	-0.368082	-0.420205	-0.394967	0.142061	0.178891	0.512338	-0.102769	-0.0720895	-0.451646	0.654841	-0.308733	0.0666378	0.0921594	-0.0198928	0.326068	0.419368	-0.355429	0.119475	-0.358179	-0.0497966	0.455082	-0.110781	0.697291	0.33473	-0.373778
BIOCARTA_SHH_PATHWAY	-0.0134635	-0.166239	0.269281	0.392466	0.485976	0.0121545	-0.125672	0.340662	-0.0711043	0.177371	0.260044	-0.243156	0.581533	0.514435	0.201167	0.470399	0.216058	0.433654	0.408718	-0.391949	-0.324452	0.217671	-0.371096	0.0419311	0.367761	-0.549813	0.0792227	0.28432	-0.0907318	0.162392	0.143137	-0.516835	0.381513	-0.0104981	-0.175513	-0.197812	-0.441908	-0.29986	-0.503528	-0.486013	-0.0795508	-0.196396	0.0449301	0.036311	0.339608	-0.605262	0.0987352	-0.318947	0.420481
BIOCARTA_PTC1_PATHWAY	0.172686	0.20364	-0.146262	0.368423	0.579502	-0.110988	-0.310706	-0.299822	0.0614469	0.0736636	0.521003	-0.778818	-0.379937	0.0127749	0.475145	0.288504	0.559938	0.526509	0.510827	-0.570284	0.315235	-0.604052	-0.146022	0.610468	0.31257	-0.510059	0.432255	-0.0376828	0.558345	-0.0352845	0.406633	-0.0656036	0.11844	-0.254829	-0.326458	-0.689263	-0.327703	-0.204697	-0.657188	-0.672995	0.199767	-0.15445	-0.381583	-0.680885	0.649589	-0.0108517	0.137888	0.497604	-0.16606
BIOCARTA_SPRY_PATHWAY	0.141916	0.332649	0.268219	0.51616	0.16674	0.34264	-0.198008	-0.0724949	0.234701	0.597301	0.458506	-0.112829	-0.0533409	0.529545	-0.481586	0.0971925	-0.267342	0.207979	0.182842	-0.507171	-0.33075	-0.278106	-0.607572	-0.00728381	0.0451854	-0.580388	0.0344836	0.0123399	0.293786	-0.390978	0.383101	-0.552131	0.361048	0.21078	0.0575636	0.0915167	-0.131373	-0.106139	-0.121733	-0.478179	-0.581285	0.407505	-0.579955	-0.0903298	0.445239	-0.402047	0.288327	0.427519	0.468444
BIOCARTA_BARRESTIN_PATHWAY	-0.220017	-0.529021	0.544917	0.202985	0.0839401	0.0602185	-0.147435	0.169516	0.420601	0.656983	0.150089	-0.0115881	0.118114	0.344324	0.0481329	0.0616532	0.247117	0.0117853	0.0786544	-0.243957	-0.0633097	0.268029	-0.702217	-0.422596	-0.327255	-0.336851	0.157526	-0.168779	-0.0208049	-0.0141197	-0.43582	-0.588505	0.0391827	0.0479626	0.0463153	0.469417	-0.592469	0.438933	-0.0677529	-0.327007	-0.485191	-0.0822758	-0.0716299	0.180281	0.047509	-0.453944	0.344385	0.271592	0.193559
BIOCARTA_STATHMIN_PATHWAY	0.047714	-0.181034	-0.109797	0.184185	0.363416	-0.190776	-0.139064	0.0868264	0.11474	0.199334	0.347853	-0.0325842	0.0936264	0.366215	-0.0741434	0.120813	0.20207	-0.23614	0.11473	-0.176384	-0.0484396	-0.232576	-0.0358789	0.0249416	-0.189077	-0.439365	0.132962	0.328071	-0.0553912	0.337209	0.267247	0.126768	-0.098141	-0.171994	-0.137256	-0.261786	-0.282613	0.0624	-0.411789	-0.267207	0.258828	-0.0490443	-0.0469864	-0.102566	0.233228	-0.376786	0.257275	0.0604793	-0.112603
BIOCARTA_HSP27_PATHWAY	-0.250107	0.0766586	0.115009	0.103149	-0.2164	0.511673	0.248804	0.411475	0.438562	0.289906	0.169986	-0.102318	0.270316	0.319925	-0.104148	0.063854	-0.273769	0.168775	-0.26273	-0.0853422	0.317255	-0.11047	0.299377	-0.201738	0.0408939	-0.0988161	0.142592	0.402607	-0.103133	0.207675	0.345157	-0.0101442	0.422092	-0.0861422	0.016484	-0.28957	-0.206894	-0.0930388	-0.0484407	-0.11451	0.241056	-0.119995	-0.343333	-0.0716906	0.23846	0.166609	0.441013	-0.0498872	0.109355
BIOCARTA_TCR_PATHWAY	-0.323528	0.0154987	0.315278	0.298179	0.0887567	0.216411	0.321707	0.0102912	0.235211	0.3273	0.317579	-0.0726772	-0.312786	0.289764	-0.178944	-0.0962298	-0.326946	-0.269946	-0.252709	-0.098099	-0.128125	-0.388958	-0.0871626	-0.0691776	0.27423	-0.534582	0.106025	-0.0167173	0.158201	0.36466	0.0145048	-0.0171523	-0.30316	-0.0257858	-0.102702	-0.372022	-0.280716	-0.342386	-0.320436	-0.388401	0.214714	0.155387	-0.159142	-0.280541	0.313719	-0.0866833	0.11036	-0.0327822	0.139231
BIOCARTA_TCYTOTOXIC_PATHWAY	-0.611802	-0.394471	-0.000652585	0.297691	0.00620359	0.16804	0.154537	-0.180698	-0.035805	-0.181797	-0.102635	0.04891	-0.147832	-0.187135	-0.124812	-0.359201	-0.466793	-0.302948	-0.0712783	0.246216	0.0297623	0.302099	0.500382	-0.125374	-0.220965	-0.29969	-0.279076	-0.0428375	-0.483539	0.905	0.0497717	0.736006	-0.511807	-0.275618	-0.0846437	-0.0464645	0.067453	0.243348	-0.0601248	0.333406	0.333475	-0.464751	-0.437174	-0.226916	-0.0612835	0.328616	0.486604	-0.133015	-0.17749
BIOCARTA_THELPER_PATHWAY	-0.526968	-0.405578	0.203661	0.0735212	0.115808	0.0331586	0.0501752	-0.068526	-0.0299761	-0.108794	-0.0433038	0.0563512	-0.033161	-0.171568	-0.149967	-0.28566	-0.574016	-0.192281	-0.00508966	0.479541	-0.15472	0.363844	0.628927	-0.240452	-0.0237647	-0.259613	-0.286763	-0.0338638	-0.398344	0.904777	0.248952	0.739524	-0.402161	-0.186821	0.028121	0.150461	0.119564	0.331647	-0.0535594	0.358366	0.334564	-0.462205	-0.571311	-0.364074	-0.0572101	0.344918	0.587337	-0.306149	-0.168895
BIOCARTA_TALL1_PATHWAY	-0.247077	0.443743	0.0290221	0.221867	0.0282089	0.290912	0.330658	0.296375	0.501744	-0.105327	0.20359	0.158271	-0.319387	0.31497	-0.268486	0.363483	-0.260648	-0.115281	-0.318505	-0.197858	0.0608516	-0.488308	-0.0193817	-0.0202351	0.110164	-0.483206	-0.147676	0.272082	0.141577	0.0819491	0.00926236	-0.174519	-0.32223	0.14784	-0.348783	-0.261412	0.0266887	0.221274	0.196857	-0.366501	0.0862291	0.0871904	0.167306	-0.393971	-0.098436	0.220941	0.213709	-0.128445	0.0342321
BIOCARTA_TEL_PATHWAY	-0.0691143	0.153106	0.335477	0.115548	0.261825	-0.138471	0.613439	0.273843	0.21594	0.178281	0.51939	-0.453743	-0.0834031	0.0163049	-0.0767367	0.181688	0.0365833	0.287307	-0.147101	-0.232122	-0.09802	-0.394129	-0.164905	0.219414	0.0533923	-0.684002	-0.155703	0.476366	0.401699	0.655955	0.260973	-0.120735	-0.178557	-0.261533	-0.121517	-0.5753	-0.124462	-0.316154	-0.328265	-0.600842	0.253708	-0.0221295	0.0864816	-0.394548	0.305112	0.0615434	0.352239	0.0501686	0.259149
BIOCARTA_TGFB_PATHWAY	-0.145518	0.103878	0.453873	0.403989	0.0401301	0.110048	-0.0292486	0.117488	0.327225	0.575509	0.362647	0.255437	-0.217507	0.273571	-0.272388	0.00120436	0.0346134	0.174126	-0.159356	-0.405362	-0.665069	-0.185877	-0.256137	0.197886	0.119861	-0.546294	0.208178	0.0119	0.32704	-0.0489125	-0.225754	-0.537278	-0.065688	-0.27606	-0.141502	0.150918	-0.245049	-0.0132938	-0.300462	-0.161519	-0.107716	0.0475649	-0.123493	-0.0906182	0.356067	-0.0791734	0.26595	0.218963	0.413854
BIOCARTA_TH1TH2_PATHWAY	-0.621089	-0.171723	-0.174268	0.214111	-0.465833	0.340658	-0.14308	-0.119528	0.171133	-0.0379329	0.146457	0.274584	0.234797	-0.0304407	0.324004	-0.0687182	0.27943	-0.249936	0.103157	-0.109532	-0.150596	0.35853	-0.0317807	-0.00964595	-0.500321	0.139911	-0.281775	0.024335	-0.0714554	-0.250757	0.0835204	0.306728	-0.202604	0.184093	0.125241	0.297042	0.244255	0.291833	0.333096	0.640347	0.266251	-0.290679	-0.472037	-0.367327	0.0312871	0.384113	0.546085	-0.0288797	-0.0289636
BIOCARTA_41BB_PATHWAY	-0.284156	0.417953	0.235157	0.239322	0.134001	0.108218	0.0595511	0.674033	0.441492	0.245006	0.360284	0.298502	0.0636675	0.309779	-0.792884	-0.106598	-0.380501	-0.347635	-0.540224	-0.0302107	-0.0478312	-0.50743	0.0834533	0.0868398	-0.198887	-0.566677	0.134535	0.32067	0.175874	-0.0913349	-0.0480659	-0.327598	-0.355809	0.45844	-0.296161	-0.0229281	0.0830933	-0.033623	0.326065	-0.240545	0.0183885	0.147877	-0.145473	-0.0677672	0.328599	0.231899	0.26336	-0.0633664	-0.100385
BIOCARTA_KREB_PATHWAY	0.68005	0.577235	-0.262399	0.457566	0.787905	0.0974681	0.378652	0.74943	0.321094	-0.526947	-0.343827	-0.570856	0.237428	0.222168	0.00699234	0.600122	0.668937	0.125153	-0.310431	-0.28085	-0.00387903	-0.376809	0.0439162	-0.238389	-0.00587471	-0.502436	0.754907	0.507008	0.452952	0.260521	-0.200404	0.441945	-0.210485	-0.365471	0.733314	-0.815075	-0.710865	-0.43444	-0.813881	-0.873128	0.36991	0.213735	0.584119	-0.166637	0.360297	-0.204028	0.0948133	0.381987	-0.117681
BIOCARTA_CTLA4_PATHWAY	-0.454158	-0.194592	-0.068812	-0.344443	-0.250267	-0.0103165	0.406046	-0.178421	0.126992	-0.295226	-0.339008	0.310095	0.346177	-0.135044	-0.440055	-0.0354853	-0.324871	-0.207531	-0.000301306	-0.0846927	-0.310685	-0.403032	0.164287	-0.344767	-0.363326	-0.468048	0.0126868	-0.184549	-0.0908025	0.567688	0.0975756	0.300361	-0.408281	-0.214469	-0.165047	-0.113976	-0.0314171	0.0468879	-0.26077	-0.0536404	0.591842	-0.154664	-0.193638	-0.215024	-0.0735017	0.409273	-0.116812	0.112193	0.142811
BIOCARTA_LONGEVITY_PATHWAY	0.0521561	0.1293	0.478103	0.275817	-0.189503	0.0594627	0.0893438	0.0184387	0.224798	0.43252	0.309167	-0.213019	0.27019	0.478618	-0.0821015	0.21791	0.280634	-0.159497	-0.0507019	-0.100138	-0.0889908	-0.017405	-0.293165	-0.25532	0.131422	-0.430364	-0.110638	-0.0587885	0.172034	0.279022	0.089642	-0.1843	0.13457	-0.140971	0.284888	-0.194634	-0.00102019	-0.129723	-0.35941	-0.121542	0.00145675	0.485587	0.271087	-0.166979	0.130911	0.200578	0.273691	-0.0648168	0.430877
BIOCARTA_SARS_PATHWAY	0.151217	0.241759	-0.157591	0.0525155	0.397538	0.149293	0.468173	0.553393	0.415171	0.104413	0.319149	-0.0452832	0.0106975	0.0336118	0.0739493	0.510841	-0.101271	0.462445	0.269832	0.0178881	0.0271472	-0.247802	0.211437	0.353951	0.287495	-0.293236	0.439627	-0.341696	0.266424	0.381074	0.356577	0.328083	-0.109439	-0.144743	0.00919274	-0.680031	0.106701	-0.308676	-0.0600839	-0.616406	0.551709	-0.337235	-0.224624	-0.394696	0.52386	0.331211	-0.113629	0.308608	-0.309519
BIOCARTA_PAR1_PATHWAY	-0.259843	0.103012	0.068672	0.299147	-0.281787	-0.084599	0.210393	-0.209227	0.195212	0.277604	0.168027	-0.113579	-0.105985	0.310807	-0.317545	0.0985756	-0.0680733	-0.122482	-0.0417208	-0.260387	-0.147795	-0.108962	-0.486467	-0.239446	0.00858693	-0.481259	0.0520758	0.102748	-0.0602277	0.278027	-0.345896	-0.245086	-0.262151	0.352536	-0.0601178	0.0372593	-0.376392	0.102371	-0.130636	-0.185014	-0.155111	-0.0207301	-0.0720333	0.0692312	0.128418	0.00738362	0.227919	0.0891377	0.169319
BIOCARTA_STRESS_PATHWAY	-0.126127	0.275794	-0.056015	0.119396	-0.045355	0.300412	-0.0494046	0.541276	0.333025	0.146108	0.347898	0.102691	0.152023	0.472649	-0.586955	0.115771	-0.293114	-0.329494	-0.215733	-0.264464	0.029805	-0.182906	0.00403867	0.139051	-0.252541	-0.46556	-0.0466528	0.415179	0.103407	0.131818	0.122853	-0.356552	-0.219138	0.375573	-0.147287	-0.249551	0.089036	-0.163061	-0.0724706	-0.405058	0.00669749	0.221347	-0.204495	0.106557	0.464517	-0.151035	0.170754	0.0433702	0.0301018
BIOCARTA_TNFR1_PATHWAY	-0.185629	0.0540413	-0.159174	0.320845	0.148822	0.431479	0.129885	0.301045	0.468949	0.222416	0.499441	-0.25593	-0.0808884	0.475972	-0.00891846	0.0773275	-0.19528	0.0264429	0.0571197	-0.35328	-0.294533	-0.496102	-0.0382415	-0.159382	0.14004	-0.631342	-0.0554431	0.230091	0.504044	0.441962	0.0857694	-0.362137	0.170176	-0.0142851	-0.276495	-0.425001	-0.391456	-0.247647	-0.213817	-0.42591	0.0636182	0.179041	0.0859241	-0.111239	0.301014	0.0889393	0.231379	0.44003	0.0479375
BIOCARTA_TNFR2_PATHWAY	-0.446108	0.317128	-0.0480562	0.395053	-0.256115	0.0731207	-0.0814907	0.556327	0.584988	0.141573	0.15692	0.249925	0.139903	0.37188	-0.356853	0.240093	-0.163394	-0.535581	-0.204344	-0.145347	-0.0492701	-0.196845	0.0640936	0.229884	-0.407412	-0.506565	-0.158587	-0.0201043	-0.0722655	0.0749312	-0.0777368	-0.0572887	-0.415974	0.328698	-0.171742	0.0799131	0.130204	0.0422539	0.477564	-0.167704	0.134461	-0.184541	-0.52132	-0.250394	0.463963	0.203117	0.378444	0.0221421	0.0556882
BIOCARTA_TOLL_PATHWAY	-0.327655	0.0402651	0.158164	0.18092	0.0691088	0.22556	-0.0406276	0.257211	0.295315	0.278504	0.373877	0.145333	0.130925	0.134612	-0.373005	-0.00849304	-0.0497161	-0.321465	0.00942999	-0.326484	-0.277057	-0.171645	-0.0759306	-0.208415	-0.176617	-0.468285	0.0080173	0.036245	0.0617322	0.00096881	-0.113364	-0.231595	-0.0575218	0.256574	-0.316426	-0.145209	0.014441	-0.14176	0.0991692	-0.146603	0.0232492	0.253386	-0.439324	-0.320044	0.0705376	-0.0822452	0.304965	0.0109303	0.126814
BIOCARTA_TPO_PATHWAY	-0.404969	0.185687	0.558958	0.323346	0.266216	0.218096	0.0139057	-0.0854989	0.213471	0.462544	0.535697	0.0098723	-0.356737	0.500242	-0.109171	-0.163041	-0.145411	-0.198468	-0.160442	-0.0896605	-0.351269	-0.318839	-0.409928	0.0750058	0.115734	-0.577579	-0.196083	0.254844	0.364323	0.264925	0.00483128	-0.378535	-0.236323	-0.100815	-0.0198534	0.143578	-0.220019	0.0619607	-0.377745	0.00313092	-0.267571	0.204393	-0.52896	-0.035466	0.299521	-0.0984525	0.00697042	0.141253	0.321685
BIOCARTA_CREB_PATHWAY	-0.13421	0.0107055	0.442686	0.190656	0.323699	0.122086	0.0863107	-0.148684	0.206083	0.260045	0.380489	-0.082839	0.0958935	0.450479	-0.154628	0.0849989	0.183134	-0.19712	-0.147295	-0.252653	-0.162691	-0.314187	-0.487741	-0.236637	0.166509	-0.689278	0.134816	0.223384	0.142609	0.318774	0.0741718	-0.487855	-0.10013	-0.186773	0.315832	-0.245848	-0.392223	-0.17317	-0.603139	-0.390496	0.173937	0.3869	0.135928	0.191474	0.128721	-0.128851	-0.0537851	0.0798241	0.113294
BIOCARTA_CARM1_PATHWAY	-0.212308	-0.0849167	0.597416	0.300626	0.446581	0.0547539	-0.0649264	-0.0440586	0.0478979	0.508726	0.59278	-0.31986	0.0243954	0.345182	-0.116625	0.126424	0.451752	0.341856	0.0782452	-0.0590877	-0.642568	0.0411352	0.0291987	-0.349915	0.097868	-0.705393	0.0938558	0.0670245	0.127141	0.226354	-0.104042	-0.302032	0.252252	0.0382035	0.424447	-0.260174	-0.0810809	-0.174275	-0.618669	-0.390164	0.387315	0.357957	0.178488	0.419327	0.00882209	-0.267023	0.186336	0.197775	0.125241
BIOCARTA_TFF_PATHWAY	0.0568115	0.467882	0.587289	0.209309	0.373398	0.422008	-0.0550134	-0.146976	0.419969	0.53453	0.58507	-0.126175	-0.03195	0.54823	-0.0482298	0.159029	0.154478	0.240005	-0.293216	-0.413862	0.241654	-0.335081	-0.559301	0.25715	0.0179398	-0.512276	0.382876	0.152037	0.280646	-0.0814186	0.422996	-0.579466	0.188462	-0.0110453	-0.0515145	-0.159075	-0.31794	-0.273003	-0.487533	-0.400001	-0.165675	0.329413	-0.126131	-0.0559662	0.48039	-0.141449	0.303898	0.0794706	0.325579
BIOCARTA_TRKA_PATHWAY	-0.320348	-0.0808751	0.651449	0.162956	0.363184	0.0575348	0.221243	-0.116399	0.473857	0.513092	0.31873	0.084529	-0.0799282	0.496201	0.016049	0.11389	-0.187472	0.144706	-0.35579	-0.276562	0.0867229	-0.38446	-0.68713	-0.0131282	0.461364	-0.648538	-0.171135	-0.157789	0.290589	0.482546	0.286961	-0.44398	0.103117	-0.42843	-0.0276838	0.0274502	-0.372601	0.0929963	-0.556282	-0.4279	0.275426	0.445192	-0.44632	-0.254162	0.427306	-0.184014	-0.282946	-0.0972515	0.232814
BIOCARTA_ARF_PATHWAY	0.124628	0.242051	-0.412398	0.250992	0.169186	0.349055	0.323671	0.136366	0.10914	0.289119	0.383321	-0.0775779	0.200538	0.106434	-0.00897415	0.254992	-0.289458	0.317738	0.172383	-0.250335	0.116501	-0.416737	-0.23804	-0.00361465	0.0581935	-0.59014	0.367936	-0.15498	0.286849	0.273335	0.11889	0.139935	0.0806442	-0.422672	-0.0994604	-0.409642	-0.068548	-0.209704	0.0054238	-0.387705	0.407062	0.0249149	0.0896281	-0.369141	0.222864	0.420161	-0.272043	0.257992	0.438264
BIOCARTA_UCALPAIN_PATHWAY	-0.464952	0.116358	0.283702	0.550872	0.237755	0.525301	-0.345501	0.63628	0.586937	0.621562	0.558615	-0.0762815	-0.0772414	0.461113	-0.116027	0.122925	0.242421	0.0410159	0.131751	-0.602388	0.209676	0.364674	-0.628324	0.565454	-0.146543	-0.52577	0.329893	0.429322	0.355032	-0.373807	-0.0856105	-0.649186	-0.339976	0.311921	-0.223965	-0.0989644	-0.0220162	0.184537	-0.083976	-0.200703	-0.548497	0.210149	-0.322758	-0.246286	0.342592	-0.536215	0.687878	0.566266	0.349543
BIOCARTA_VEGF_PATHWAY	-0.344879	0.0920104	0.343931	0.217102	0.222812	0.0853943	0.0615816	-0.0997948	0.139858	0.533096	0.437466	0.0483592	0.382172	0.25709	-0.0583359	0.375969	0.048085	0.375251	0.296274	-0.218913	0.0139306	-0.2231	-0.123772	0.182256	0.292131	-0.622787	0.0457478	-0.386138	0.245902	0.0957268	0.297935	-0.0415186	-0.0699568	-0.372813	0.0253461	0.162332	0.00901585	0.0584489	-0.229425	-0.51211	0.177714	-0.0753021	-0.179231	-0.204217	0.290361	0.162318	-0.159958	0.0848243	0.258741
BIOCARTA_VITCB_PATHWAY	-0.373089	-0.424368	0.148421	0.37862	-0.350894	0.831642	-0.324274	0.227465	0.158508	0.498445	0.428551	0.505362	0.430752	0.444555	-0.402856	0.153202	0.395782	-0.275216	0.0479168	0.0261677	-0.112682	0.553483	-0.237161	0.685635	-0.532134	0.0187677	0.118134	0.552128	0.463577	-0.333988	-0.191622	0.0743343	-0.40322	-0.568416	-0.298253	0.420161	0.240363	0.313007	0.21692	0.199986	-0.319053	0.0928362	-0.409446	-0.487239	-0.0663863	-0.351827	-0.0149555	0.550447	0.369834
BIOCARTA_WNT_PATHWAY	0.172831	0.111382	0.258253	0.244083	0.491455	0.241043	0.0536909	0.459246	0.122287	0.544424	0.408838	-0.173574	-0.230007	0.239845	-0.232036	0.242625	-0.0996352	0.19626	0.0980223	-0.355334	-0.239567	-0.446247	-0.233364	-0.42474	0.164543	-0.729614	-0.141499	-0.0859311	0.290074	0.217936	0.378571	-0.525043	-0.0901543	-0.126552	-0.0661852	0.248423	-0.1694	0.0260581	-0.183871	-0.403454	-0.267357	-0.387621	0.251907	0.311187	0.0286019	0.0572976	0.154924	0.0241349	0.344737
BIOCARTA_ACTINY_PATHWAY	-0.101079	0.172227	0.309758	0.454355	0.119051	0.500571	-0.282246	0.525185	0.690248	0.470099	0.337115	-0.186361	0.261335	0.599762	0.272693	0.396783	0.0287286	0.0942271	-0.0219789	-0.645878	0.30274	0.47809	-0.65251	0.389279	0.19718	-0.490401	0.253972	0.358997	0.192084	-0.22305	-0.0377549	-0.640413	-0.596406	0.516599	0.0740461	-0.565947	-0.488051	-0.195153	-0.0495643	-0.348274	0.0924128	0.574484	-0.344016	-0.218286	0.356411	-0.612223	0.398112	0.346175	0.488019
ST_INTERFERON_GAMMA_PATHWAY	-0.315873	0.593938	0.503364	0.414748	0.0587609	0.0680479	-0.402324	0.180861	0.297234	0.206798	-0.33114	0.444667	-0.46611	0.170191	0.0261888	-0.365682	0.0953087	0.0407525	-0.427031	0.132422	-0.459132	0.055866	-0.300547	0.197674	-0.0299548	-0.509723	-0.527655	0.0559967	0.521369	0.104119	-0.526104	-0.380313	-0.258694	0.191004	0.279262	0.488208	0.199293	0.356104	0.38627	0.704596	-0.487023	0.182783	-0.103455	0.246144	0.107535	0.102362	0.509168	0.032282	-0.171776
ST_WNT_CA2_CYCLIC_GMP_PATHWAY	-0.117531	-0.0632101	-0.00381177	-0.404466	-0.103185	-0.298122	0.032285	0.206967	-0.264391	-0.159406	-0.0606925	0.155246	0.305032	0.270565	-0.0312839	0.0550827	-0.428468	-0.38301	-0.0961806	0.0805116	-0.351842	0.0916074	-0.0514755	0.122125	-0.133547	-0.247648	-0.226122	0.650596	-0.184092	0.0414555	-0.272949	0.0828823	0.105972	0.0698031	0.00712764	0.0663132	0.116436	0.142856	-0.226005	-0.162995	-0.179918	-0.0584152	-0.0216758	-0.0604298	-0.22413	-0.412147	-0.022114	0.0454858	-0.000350584
ST_DIFFERENTIATION_PATHWAY_IN_PC12_CELLS	0.0167108	0.201505	0.286978	0.0712656	0.329374	0.374759	-0.109651	0.0875264	0.268747	0.234381	0.284099	-0.0546066	0.00331128	0.448711	-0.158312	-0.124526	-0.0025237	0.259039	0.0741367	-0.351138	-0.0932786	-0.12018	-0.464348	-0.0891309	0.166901	-0.457764	0.262556	0.279922	0.161346	-0.113621	-0.2389	-0.512863	-0.14682	-0.0823821	-0.0645699	-0.252604	0.0430853	-0.0581094	-0.2802	-0.336891	-0.222201	0.217676	-0.0525775	0.29473	0.408723	-0.198309	-0.00819179	0.0903597	0.297953
ST_TUMOR_NECROSIS_FACTOR_PATHWAY	-0.511561	0.342997	-0.227625	0.327353	0.195745	0.544487	-0.313362	0.526898	0.526654	0.462551	0.240482	0.134321	0.311182	0.510055	-0.231666	0.281394	-0.286348	-0.299627	-0.338284	-0.126543	0.237072	-0.130663	0.144325	0.0736402	-0.260081	-0.503991	0.0686936	0.090256	0.172215	0.20409	-0.0753674	-0.0784829	-0.175146	0.153939	-0.0193486	-0.00784617	-0.0869409	0.0466677	0.103971	-0.0296092	-0.137459	0.142186	-0.258034	-0.39955	0.549731	-0.0448605	0.425257	0.258897	0.197031
SA_B_CELL_RECEPTOR_COMPLEXES	-0.409748	0.398736	0.113324	0.300797	-0.04243	0.315475	-0.00720685	0.161532	0.346629	0.0930997	0.218554	-0.373223	-0.109504	-0.10617	-0.266946	-0.21257	0.165319	-0.215785	-0.293601	-0.228086	-0.541969	-0.0627671	-0.296701	-0.0709327	-0.161253	-0.473274	0.143357	0.168365	0.350356	-0.142234	-0.302496	-0.361441	-0.487502	0.151172	0.0422245	-0.306459	-0.0349537	-0.421774	-0.368504	-0.0773413	-0.041887	0.394491	-0.110955	0.101795	-0.120408	-0.0308257	0.375128	0.122611	0.11271
ST_ERK1_ERK2_MAPK_PATHWAY	-0.335754	0.419793	0.135747	0.528281	0.404454	0.407119	-0.0134322	0.0354943	0.245143	0.285563	0.505363	0.134093	0.212999	0.268336	-0.17755	-0.0302805	-0.0248407	-0.0191435	0.10122	-0.0135494	-0.139119	-0.312721	-0.216622	-0.164239	0.105082	-0.577688	0.136765	0.00123829	0.413106	0.195191	0.0448521	-0.43268	-0.279311	0.100732	0.216876	-0.0947972	-0.0118598	-0.323601	-0.236312	-0.341292	-0.126848	0.107383	-0.165002	-0.195995	0.204393	-0.183068	0.439299	0.296132	0.328751
SIG_CD40PATHWAYMAP	-0.15681	0.141955	-0.0826952	0.135003	0.269819	0.15439	0.127301	0.149762	0.384124	0.303663	0.125744	-0.164725	-0.0410311	0.28539	-0.495824	-0.0370201	-0.22919	0.00134279	-0.464175	-0.353041	0.0879252	-0.182087	-0.302226	-0.0827604	0.0945191	-0.44026	0.20599	0.16444	-0.0495674	-0.0756009	-0.152043	-0.456433	-0.0657133	-0.207256	0.0145758	-0.022085	0.0183233	0.329932	0.128532	-0.298257	-0.0954064	0.111753	-0.0908105	0.154605	0.353207	0.280038	0.17073	-0.037339	-0.0245458
SIG_PIP3_SIGNALING_IN_CARDIAC_MYOCTES	-0.0588874	0.285905	0.0562659	0.411948	0.313367	0.286296	-0.121539	-0.0170474	0.23067	0.327731	0.469514	0.0466958	-0.0775138	0.202724	-0.300646	-0.0842633	0.0186035	-0.0426787	-0.0960728	-0.371031	-0.234897	-0.116686	-0.36787	-0.0271747	0.0125383	-0.581705	0.201054	0.0923919	0.33577	0.0117605	0.0482861	-0.3557	-0.380731	0.0325683	-0.0622772	-0.118462	-0.144345	-0.194824	-0.358107	-0.288629	-0.294885	0.0235723	0.0630646	-0.0781135	0.175478	-0.0217639	0.233386	0.196786	0.0248387
SA_CASPASE_CASCADE	0.0727058	0.397006	-0.36084	0.23004	-0.0238399	0.343272	-0.0955568	-0.05496	0.492502	-0.00934173	-0.043311	-0.101039	0.141439	-0.11172	0.15712	0.0782188	-0.39631	0.29148	0.225862	0.39087	0.131033	-0.508817	0.445925	0.0648	-0.0733572	-0.315853	0.0337857	0.229548	0.498348	0.305748	0.0593354	0.139807	0.000218821	0.175	-0.0622892	-0.355168	-0.448034	-0.297152	0.0460026	-0.418061	-0.0555039	0.11926	-0.392758	-0.532577	0.194037	0.0971335	0.361025	0.189276	0.0688675
ST_GA12_PATHWAY	-0.317038	0.271745	0.208832	-0.0852682	0.0804026	0.243141	-0.196687	-0.000149581	0.107548	0.45025	0.445149	0.113134	-0.372138	0.321138	-0.329376	-0.214709	0.0303401	-0.173804	-0.264089	-0.304544	-0.163771	0.0346711	-0.349673	0.426133	0.272478	-0.399321	0.128585	0.376446	0.0528439	-0.185442	-0.345612	-0.339337	-0.314494	0.140039	-0.167888	0.215235	0.0675306	0.269191	-0.121368	0.101969	-0.430357	0.348374	-0.424185	-0.07813	0.33737	-0.169842	0.238223	-0.0631304	-0.226894
ST_G_ALPHA_S_PATHWAY	-0.102399	0.588137	0.235943	0.190649	-0.0139593	0.216577	-0.195869	0.106738	0.447753	0.144544	0.18058	0.0198361	0.28456	0.401982	-0.527268	-0.128054	0.379994	-0.391587	0.000548665	-0.376064	-0.506696	-0.0327174	-0.172941	0.00977264	-0.160318	-0.303868	-0.0427095	0.448889	0.252677	-0.394063	-0.371407	-0.318532	-0.0643168	0.249681	0.268234	-0.239222	-0.0744364	0.372132	-0.105274	-0.296109	-0.144303	0.421153	-0.338048	0.202495	0.280442	-0.057758	0.341572	0.385322	0.292459
ST_G_ALPHA_I_PATHWAY	-0.0528968	0.206321	0.264034	0.303955	0.0990053	0.311543	-0.38483	0.0651656	0.12164	0.247611	0.327759	0.0973203	0.229108	0.388737	-0.134944	0.0761153	-0.0545767	-0.236249	-0.0659071	-0.138664	-0.123048	-0.111835	-0.40004	0.168596	-0.346196	-0.498325	-0.0884506	0.324488	0.197616	-0.0848339	-0.119492	-0.432934	-0.213947	-0.006045	0.0874117	-0.0769768	-0.0838534	0.0599836	-0.209176	-0.0305027	-0.401277	0.178183	-0.00678692	0.213467	0.254965	-0.274299	0.339473	0.211281	0.226915
SIG_CHEMOTAXIS	-0.201333	-0.144558	0.314252	0.34214	0.260253	-0.0547127	0.21175	0.0766996	0.339882	0.489639	0.209042	-0.0541934	0.110152	0.383358	0.00352592	0.00970929	-0.206793	0.0312778	0.035464	-0.321908	0.0870303	-0.202759	-0.36527	-0.105102	0.105346	-0.560536	-0.138085	0.0783056	0.132212	0.139934	0.10306	-0.371811	-0.22901	0.0530812	0.0715237	-0.196981	-0.372585	0.0124604	-0.238865	-0.460406	0.0622373	0.0105063	0.0129288	-0.170257	0.24752	0.0717776	0.0155586	0.111299	-0.0272145
ST_IL_13_PATHWAY	-0.666125	0.418938	0.470903	0.385176	0.342003	-0.221034	-0.14182	0.162334	0.306562	0.642763	0.491207	-0.518984	-0.167431	0.537638	-0.108781	-0.565951	0.00637918	-0.668527	-0.248587	-0.15481	0.351048	0.428499	-0.449925	0.198909	-0.229646	-0.421758	-0.768595	-0.0284448	0.198741	-0.252946	0.406601	-0.463511	0.247584	0.208688	0.116155	0.58907	-0.305236	0.637611	0.135761	0.0773796	-0.45339	0.30874	-0.515468	-0.230326	0.628567	0.106032	0.43073	-0.501232	-0.0822323
ST_P38_MAPK_PATHWAY	0.192806	0.17065	0.20241	0.317173	0.298829	0.321711	0.225267	0.408431	0.439503	0.469413	0.343001	-0.0509657	-0.0205821	0.157678	-0.469217	0.0946619	-0.0293371	-0.0797751	-0.357156	-0.202496	-0.29422	-0.175623	-0.175762	-0.320616	0.0007021	-0.559814	0.011517	0.307993	0.323487	0.00344454	0.187184	-0.53162	-0.145716	-0.205811	0.00258768	-0.0528531	0.0919085	0.0955793	-0.174964	-0.334278	-0.0291166	0.214469	-0.125881	0.0364954	0.106403	0.221944	0.319743	0.123148	0.125016
SIG_IL4RECEPTOR_IN_B_LYPHOCYTES	-0.103839	0.306228	0.244183	0.391928	-0.0369466	0.180805	0.0428176	-0.229262	0.0723973	0.425745	0.362256	-0.0808977	-0.152912	0.192358	-0.403493	-0.18359	-0.127782	-0.162469	-0.240708	-0.34886	-0.118221	-0.387064	-0.388576	-0.140344	0.335172	-0.514805	0.140679	-0.103362	0.137212	0.291486	0.242623	-0.334117	-0.145616	-0.173441	0.0502398	0.0174469	-0.384603	-0.319054	-0.541598	-0.390884	-0.0661779	0.277576	-0.0557446	0.131456	0.17389	0.156473	0.259744	-0.233362	0.321867
WNT_SIGNALING	-0.219292	-0.0783242	0.156666	0.377785	0.296962	0.342373	-0.321049	0.0750427	0.0439233	0.283573	0.135637	-0.162807	-0.12222	0.197521	0.0289581	-0.0292878	0.188586	0.149936	-0.0026527	-0.349246	-0.00416111	-0.0462063	-0.301523	0.0908845	-0.0917901	-0.537947	0.244753	-0.0767119	0.161361	-0.20154	-0.0551952	-0.339798	-0.0126428	-0.0322488	0.00148438	-0.0932636	0.125362	0.0961989	-0.362561	0.0480216	-0.35991	-0.109988	-0.0265566	0.181769	0.021984	-0.377419	0.337196	0.118058	0.114108
ST_JAK_STAT_PATHWAY	0.172869	0.631001	0.226805	0.385805	-0.144259	0.412651	-0.118289	-0.150957	0.121826	0.125113	0.125889	0.28329	-0.400285	0.143628	0.0489791	-0.536896	-0.250286	0.195012	-0.126553	-0.131291	0.123643	-0.0837928	-0.529301	0.0795385	0.155075	-0.605994	-0.0683214	-0.263203	0.457625	0.266796	-0.368082	-0.362549	0.149563	-0.169897	0.337329	0.3572	-0.085733	0.157848	0.117346	0.0138177	-0.364166	0.301192	-0.5454	0.277793	-0.0109588	0.202739	0.499683	-0.179074	-0.408601
SIG_REGULATION_OF_THE_ACTIN_CYTOSKELETON_BY_RHO_GTPASES	-0.326322	-0.420926	0.587162	0.497472	0.460669	0.223116	-0.000424611	0.279693	0.499397	0.667304	0.350546	-0.10549	0.119074	0.464889	0.434098	0.119266	0.142578	0.287716	0.00418778	-0.447808	0.261422	0.141432	-0.575475	0.136161	0.0931672	-0.557682	-0.111444	0.164109	0.147502	-0.237314	0.172297	-0.532808	-0.106069	0.0333258	-0.119748	-0.256261	-0.274995	0.0527153	-0.108816	-0.47914	-0.243074	-0.0658522	-0.150809	-0.265063	0.3618	-0.231631	0.27885	0.175621	0.097582
ST_GRANULE_CELL_SURVIVAL_PATHWAY	-0.22816	0.00428355	0.318608	0.205486	0.285928	0.304482	-0.193704	0.439838	0.397455	0.169709	0.417078	-0.0787565	0.0445115	0.479334	-0.20598	0.0282538	0.109554	0.0224816	-0.125244	-0.169714	-0.248727	-0.198726	-0.261605	-0.135765	0.162095	-0.363975	0.280419	0.287412	0.258065	-0.289812	-0.0199506	-0.497351	-0.0160716	-0.0843628	-0.000914702	-0.34752	-0.216528	0.197543	-0.301094	-0.223233	-0.318376	-0.128432	-0.0542852	0.240325	0.222005	-0.219807	-0.134057	0.100587	0.147808
ST_ADRENERGIC	-0.214554	0.19477	0.252914	0.251689	0.0979002	0.376059	0.000438873	0.220794	0.328192	0.241641	0.316158	-0.0388432	0.146877	0.370308	-0.312934	-0.145703	0.0731226	-0.133301	-0.141035	-0.30533	-0.162614	-0.0858713	-0.391952	-0.161169	-0.149127	-0.364595	-0.0414753	0.190442	0.0742541	0.0047594	-0.294423	-0.497416	-0.114309	0.0657929	0.0887587	-0.229957	0.0380041	0.26596	-0.281493	0.0199136	-0.191335	-0.0135814	-0.0507959	0.0149205	0.20538	-0.0791044	0.242761	0.0963059	0.170191
ST_INTEGRIN_SIGNALING_PATHWAY	-0.338201	-0.0743585	0.365539	0.369983	0.249132	0.112986	-0.0953181	0.165299	0.359252	0.43273	0.381492	0.198606	0.133667	0.377737	-0.106744	0.124814	-0.0297907	0.0393608	0.0835832	-0.473453	-0.133208	-0.0581716	-0.489348	0.106226	-0.0479892	-0.524421	-0.0343523	0.165735	0.167678	-0.146216	0.0570655	-0.473986	-0.212452	-0.0137577	-0.157528	-0.0489222	-0.252833	0.0536685	-0.0920053	-0.382156	-0.343984	0.0166701	-0.17159	-0.192675	0.309018	-0.213165	0.0961274	0.162598	0.212828
ST_GAQ_PATHWAY	-0.387632	0.173845	-0.0707747	0.0788574	0.243603	0.394526	-0.32481	0.257437	0.245211	0.168432	0.0814187	0.0919898	0.331441	0.320909	-0.176593	0.0928371	-0.26502	-0.243201	-0.138234	-0.0524472	0.0914343	-0.10532	-0.11585	-0.165139	-0.149007	-0.586024	0.138152	0.0804359	-0.00423052	-0.0736892	-0.428035	-0.342633	0.110072	-0.0625963	0.225896	-0.0558513	-0.0499014	0.188844	-0.0291702	-0.148593	-0.146226	-0.0118474	-0.0360646	0.137172	0.14961	-0.0921772	0.516802	-0.0485392	0.226444
ST_GA13_PATHWAY	-0.267688	0.176247	0.0282559	0.176974	0.346839	0.0239714	-0.116138	0.289992	0.332952	0.257224	0.381616	0.0477876	0.219395	0.403827	-0.222246	0.220049	-0.293848	0.0111327	-0.167227	-0.239172	0.206487	-0.0742365	-0.294014	0.176656	-0.0677012	-0.557015	0.20413	0.238362	-0.0396633	-0.307639	-0.261953	-0.315467	-0.0470554	-0.019107	0.0668328	-0.202532	-0.210563	-0.0194885	-0.0332636	-0.291508	-0.270356	0.163468	-0.130698	-0.061692	0.385774	0.0529492	0.27809	0.0966076	0.244721
ST_STAT3_PATHWAY	-0.290757	0.377361	0.356429	0.504457	-0.0243787	0.514438	-0.396538	-0.0760919	0.198427	0.0638415	0.210917	0.16989	-0.276716	0.141099	-0.125778	-0.407091	0.370885	-0.272581	-0.237761	0.0002455	0.0273913	0.313657	-0.425085	0.178924	-0.317101	-0.419067	-0.335842	-0.132226	0.178259	-0.0333931	-0.387043	-0.254406	-0.154899	0.0237561	0.485732	0.387787	0.435739	0.343676	0.491348	0.386969	-0.632183	0.336804	-0.53366	0.539287	0.153157	-0.192032	0.649484	-0.294853	-0.0682789
SA_FAS_SIGNALING	-0.424242	0.303888	-0.0340524	0.52585	-0.060521	0.160771	0.121365	0.53501	0.608267	0.587384	0.462262	-0.193857	0.0911711	0.339787	-0.0587837	-0.099063	-0.160897	-0.159142	0.114656	0.0355283	0.520987	-0.049191	0.360463	0.342894	0.408787	0.222996	0.0236677	0.681439	0.023797	0.495445	0.414646	0.5119	0.197224	0.289223	-0.151981	-0.445105	-0.0503817	0.0684592	-0.189476	-0.15594	-0.0271055	-0.101825	0.189646	-0.551456	0.0104399	-0.0832928	0.317073	-0.110666	0.203061
SA_G1_AND_S_PHASES	0.385564	0.0069691	-0.0834022	0.42503	0.424842	0.655061	0.450025	0.305359	0.190386	0.137565	0.379879	-0.0760364	0.174649	0.203502	0.123693	0.31896	-0.263968	0.391922	0.410139	-0.532541	0.255136	-0.0642266	0.21274	-0.0639245	0.081441	-0.574493	0.662364	0.130735	0.318296	0.238766	0.156004	0.207851	-0.411475	-0.500707	0.0805584	-0.511415	-0.307763	-0.610236	-0.580288	-0.403411	0.166816	-0.161217	0.261479	0.22447	0.380557	-0.000330516	0.414933	0.101665	0.27108
SIG_INSULIN_RECEPTOR_PATHWAY_IN_CARDIAC_MYOCYTES	-0.0638176	0.260819	0.113121	0.475022	0.34759	0.325688	0.0881565	-0.0502435	0.217493	0.503317	0.430472	0.0468621	-0.134622	0.255692	-0.151346	0.198493	-0.0431374	-0.0921573	-0.0196484	-0.430548	-0.223916	-0.273031	-0.523247	0.0389152	-0.0621686	-0.660144	0.122314	0.0993584	0.406652	0.124554	0.0492737	-0.374727	-0.281535	0.0179599	-0.0828093	-0.0129514	-0.279336	-0.30532	-0.399135	-0.452896	-0.243262	0.146704	0.00694069	-0.124358	0.220895	-0.110894	0.106734	0.2538	0.0789768
ST_T_CELL_SIGNAL_TRANSDUCTION	-0.285656	-0.203287	0.0454631	0.338295	0.204595	0.0627128	0.1991	0.105241	0.154031	-0.0240783	-0.0675202	0.100691	0.119182	0.177704	-0.289517	-0.0688371	-0.359365	-0.0056857	-0.256666	0.0186194	0.0479147	-0.346168	0.155843	-0.0214405	-0.103318	-0.52589	0.194283	-0.203699	0.155599	0.27491	-0.15246	0.076743	-0.0927123	-0.238744	-0.186397	-0.331637	-0.165221	-0.131586	-0.250921	-0.319784	0.286102	-0.037393	-0.322263	-0.165414	-0.0095877	0.154854	0.243011	0.203733	0.00679179
ST_TYPE_I_INTERFERON_PATHWAY	-0.737991	0.243576	0.595156	-0.182019	-0.18193	-0.404217	-0.572749	-0.161717	-0.146265	0.288339	-0.345154	0.639894	0.0593013	0.103634	-0.222965	-0.637514	-0.314087	0.176101	-0.441468	0.333115	0.192941	0.105526	0.109931	-0.232446	-0.0624238	-0.248871	-0.3031	-0.00421994	0.656011	0.0733638	-0.639744	0.0392744	-0.356489	0.138972	-0.0963861	0.46784	0.365032	0.135014	0.389372	0.54125	-0.596267	0.195757	-0.567006	-0.159759	-0.0880372	-0.358512	0.377466	-0.299384	0.0664733
ST_PAC1_RECEPTOR_PATHWAY	-0.0617146	0.186239	0.115559	-0.140675	-0.135039	0.373167	-0.446791	0.193967	-0.0654653	-0.235775	-0.0284431	-0.107294	0.37865	0.324072	0.320084	0.498368	0.387165	0.174571	0.125458	-0.25153	-0.314856	-0.150095	-0.402979	0.0908359	-0.343832	-0.710564	0.354357	0.350336	0.597461	-0.524292	-0.485433	-0.427516	0.361685	0.606407	0.420765	-0.528564	0.107186	0.203657	-0.695401	0.0818061	-0.363828	0.0376442	0.385709	0.489941	-0.176453	-0.46197	0.442021	0.049449	0.505518
SIG_PIP3_SIGNALING_IN_B_LYMPHOCYTES	-0.35674	0.311399	-0.257632	0.202923	-0.0509752	0.272959	0.193492	-0.214757	-0.101965	0.10224	0.183066	0.01433	-0.165102	-0.0613108	-0.376513	-0.128829	-0.110251	-0.32858	-0.436464	0.0802374	-0.294686	-0.0983604	-0.22323	-0.267652	-0.111668	-0.588896	-0.0259098	-0.0575023	0.142037	0.0670613	-0.46912	0.104748	-0.485817	0.0872792	0.153699	-0.182776	0.0432563	-0.233004	-0.362671	-0.029878	0.237045	0.209852	-0.0434991	-0.181335	-0.287437	0.285678	0.267329	-0.0930051	-0.31025
SIG_BCR_SIGNALING_PATHWAY	-0.122393	0.278602	0.128291	0.18285	-0.0612767	0.195912	0.336231	-0.0872352	-0.0830747	0.267485	0.128867	-0.275484	-0.228233	0.274537	-0.252999	-0.0580138	-0.280356	-0.267876	-0.309953	-0.00130681	-0.234918	-0.277415	-0.155629	-0.159854	0.0418919	-0.595998	0.141366	-0.127234	0.232894	0.297682	-0.150267	-0.0155813	-0.154396	-0.192546	0.0996399	-0.33385	-0.22622	-0.365299	-0.519262	-0.327908	0.296075	0.359346	0.0742126	0.0862393	0.0456422	0.213086	0.192266	-0.0873405	0.0880405
SA_G2_AND_M_PHASES	0.00397918	0.54856	0.0498887	0.528961	0.397214	-0.310268	0.0362861	0.00622046	0.494558	-0.215574	0.52737	-0.564811	-0.231878	0.332187	0.237307	0.237046	0.0317306	0.186309	0.353722	-0.49808	0.0892626	-0.192815	0.143443	0.103085	0.0428533	-0.421119	0.566211	0.270263	0.509778	0.310177	0.280824	0.261249	0.201563	-0.406632	-0.0823893	-0.651767	0.102097	-0.364156	-0.651995	-0.448345	0.315709	-0.228317	-0.111948	-0.447278	0.307541	0.310918	0.0109737	0.421303	0.190025
ST_B_CELL_ANTIGEN_RECEPTOR	-0.352453	0.198106	-0.0293152	0.315529	0.215372	0.440484	0.149624	0.0694081	0.137195	0.12175	0.0241017	-0.10509	0.0478749	0.0945987	-0.226818	-0.0253471	-0.212992	-0.0691484	-0.338321	0.100986	0.0617362	-0.396827	-0.133693	0.0126716	-0.0848201	-0.620408	0.224564	-0.277744	0.269091	-0.111137	-0.263086	-0.171204	0.0395903	-0.230275	0.0349995	-0.161099	0.1339	-0.127603	-0.380167	-0.0787686	0.194497	0.379024	-0.234637	-0.0935251	-0.0220206	0.200564	0.449587	0.00433227	0.0781587
ST_INTERLEUKIN_4_PATHWAY	-0.27608	0.455102	-0.100977	0.242563	-0.0878344	0.272707	0.0675764	-0.0731994	0.0352533	0.13467	0.34834	-0.127407	-0.27209	0.246927	-0.0719683	-0.360785	-0.153832	-0.0304566	-0.360203	0.0327467	0.0594477	-0.154661	-0.407034	0.160343	-0.166658	-0.536832	-0.426989	-0.170632	0.334945	0.0733332	-0.0338039	-0.332545	-0.120793	0.0917481	0.107685	0.0610429	-0.02454	-0.00107962	-0.0129699	-0.163336	-0.158048	0.25522	-0.25703	0.039532	0.0131877	0.260219	0.338227	-0.246604	-0.00668911
ST_WNT_BETA_CATENIN_PATHWAY	0.0188226	-0.0355807	0.216094	0.39485	0.293798	0.225074	-0.304916	-0.118127	-0.149891	0.485263	0.475955	-0.177501	-0.105633	0.365992	0.231486	-0.0169103	0.002597	0.288559	0.121493	-0.35654	0.146102	-0.331979	-0.38875	0.123732	0.0647313	-0.495463	0.138772	-0.324992	0.205168	-0.109363	0.190159	-0.478677	0.0920119	-0.0716876	-0.123028	0.104451	-0.0930535	-0.117155	-0.319348	-0.209489	-0.524782	-0.29426	-0.0997206	-0.0571013	0.374618	-0.257074	0.257072	0.113266	0.291926
SA_MMP_CYTOKINE_CONNECTION	-0.515844	-0.0931637	0.28389	0.515104	-0.304855	0.550546	-0.190137	0.0412382	0.192587	0.389171	0.198226	0.379201	0.180516	0.146926	0.277591	-0.123225	0.30723	-0.470255	0.156872	-0.327522	-0.412057	0.227031	0.063079	0.0814319	-0.565845	-0.430186	-0.425253	-0.0596468	-0.221014	0.334146	0.143506	0.311561	-0.55534	0.282695	-0.0638463	0.452816	0.333069	0.385459	0.557562	0.491987	-0.318811	-0.15275	-0.581066	-0.343822	0.364662	0.0832515	0.610387	-0.360031	-0.0774526
ST_JNK_MAPK_PATHWAY	-0.0711945	0.206162	0.21117	0.228153	0.13503	0.13956	-0.17469	0.282653	0.21512	0.324237	0.456953	0.11042	-0.0661198	0.427569	-0.380678	0.0626201	-0.122887	-0.341693	-0.351441	-0.133912	-0.377435	-0.231457	-0.208358	-0.206898	0.0459359	-0.520301	-0.00238055	0.158373	0.241122	-0.0326619	-0.00736999	-0.469174	-0.127654	-0.183382	0.10224	0.0872318	-0.107131	-0.0885709	0.0401614	-0.301463	-0.451748	0.307813	-0.0511835	-0.123333	0.230814	-0.0852897	0.117264	-0.122037	0.205021
SA_PROGRAMMED_CELL_DEATH	-0.417105	0.389795	0.437378	0.259151	0.423487	0.483098	-0.270958	0.346355	0.260343	0.214761	0.288549	0.28327	0.0386546	0.41196	-0.570693	-0.301985	0.0539889	-0.379716	-0.401061	-0.306799	-0.175892	-0.202392	-0.421406	0.0482802	-0.104411	-0.33922	0.044124	0.269309	0.352394	0.383161	0.467793	-0.057462	0.161438	-0.0212456	-0.274793	-0.366298	-0.229882	-0.453863	-0.592816	-0.0524196	0.0654931	0.175017	0.0579179	-0.0591714	0.269745	-0.0349982	0.349601	-0.103383	-0.0298047
ST_FAS_SIGNALING_PATHWAY	-0.279989	0.0437046	0.102532	0.402217	0.289486	0.378976	-0.275138	0.593908	0.459857	0.268327	0.387874	-0.0394752	0.178428	0.332527	-0.224075	0.216181	0.0641823	0.00507619	-0.0337997	-0.284468	0.0460364	-0.0799426	-0.135876	0.168298	-0.0250407	-0.511337	0.388693	0.277	0.136734	-0.0109845	-0.0191375	-0.256946	-0.00323833	-0.0127881	0.115637	-0.234219	-0.130815	-0.141369	-0.020128	-0.153565	-0.0912341	0.158265	-0.0410274	-0.167931	0.39887	-0.184921	0.409726	0.0279392	0.0432664
ST_MYOCYTE_AD_PATHWAY	-0.130561	0.152235	0.355609	0.212172	0.0304905	0.170651	-0.290435	0.287234	0.0171917	0.00284545	0.3584	0.0630593	0.0774104	0.388432	-0.318353	-0.000800577	0.229259	-0.234097	0.0241952	-0.306107	-0.0212954	0.147258	-0.20457	0.122447	-0.0363725	-0.44974	-0.0525649	0.314781	0.0259661	-0.198792	-0.276694	-0.485174	-0.333196	0.244538	0.21263	-0.194309	0.0416129	-0.0259413	-0.380476	0.0726375	-0.292593	-0.067066	-0.0198473	0.0872298	0.329689	-0.363105	0.294277	-0.076905	0.0180483
SA_PTEN_PATHWAY	-0.0391194	0.21055	0.261824	0.35417	2.84e-05	0.252214	0.164785	-0.141837	0.135649	0.51926	0.291931	-0.025406	-0.185046	0.388549	-0.358598	-0.0928459	-0.417319	-0.0638927	-0.264237	-0.126587	-0.407199	-0.246374	-0.468368	-0.0540513	0.19302	-0.70492	0.185591	0.389322	0.234613	0.428468	0.109448	-0.564779	-0.40806	0.036192	0.135973	-0.027889	-0.314496	-0.0390602	-0.472565	-0.535548	-0.0999941	0.347702	-0.0944237	0.013025	0.0622849	0.329127	0.00554805	0.172675	0.0183219
SA_REG_CASCADE_OF_CYCLIN_EXPR	0.451162	-0.19338	-0.388037	0.162879	0.707709	0.580727	0.298284	-0.212551	0.298167	-0.0299437	0.370058	-0.102798	0.028655	0.175204	0.239568	0.39714	-0.341816	0.237255	0.394999	-0.657274	0.433875	-0.311512	0.180361	-0.483701	0.16399	-0.590951	0.443127	-0.0734537	0.136511	0.342606	0.0629745	0.496836	-0.226456	-0.723214	-0.287372	-0.707619	-0.388484	-0.649742	-0.679733	-0.429486	0.288754	0.16896	-0.195866	-0.348294	0.514107	-0.121594	0.101345	0.428334	0.140908
SA_TRKA_RECEPTOR	-0.270487	-0.200401	0.538732	0.594529	0.418167	0.547739	0.0252586	0.0967303	0.466488	0.489176	0.525488	-0.0397739	0.344239	0.611421	0.260484	0.313774	-0.315253	0.430957	0.181523	-0.301326	0.309633	-0.456246	-0.637461	0.2269	0.000118536	-0.649045	0.0239995	-0.0607826	0.0593245	0.163509	0.444923	-0.36716	-0.138763	-0.484302	-0.288116	0.00075801	-0.260493	0.123692	-0.427067	-0.209224	-0.10067	0.186283	-0.563821	-0.409138	0.232858	0.0357938	0.165086	-0.386104	0.479239
ST_PHOSPHOINOSITIDE_3_KINASE_PATHWAY	-0.145166	0.345933	-0.0149696	0.48562	0.271251	0.31612	-0.162964	-0.141409	0.030955	0.350713	0.370331	-0.186314	-0.104907	0.285489	-0.00343179	0.0675163	0.07007	-0.164805	0.0145057	-0.338014	-0.237161	-0.227005	-0.462232	0.293152	-0.257832	-0.701887	0.302306	-0.0956085	0.263818	0.010971	-0.190979	-0.218402	-0.425791	0.140158	0.102401	-0.0859822	-0.159174	-0.469775	-0.423141	-0.279986	-0.0377985	0.127436	-0.0546771	-0.154028	0.162109	-0.0198227	0.207357	-0.0381839	0.286123
PID_FANCONI_PATHWAY	0.546909	0.0605637	-0.312055	0.144929	0.306978	-0.449463	0.401646	-0.299945	0.354598	-0.42298	0.388334	-0.296242	-0.444101	0.187071	-0.0653469	0.3478	-0.169451	0.464651	0.274048	-0.710497	0.282298	-0.64321	0.0878613	0.306715	0.399946	-0.648036	0.223914	-0.151353	0.340862	0.671712	0.351365	0.0611189	0.345772	-0.720045	-0.224771	-0.726649	-0.41384	-0.446673	-0.671145	-0.823857	0.403259	0.173747	-0.0324671	-0.587457	0.357832	0.233419	-0.32242	0.437115	0.0218894
PID_SMAD2_3NUCLEAR_PATHWAY	-0.178007	-0.0269572	0.344971	0.304415	0.260565	0.259387	0.12853	0.0311237	0.153006	0.257319	0.252299	0.107925	0.0187251	0.0338889	-0.0885962	-0.00768212	-0.0408891	0.151414	-0.0123051	-0.165501	-0.180609	-0.298447	0.166884	-0.171922	0.143956	-0.451543	0.0615569	-0.0882507	0.161702	0.130628	-0.0677933	-0.0552396	-0.0328102	-0.155806	-0.174178	-0.111292	-0.1422	-0.137534	-0.0908062	-0.24772	-0.0089895	0.176687	-0.24503	-0.127599	0.318046	0.218266	0.0251631	-0.019634	0.350583
PID_FCER1_PATHWAY	-0.347931	0.142217	0.257613	0.264428	0.120229	0.211842	0.217336	0.0728131	0.180341	0.172256	0.286019	-0.0331596	0.0231272	0.32498	-0.339958	0.0826594	-0.164185	-0.082419	-0.00841852	-0.153714	-0.148294	-0.213947	-0.0376373	-0.0515124	0.18076	-0.510682	0.239749	0.14901	0.153909	0.119419	0.123564	-0.140229	-0.220744	-0.0376335	-0.308723	-0.112844	-0.10561	-0.0603932	-0.230479	-0.284	-0.00860063	-0.0199768	-0.373976	-0.206257	0.19817	0.105944	0.043698	0.0412826	0.233454
PID_ENDOTHELIN_PATHWAY	-0.140872	-0.0218275	0.442159	0.415356	0.17428	0.334027	-0.14075	0.0449288	0.179037	0.362005	0.432511	-0.155044	-0.090108	0.34925	0.0642533	-0.0178104	0.298753	-0.180414	-0.153183	-0.478969	-0.0401336	-0.00641299	-0.489281	0.0569832	-0.0691327	-0.471785	0.236666	-0.0883395	0.224551	-0.0885122	0.194835	-0.482288	-0.229546	0.094184	-0.0553957	-0.123076	-0.0930648	-0.148849	-0.218668	-0.032215	-0.440724	0.133704	-0.120587	0.0256929	0.260789	-0.274374	0.34652	0.174499	0.224848
PID_BCR_5PATHWAY	-0.3495	0.151787	0.0173297	0.23391	-0.127714	0.124344	0.194327	0.0808939	0.221185	0.246448	0.20694	-0.152527	-0.281683	0.232293	-0.361961	-0.225519	-0.333224	-0.433582	-0.375511	-0.115545	-0.228352	-0.245191	-0.216695	-0.187495	-0.0884062	-0.538812	-0.0941894	0.0575198	0.167717	0.172151	0.00969979	-0.115596	-0.350306	0.146224	-0.0766384	-0.179003	-0.0534017	-0.0945249	-0.214977	-0.210808	0.341175	0.017372	-0.191237	-0.138963	0.105772	0.237653	0.246517	-0.130814	0.0350869
PID_PRL_SIGNALING_EVENTS_PATHWAY	0.147099	0.255154	0.54821	0.425532	0.267491	0.208351	-0.154741	0.376514	0.338468	0.231506	0.445109	-0.233057	0.11645	0.394055	0.0279279	0.219703	0.0281524	0.264543	-0.0233494	-0.483615	0.422506	0.0372943	-0.501002	0.218417	-0.342191	-0.470554	0.0916523	0.3866	0.59938	-0.00885799	0.0783589	-0.325567	-0.302355	-0.106386	0.0520379	-0.374295	-0.213956	-0.115933	-0.121106	-0.411814	-0.340714	0.095348	-0.0688817	-0.0221453	0.438421	-0.165712	0.475973	0.480972	0.473902
PID_RHOA_PATHWAY	-0.244579	0.135343	0.333767	0.308673	0.44762	0.384785	-0.0280697	0.110611	0.350183	0.244312	0.421093	-0.165574	-0.21548	0.290059	0.0646041	-0.0496848	0.0021182	0.0518902	-0.310007	-0.457078	0.00477649	-0.149687	-0.503862	0.0264071	-0.0577692	-0.559809	0.314578	0.461492	0.415505	0.0474526	0.134834	-0.386672	-0.23971	0.249817	-0.304946	-0.369565	-0.326932	-0.0915441	-0.336293	-0.321724	-0.176653	0.234127	-0.146283	-0.334292	0.255857	-0.110671	0.0592032	0.301863	0.0761775
PID_ERBB4_PATHWAY	-0.34267	0.163379	0.0688674	0.249158	0.0263687	0.05219	0.084288	0.103004	0.204025	0.374976	0.331748	0.200608	0.0101493	0.425485	-0.201193	0.106234	-0.198786	-0.0886325	0.0202093	-0.509194	0.0218669	-0.055613	-0.587923	0.162319	-0.148213	-0.568645	0.0558598	0.326232	0.1198	0.179712	0.0590187	-0.434345	-0.217794	-0.150888	0.0724706	-0.2023	-0.0490844	0.165959	-0.216617	-0.16582	-0.356301	0.278433	-0.0527928	0.0607548	0.167423	0.0292247	0.238714	-0.0362796	-0.0567755
PID_AURORA_B_PATHWAY	0.1594	0.126846	0.450061	0.481996	0.515117	-0.228966	0.508278	0.0367723	0.732053	0.111374	0.604892	-0.583577	0.0921385	0.436984	0.286526	0.41862	0.104545	0.449322	0.282125	-0.690033	0.267127	-0.537397	-0.220172	0.42307	0.392167	-0.700507	0.337395	0.186762	0.533715	0.411733	0.589096	-0.067109	0.29313	-0.655498	-0.119266	-0.718463	-0.481207	0.0047993	-0.726005	-0.75512	0.367775	0.21957	-0.223953	-0.660834	0.580673	0.45731	-0.20782	0.373401	0.0752309
PID_LYSOPHOSPHOLIPID_PATHWAY	-0.403505	-0.134998	0.323571	0.5071	0.262064	0.404474	-0.0808866	0.230297	0.349943	0.480012	0.408706	-0.0176816	0.0661285	0.443246	-0.134304	0.179112	0.167691	-0.314393	0.0294469	-0.45216	-0.0346851	0.0432739	-0.490174	-0.00372169	-0.0986851	-0.536338	0.0694303	0.0807703	0.0912437	-0.348766	0.0311205	-0.510165	-0.234786	0.0382253	-0.127323	-0.00533735	0.123878	0.230321	-0.162874	0.0857229	-0.434964	0.0822975	-0.143005	-0.0273073	0.370292	-0.170222	0.377503	-0.122205	0.24909
PID_INSULIN_PATHWAY	-0.243757	0.249811	0.0654202	0.398196	0.197114	0.248492	-0.0890734	-0.0928123	0.331607	0.35624	0.388232	0.0419811	-0.0959916	0.400168	-0.303908	0.0474348	-0.167036	0.101726	-0.180592	-0.463561	-0.0822338	-0.252091	-0.49238	-0.0635854	0.138437	-0.59343	0.0888141	0.241474	0.384892	0.0221138	0.127434	-0.326444	-0.134385	-0.0205532	-0.115236	0.0687832	-0.142987	-0.0902299	-0.230127	-0.352213	-0.302207	0.0202061	-0.0763421	0.167781	0.0432967	-0.138649	0.063785	0.326226	0.26044
PID_NOTCH_PATHWAY	0.0112709	0.0884324	0.240274	0.46068	-0.0440647	0.117585	-0.110361	0.0844716	0.0924445	0.198349	0.266247	-0.0353273	-0.218119	0.202924	0.186373	-0.0631929	0.156466	0.3229	0.15873	-0.232374	-0.493408	-0.291097	-0.339729	-0.0458288	0.271773	-0.594032	0.12992	-0.0452011	0.17523	0.00302945	-0.0692098	-0.380511	-0.180785	0.0270703	-0.0265762	-0.169321	0.0451652	-0.294705	-0.0815882	-0.167218	-0.220612	0.181306	-0.171748	-0.0572852	0.115726	-0.136295	0.41872	0.145541	-0.0259426
PID_INTEGRIN1_PATHWAY	-0.483517	-0.234768	0.433842	0.449575	-0.20542	0.401757	-0.480122	0.331078	0.155087	0.595008	0.477776	0.467177	0.383392	0.549012	0.236698	0.334339	0.39435	0.0799236	0.173884	-0.461162	-0.381469	0.521935	-0.432644	0.494156	-0.268709	-0.0516407	-0.285135	0.462715	-0.0338044	-0.551725	0.13268	-0.453562	-0.24224	0.0426667	-0.272057	0.43468	0.0295154	0.462586	0.487909	0.373489	-0.569355	-0.274547	-0.471807	-0.401402	0.411981	-0.503843	0.352771	0.252539	0.265602
PID_P73PATHWAY	-0.0407989	0.184429	0.0816867	0.411992	0.0741744	0.175826	0.00685155	0.378816	0.415146	0.101106	0.154277	-0.0992199	-0.0239045	0.0770307	-0.0503109	0.0487926	0.00516786	-0.00245277	0.0890011	-0.328091	0.156521	-0.131678	-0.321604	-0.080877	0.0667889	-0.43413	0.0273221	0.175381	0.305306	0.0836984	0.203387	0.0680825	-0.00681427	-0.190886	-0.174194	-0.319779	-0.0288504	-0.141025	-0.216474	-0.191693	0.0498938	0.0453993	-0.0241609	-0.197532	0.0211919	0.148867	0.350482	0.105391	0.260351
PID_P38_MKK3_6PATHWAY	0.0920905	0.238602	0.205363	0.355363	0.0431327	-0.0536644	-0.0380626	0.240641	0.215664	0.336188	0.541828	-0.348696	0.0538704	0.435494	-0.444963	0.0211345	0.102559	-0.503127	-0.445333	-0.471536	-0.372587	-0.229017	-0.0672905	-0.263178	-0.0234331	-0.571697	0.00294684	0.250897	0.0809795	-0.0212648	-0.0279765	-0.36456	-0.131264	0.09253	0.0890813	-0.355708	-0.398663	0.115688	-0.342015	-0.338986	-0.156161	0.19034	-0.0794314	-0.024538	-0.0877248	0.237203	0.289779	-0.0970428	0.0501432
PID_GMCSF_PATHWAY	-0.230283	0.119302	0.172847	0.237152	0.128448	0.422453	0.156706	-0.113214	0.316945	0.0508656	0.20646	-0.0866957	-0.144827	0.465158	-0.178013	-0.0423215	-0.122932	-0.0505048	-0.296415	-0.184194	-0.455026	-0.209153	-0.345817	0.0637834	-0.0984769	-0.500081	-0.0304933	0.149662	0.34293	0.390172	-0.0163735	-0.406492	-0.382672	0.0179729	-0.200316	-0.330045	-0.201219	-0.0828373	-0.287513	0.0197298	-0.130775	0.319446	-0.391443	-0.0615431	0.153885	0.169979	0.100564	0.16823	0.0536672
PID_WNT_NONCANONICAL_PATHWAY	-0.143582	-0.0622311	0.129513	0.476907	0.24085	0.169863	-0.206792	0.012322	0.304327	0.248393	0.363694	0.0552955	-0.26588	0.295538	-0.319566	-0.0547946	0.0501756	-0.0100059	0.0398441	-0.466085	-0.125724	-0.195558	-0.46827	0.023192	-0.17718	-0.652	0.374167	0.147449	0.450701	-0.107897	-0.0249228	-0.523585	-0.176955	-0.101605	-0.0791314	-0.04841	0.0722491	0.027214	0.0517088	-0.344596	-0.469992	0.22896	-0.0354933	-0.0449183	0.405377	-0.13244	0.0735226	0.18751	0.0619574
PID_NFKAPPAB_ATYPICAL_PATHWAY	-0.0468028	0.400845	-0.261419	0.0865158	-0.0184619	0.408452	0.370338	0.174598	0.271137	0.20177	0.037118	0.0118489	-0.322147	-0.310136	-0.494676	-0.251026	-0.0827427	-0.171244	-0.438528	-0.322402	0.128609	-0.36185	-0.376449	-0.22775	0.031314	-0.576555	0.0677658	-0.241849	0.330374	0.134098	-0.386583	-0.483412	-0.177061	0.105275	-0.0805224	0.0382122	0.32869	-0.00855205	-0.0677129	-0.0509478	0.235411	0.439607	-0.229836	0.0461435	0.320905	0.428768	0.307202	0.21008	-0.368053
PID_IL4_2PATHWAY	-0.380391	0.0879001	0.154343	0.284294	-0.0905922	0.198449	0.223474	-0.0642677	0.0540609	0.371544	0.128723	-0.0878328	-0.0209586	0.0082541	-0.259387	-0.0978499	-0.114736	-0.157454	-0.247614	-0.0954385	-0.135924	-0.0684336	-0.156261	-0.0634803	-0.050434	-0.342833	-0.172176	-0.00956418	0.0104316	0.238992	0.0720352	-0.00549293	-0.297385	0.175	-0.0332593	0.191871	0.114754	0.108431	0.122208	0.0923411	0.0728494	0.0261478	-0.341101	-0.142057	0.0824027	0.330593	0.40145	-0.168081	0.235779
PID_HDAC_CLASSII_PATHWAY	-0.245632	-0.4748	0.416552	0.329459	0.217822	0.138624	0.213975	-0.0467758	0.215387	0.433941	0.516956	-0.384944	-0.00485503	0.40498	-0.223008	0.233742	-0.105407	0.0920041	0.069004	-0.409349	0.00559139	-0.192691	-0.132438	-0.179256	0.226066	-0.545028	-0.0786881	0.0174608	0.067977	0.241943	0.117298	-0.269151	-0.0984394	-0.175104	-0.28719	-0.0570041	-0.358948	0.0448241	-0.373805	-0.579445	0.322049	0.0150745	-0.171648	-0.270889	0.303982	0.135871	0.0247991	0.0403983	0.345358
PID_BETA_CATENIN_DEG_PATHWAY	0.359963	0.0579549	0.118198	0.229621	0.480304	0.00974392	-0.0778172	0.177992	0.055559	0.138315	0.378619	-0.399112	-0.0941541	0.429853	-0.326551	0.0826562	-0.174795	0.492553	0.0354057	-0.413279	0.446207	-0.300056	-0.426907	-0.074027	0.149276	-0.589977	0.247712	-0.145097	0.601509	-0.185401	0.147899	-0.643967	0.338448	0.079412	-0.062364	-0.163665	-0.324135	-0.0345629	-0.341004	-0.544938	-0.451867	-0.0966182	0.154747	0.261642	0.053941	-0.330644	0.16542	0.248835	0.435779
PID_HDAC_CLASSIII_PATHWAY	-0.336897	0.235477	0.111077	0.17643	0.214671	0.225544	0.0973601	-0.0602278	-0.178195	0.29738	-0.00660164	0.0685393	0.0592541	0.147891	-0.216661	0.150476	-0.194527	-0.113431	0.0373249	-0.154662	-0.228522	-0.00172178	0.0704354	-0.31406	-0.103887	-0.429917	0.166075	0.0826905	0.0928775	0.0705972	-0.154517	0.0850842	-0.0582946	0.114162	-0.351765	-0.265811	-0.40439	-0.306751	-0.455981	-0.439043	-0.110614	-0.0188268	-0.0391014	-0.0856066	-0.167784	0.233799	0.19722	0.0365727	0.242414
PID_GLYPICAN_1PATHWAY	-0.5474	-0.0207207	0.380349	0.532983	-0.108762	0.321158	-0.0413285	0.197331	0.440706	0.531838	0.436777	0.300968	0.0533741	0.428207	0.0712369	0.216094	0.253855	0.113255	-0.251075	-0.429918	-0.35215	0.43431	-0.396574	0.28179	-0.122163	-0.333749	-0.0138872	0.189561	-0.0723467	-0.323511	-0.0815541	-0.307763	-0.346036	-0.0569488	-0.308422	0.206775	-0.132542	0.258576	0.146219	0.199733	-0.271479	-0.368131	-0.314112	-0.312309	0.4389	-0.346696	0.491159	-0.0259648	0.202831
PID_TCR_PATHWAY	-0.303449	-0.238562	0.0506535	0.190604	-0.0729533	0.0541357	0.24674	-0.0199812	0.226983	-0.0573853	0.122781	0.0321285	-0.0844968	0.151534	-0.181254	-0.122626	-0.263344	-0.330694	-0.137636	-0.154506	-0.334613	-0.114626	0.0232276	-0.00858238	-0.292802	-0.461323	-0.119629	0.0186184	0.0880262	0.638946	0.286353	0.160682	-0.37603	-0.112076	-0.116924	-0.173612	-0.209317	-0.337504	-0.0915787	-0.291879	0.343343	-0.0379857	-0.389107	-0.327827	-0.0668954	0.134021	0.234852	-0.100153	-0.0191141
PID_IL27_PATHWAY	-0.580439	-0.148747	0.545654	0.430927	-0.0146727	0.373658	-0.147196	0.0500563	0.0465414	0.391284	0.265878	0.336318	0.306258	0.282823	-0.044642	-0.207813	0.259165	-0.318581	-0.125003	0.305142	0.254935	0.285347	0.0617313	0.250455	-0.358801	-0.142053	-0.337749	0.299126	-0.272661	0.11685	0.0199559	0.140444	-0.444636	-0.268157	-0.0719696	0.473455	0.33775	0.517797	0.364842	0.616595	-0.421302	-0.0396605	-0.461826	-0.194141	0.0927156	0.0919692	0.476177	-0.115075	-0.32057
PID_NFKAPPAB_CANONICAL_PATHWAY	-0.341506	0.252047	0.172296	0.525094	0.168016	0.147987	-0.054825	0.454342	0.590203	0.192102	0.506636	-0.1307	0.125377	0.260511	-0.0868763	0.0506842	-0.305035	-0.114209	-0.0900068	-0.369524	0.230571	-0.0391382	0.0500899	0.200128	-0.22372	-0.434197	-0.146342	0.325807	-0.00527161	0.126624	0.202549	-0.173601	-0.144375	0.124075	0.00581283	-0.00719904	-0.227617	-0.0720946	0.150031	-0.145125	0.00297945	0.12031	-0.448394	-0.371391	0.462434	0.180588	0.255359	-0.00432877	0.296775
PID_E2F_PATHWAY	0.310549	-0.0997175	-0.0434321	0.198684	0.398327	0.109435	0.402657	0.0380529	0.356143	-0.0732058	0.310842	-0.121538	-0.144781	0.188016	0.0333226	0.0305632	-0.0857255	0.395456	0.160079	-0.488058	0.0678061	-0.49916	0.215819	0.0262576	0.310167	-0.600322	0.222851	0.040878	0.226531	0.5393	0.124512	0.329161	0.147274	-0.493198	-0.192209	-0.568167	-0.328986	-0.297666	-0.53289	-0.585234	0.348011	0.11469	-0.275966	-0.38994	0.329175	0.386872	0.0819927	0.242628	0.121279
PID_ER_NONGENOMIC_PATHWAY	-0.159817	-0.128886	0.295861	0.444657	0.10843	0.215109	0.0523978	-0.0611655	0.314749	0.330395	0.428548	-0.0923266	-0.0277914	0.314648	0.0132897	0.264683	0.245607	-0.142504	-0.0591026	-0.417785	0.118093	-0.175036	-0.448675	0.197187	0.136941	-0.555583	-0.0545652	0.077748	0.182658	0.125617	0.209129	-0.412765	-0.101689	0.0146213	-0.17106	-0.234041	-0.0329371	-0.133448	-0.237345	-0.224114	-0.224775	0.248829	-0.314874	-0.221887	0.434714	-0.19724	0.107966	-0.0442799	0.369052
PID_DNA_PK_PATHWAY	0.122991	0.374778	-0.156699	0.358884	0.502814	0.0855562	0.431363	0.471352	0.29187	0.0128614	0.0125719	-0.0817058	-0.176197	0.104533	-0.109102	0.406416	-0.351476	0.332435	0.178668	-0.326192	0.0410974	-0.479663	-0.0818532	-0.0440671	0.00307474	-0.443418	-0.195398	0.257029	0.462658	0.439767	0.52202	0.0253095	0.278144	-0.239036	-0.577396	-0.361737	-0.299322	0.00953036	-0.197948	-0.699515	0.410875	-0.231725	-0.456367	-0.520567	0.419013	-0.052259	-0.0463019	0.50228	-0.000448906
PID_HIF2PATHWAY	-0.145914	0.106276	0.391835	0.309767	0.0233029	0.186144	-0.0224259	0.191216	0.317987	0.456583	0.151025	-0.0733543	0.00722517	-0.0205053	-0.227924	-0.135017	0.198303	0.112853	-0.0841519	-0.226126	-0.279625	0.175169	-0.399588	0.0982618	-0.174062	-0.224194	0.0793745	-0.0808069	0.129	0.0170629	-0.144198	-0.236008	-0.367861	0.257851	0.227479	-0.0201792	-0.0467975	0.151055	-8.06e-05	-0.215531	-0.0619247	-0.0577319	-0.308586	0.00124708	0.451547	-0.339029	0.183181	0.13301	0.371277
PID_CD40_PATHWAY	-0.288043	0.420388	-0.0364575	0.501777	-0.0230972	0.471798	0.0919298	0.304745	0.550586	0.241396	0.437326	-0.0972755	-0.0806164	0.352283	-0.347696	-0.156054	-0.140017	-0.148973	-0.432888	-0.12741	-0.0408137	-0.00880063	-0.241628	0.319378	-0.272894	-0.230893	-0.075757	0.0646038	0.163984	0.0429385	-0.115966	-0.227942	-0.380248	0.195422	-0.0668654	-0.0417111	0.173091	0.100115	0.183105	-0.021209	-0.134191	0.0564348	-0.185102	-0.202037	0.274309	0.0838945	0.354829	-0.0247001	-0.0157495
PID_ATR_PATHWAY	0.485783	-0.124632	0.00632637	0.32069	0.520447	-0.0719359	0.457217	0.103885	0.512498	-0.367408	0.437513	-0.239738	-0.159642	0.241406	0.0777651	0.301333	0.18846	0.425821	0.347406	-0.749227	0.39472	-0.512933	0.119446	0.213807	0.23274	-0.691962	0.479732	0.0803733	0.354501	0.620871	0.517943	0.206446	0.240764	-0.690687	-0.175217	-0.741808	-0.502456	-0.430013	-0.673891	-0.825972	0.522241	0.243031	0.0713377	-0.554931	0.488577	0.17566	0.00215676	0.496923	0.12133
PID_INTEGRIN_CS_PATHWAY	-0.510884	0.08145	0.255457	0.190818	-0.428839	0.166468	-0.324115	0.31776	0.0878945	0.231412	0.319044	0.228624	0.485615	0.450752	-0.358805	0.348814	0.306823	-0.255756	0.374817	-0.50978	-0.0345638	0.507274	-0.288331	0.440861	-0.372174	0.205953	-0.406773	0.527742	-0.0554293	-0.173655	0.0615653	-0.310515	-0.393629	0.230889	-0.224875	0.165438	-0.15132	0.0745841	0.385415	0.235568	-0.543922	-0.191475	-0.544808	-0.330456	-0.0306441	-0.179477	0.442229	-0.153744	0.245493
PID_MET_PATHWAY	-0.157336	0.301995	0.230851	0.408777	0.301293	0.377245	-0.110936	0.099963	0.332663	0.391671	0.576779	-0.0853821	-0.124613	0.452583	-0.213297	0.0741357	-0.160451	0.0396461	-0.0467507	-0.409779	-0.168712	-0.296791	-0.515092	-0.0591397	-0.0121555	-0.600558	0.215078	0.191583	0.454503	-0.0438554	0.0691054	-0.512711	-0.234327	0.0252005	0.00075792	-0.174528	-0.209349	-0.20792	-0.462936	-0.354015	-0.233036	0.359883	0.0327294	0.0858839	0.215648	-0.214363	0.219351	0.465899	0.323022
PID_PTP1B_PATHWAY	-0.428882	-0.151008	0.35642	0.460425	0.178828	0.281763	0.158417	0.11597	0.338185	0.50018	0.41651	0.221917	-0.0124612	0.343879	-0.0795809	-0.022724	0.161944	-0.0306192	0.0062561	-0.349898	-0.209573	0.0715993	-0.431167	-0.000919003	-0.270452	-0.388449	-0.131107	0.199226	0.0170784	-0.0200983	0.227542	-0.267797	-0.154206	-0.148388	-0.133112	0.29126	0.0654395	0.286433	0.0402304	0.0355833	-0.336836	-0.0249673	-0.420386	-0.25407	0.249902	-0.140099	0.366694	-0.0774908	0.149739
PID_INTEGRIN3_PATHWAY	-0.48618	-0.275446	0.471513	0.572875	-0.17801	0.551577	-0.549008	0.480434	0.455702	0.600178	0.500188	0.364077	0.318056	0.398553	-0.0189338	0.19994	0.221724	-0.0253609	-0.0560942	-0.54701	-0.412706	0.592594	-0.475294	0.540703	-0.346795	-0.0154541	0.0839053	0.510342	0.111494	-0.551941	0.171237	-0.379454	-0.406525	-0.161243	-0.108367	0.393905	0.163141	0.52634	0.373733	0.326098	-0.620806	0.0065044	-0.453865	-0.459707	0.460333	-0.572812	0.471324	0.144995	0.143619
PID_IL12_2PATHWAY	-0.41166	0.0349197	0.107	0.249077	-0.144564	0.319507	0.0531637	0.0258095	0.156261	0.270827	-0.0873302	0.323113	0.213328	-0.0518979	0.0473027	-0.138419	-0.105351	-0.137345	-0.114594	-0.0670677	-0.0493741	0.0805039	0.143181	0.0603192	-0.336068	-0.295042	-0.182546	-0.000909741	-0.139351	0.117263	-0.0116475	0.288612	-0.374387	0.127651	-0.196963	0.0784896	0.0113389	0.0991739	0.048888	0.163362	0.0152924	-0.095386	-0.301345	-0.237256	0.0458314	0.175866	0.377199	-0.00259478	-0.0885912
PID_S1P_S1P3_PATHWAY	-0.306101	-0.186131	0.436739	0.455605	0.125067	0.402778	0.033097	0.213439	0.436712	0.636962	0.512979	0.0755598	0.0213886	0.510384	0.100265	0.0355329	0.10773	-0.0886668	-0.0587427	-0.561159	-0.0942396	0.449733	-0.597518	-0.0220313	-0.0944677	-0.49341	-0.100772	0.180417	0.140065	-0.176379	-0.0118052	-0.443491	-0.170463	-0.0223086	-0.0870357	-0.103463	-0.321633	0.147552	-0.112356	-0.237376	-0.402691	-0.0543821	-0.178283	-0.0219178	0.485295	-0.225762	0.352649	-0.32715	0.277818
PID_LPA4_PATHWAY	-0.209335	-0.438628	0.107991	-0.0203154	0.0485933	-0.351861	-0.0880195	-0.0126265	0.132888	0.0188499	-0.163779	0.133387	-0.031514	0.470845	0.135756	0.38749	0.232589	0.0829152	0.145646	-0.315929	-0.0534495	0.0238377	-0.0997642	-0.156104	-0.169219	-0.459622	0.262834	0.0138954	-0.386613	-0.265055	0.015341	-0.307969	-0.223206	-0.182313	0.276293	-0.37468	-0.0557353	-0.0524643	-0.197981	-0.0631718	-0.20767	-0.100609	-0.149498	0.25437	-0.431087	0.105386	-0.476067	0.00209536	0.34331
PID_AR_PATHWAY	0.0943516	0.0461748	0.169663	0.400626	0.183815	0.274267	0.230218	0.0881352	0.330278	0.324229	0.391227	-0.114235	-0.0953352	0.04969	0.068419	0.14608	-0.0778552	0.324896	0.202534	-0.393174	-0.246589	-0.266938	-0.193408	0.0972327	-0.241957	-0.606198	0.178296	0.104372	0.361225	0.210796	-0.0111521	-0.188777	-0.104895	-0.101494	0.0793818	-0.197477	0.146428	-0.293714	-0.258869	-0.473538	-0.0677876	0.0729833	-0.00648791	-0.153664	0.370078	-0.0659626	0.187909	0.385633	0.206463
PID_NFAT_TFPATHWAY	-0.432568	-0.0676812	0.273226	0.265619	-0.0134284	0.400711	-0.0128651	0.101347	0.154112	0.23379	0.0983981	0.134909	0.23409	-0.0194643	-0.031288	0.0586549	0.210026	-0.255175	0.356723	-0.195525	0.0194481	-0.00181311	-0.087528	-0.0712678	-0.0134223	-0.193041	0.19039	0.0819924	-0.0444985	-0.101847	-0.196235	-0.0118939	-0.335087	0.148829	-0.368832	0.000633747	0.262462	0.0378986	-0.0516118	0.201368	-0.0332323	0.0314528	-0.209301	-0.144689	0.403883	0.133236	0.358672	0.200027	0.368174
PID_EPHB_FWD_PATHWAY	-0.28185	0.149501	0.374828	0.482133	0.157682	0.330911	-0.227729	0.357365	0.498776	0.472035	0.519031	0.165029	-0.0351832	0.497025	-0.341752	0.0583744	0.208455	-0.0244785	0.0661218	-0.524091	-0.132749	0.0350965	-0.608626	0.204402	-0.0143449	-0.539242	0.289377	0.265276	0.320328	-0.369676	0.0747948	-0.67621	-0.371736	0.279609	-0.227404	-0.125485	-0.174259	-0.0336124	-0.226553	-0.0487881	-0.538114	0.30563	-0.110208	0.0159707	0.290848	-0.442496	0.364539	0.449759	0.218609
PID_AVB3_OPN_PATHWAY	-0.367921	0.240445	0.410814	0.42836	-0.0891813	0.384546	-0.319615	0.308049	0.528679	0.3423	0.309755	0.226441	-0.0489788	0.4124	-0.248664	-0.00206474	-0.100966	-0.33786	-0.0641369	-0.544874	-0.165559	-0.0882888	-0.575239	0.198696	-0.318643	-0.526382	0.298253	0.38685	0.243222	-0.323775	-0.00432337	-0.563582	-0.349087	0.256088	-0.208932	-0.137828	0.131336	0.110137	0.110292	-0.0317311	-0.360312	0.222619	-0.26465	-0.204963	0.517628	-0.269073	0.359193	0.130885	0.202624
PID_S1P_S1P4_PATHWAY	-0.280159	-0.195964	0.618644	0.428301	0.299259	0.256704	0.482123	-0.133029	0.465176	0.499981	0.562529	0.127926	-0.101954	0.588582	0.433634	0.10149	0.130315	-0.263969	0.202287	-0.641352	-0.0649649	0.106881	-0.666377	-0.0231066	-0.132092	-0.659642	-0.0618324	0.146967	0.2537	0.164684	0.209028	-0.610978	-0.322208	-0.284403	-0.0475406	-0.0858977	-0.633608	-0.100937	-0.430117	-0.481679	-0.269827	0.251342	-0.336308	0.161261	0.50511	-0.306771	0.15659	-0.207371	0.471861
PID_FRA_PATHWAY	-0.479767	-0.222544	0.253728	0.45594	-0.0726028	0.192943	-0.280037	0.248094	0.151712	0.444533	0.199477	0.160971	-0.0445599	0.198955	-0.0119274	0.11164	0.251138	-0.000842097	-0.158691	-0.307858	-0.337692	0.0372298	-0.167436	-0.0846048	0.020809	-0.356073	0.0490532	0.200177	-0.183693	-0.286627	-0.126404	-0.120487	-0.28375	0.263331	-0.220208	0.147229	0.333362	0.140981	0.215363	0.289875	-0.354738	-0.215162	-0.360738	-0.13583	0.331874	-0.265418	0.252582	-0.287815	0.161604
PID_MYC_ACTIV_PATHWAY	-0.10482	-0.173161	0.107603	0.426166	0.582614	0.115344	0.265762	0.308516	0.374375	0.109925	0.476071	-0.205531	0.169453	-0.217773	0.254323	0.352765	-0.0997106	0.473075	0.175979	-0.245668	0.138876	-0.289484	0.349715	0.326793	-0.0113739	-0.560363	0.282321	0.171764	0.210445	0.377628	0.336557	0.254558	-0.0812371	-0.487336	-0.0210509	-0.368068	-0.015525	-0.196007	-0.125226	-0.631486	0.503055	-0.207581	-0.281664	-0.495754	0.28887	0.0732058	-0.0664072	0.285962	-0.0462788
PID_ARF6_TRAFFICKING_PATHWAY	-0.304461	0.0474135	0.314951	0.376208	-0.136768	0.0914635	-0.399493	0.0604695	0.144764	0.371245	0.398869	0.223875	0.330608	0.462137	-0.0822241	0.292635	0.0806172	-0.205988	0.234739	-0.358984	-0.0769533	0.0817811	-0.302063	0.164042	-0.24842	-0.426946	-0.0894812	0.268841	0.296005	-0.220224	0.144247	-0.400915	-0.0684682	0.149546	-0.22481	0.115336	-0.0985954	0.0656979	0.243967	-0.141713	-0.491645	-0.205321	-0.203965	-0.194012	0.268213	-0.257538	0.186378	0.102854	0.296744
PID_RHOA_REG_PATHWAY	-0.250152	0.0709432	0.00501438	0.275302	-0.0702907	0.101001	-0.0830684	0.0496858	-0.101917	0.190603	0.0985653	-0.277038	-0.225812	0.0904023	-0.316652	-0.130975	0.0387929	-0.21098	-0.0559176	-0.483049	-0.213082	-0.0920599	-0.386751	-0.134522	0.00475311	-0.450867	0.164588	0.100479	0.0616005	-0.184371	-0.190508	-0.293086	-0.217129	0.290677	0.0632293	-0.128543	0.0691227	0.07522	-0.31399	-0.137436	-0.37082	0.266362	0.111879	0.210116	-0.0269106	-0.254388	0.498534	0.170841	-0.0970797
PID_REELIN_PATHWAY	-0.357959	-0.113551	0.462605	0.345405	0.345334	0.260149	0.100351	0.175347	0.266408	0.639582	0.498307	0.0925917	0.438561	0.435751	-0.425929	0.176187	-0.110613	-0.062798	0.149907	-0.245182	-0.2351	-0.123436	-0.439709	-0.240715	0.0047255	-0.647255	0.21281	0.0553724	0.129675	0.00878599	0.321089	-0.35898	-0.154953	-0.380292	-0.136899	-0.0606189	-0.365387	0.182801	-0.0128635	-0.439719	-0.242722	0.066888	-0.191941	-0.150232	0.420904	-0.311499	-0.0490088	0.00554438	0.392351
PID_PS1_PATHWAY	-0.0252659	0.139062	0.244612	0.0977664	0.14628	0.187729	-0.124093	0.141831	-0.0355647	0.293061	0.316056	-0.0503357	-0.165988	0.327621	0.0667548	-0.089586	-0.0550955	0.215955	0.0907274	-0.481583	-0.332692	-0.267944	-0.303589	-0.173256	0.192102	-0.593919	0.13199	0.0293574	0.402886	-0.0508078	0.226295	-0.477883	0.00182485	0.175209	0.102395	0.0696552	-0.0660457	-0.21403	-0.258023	-0.154647	-0.374125	0.00556985	-0.0656855	0.306405	0.140685	-0.0353005	0.260922	0.0512977	0.225109
PID_ILK_PATHWAY	-0.316707	-0.230874	0.418565	0.45836	0.367945	0.439158	0.0840848	0.424084	0.614285	0.417447	0.601051	-0.205447	0.140451	0.420262	0.112386	0.285403	-0.182121	0.025889	0.243718	-0.586677	0.0781246	-0.143069	-0.453048	0.309807	-0.0872465	-0.619494	0.0147727	0.277133	0.406176	-0.0102412	0.373525	-0.546599	-0.339469	-0.218737	0.192286	-0.114923	-0.291547	0.0905182	-0.287127	-0.496265	-0.240709	0.294931	-0.166469	-0.398405	0.392068	-0.0372425	0.25747	0.335231	0.215894
PID_NECTIN_PATHWAY	-0.39437	0.349779	0.180209	0.589723	-0.124316	0.361167	-0.345124	0.432882	0.643152	0.509067	0.545903	-0.0444075	-0.103891	0.373618	-0.298369	0.123569	0.0206811	-0.269815	-0.0339986	-0.647081	-0.2197	0.076414	-0.707208	0.184934	-0.369232	-0.552291	0.321078	0.462494	0.537248	-0.526944	-0.0445801	-0.530284	-0.31338	0.363324	-0.112765	-0.254138	-0.0464363	0.124216	0.136093	-0.0309857	-0.609061	0.414474	-0.0926312	-0.126521	0.404225	-0.465753	0.556159	0.646198	0.240618
PID_P38_ALPHA_BETA_PATHWAY	0.0465108	-0.0570674	0.179277	0.392395	0.105391	0.429901	-0.0758524	0.200783	0.454232	0.437513	0.369191	0.0180503	-0.0114743	0.350585	-0.232062	0.11799	0.0953797	-0.165289	-0.281662	-0.422443	-0.0138053	-0.0243762	-0.222648	-0.069785	-0.210976	-0.493824	0.0856879	0.118323	0.285025	-0.15428	0.0117742	-0.335401	-0.362027	0.159827	-0.244572	-0.209528	-0.110336	-0.174868	-0.205707	-0.311378	-0.113138	-0.038906	0.068897	-0.0168271	0.317863	-0.0539221	0.252681	0.154864	0.0507221
PID_WNT_SIGNALING_PATHWAY	-0.131703	-0.210752	0.0542046	0.445979	0.352555	0.455129	-0.46697	-0.189442	0.190842	0.184742	0.167413	-0.061636	0.181735	0.205279	0.133276	0.0411209	0.554902	0.27505	0.142774	-0.437554	0.214256	0.189968	-0.398835	0.272956	0.034596	-0.42538	0.285195	0.0193025	-0.0409104	-0.612478	-0.105287	-0.587236	-0.371992	-0.0996279	-0.207454	-0.133221	0.337114	0.146211	-0.258239	0.344755	-0.632694	-0.00976435	-0.023848	0.264918	0.0956969	-0.5573	0.463036	0.245597	-0.00680433
PID_TRAIL_PATHWAY	-0.521265	0.32235	-0.14262	0.0373234	-0.208428	0.404886	-0.31627	0.500893	0.378235	0.303469	0.230249	-0.0888421	0.147249	0.459305	-0.390541	0.034305	-0.0915507	-0.296708	-0.158729	-0.17113	0.0112708	-0.0246039	-0.199755	-0.0253527	-0.0180468	-0.399741	0.0472649	0.487891	0.289677	0.0699154	0.00943707	-0.13569	-0.123876	0.332437	-0.0448194	-0.28836	-0.0554904	-0.10533	0.148699	-0.167728	-0.295796	0.126256	-0.142204	0.00409232	0.0966427	-0.302465	0.215625	0.0772904	-0.0659491
PID_CDC42_PATHWAY	-0.0644929	0.232059	0.310428	0.468422	0.234228	0.440984	-0.174334	0.197329	0.449445	0.360689	0.485468	-0.0393166	0.0607298	0.533233	-0.418808	0.128326	-0.0731623	-0.193604	0.000556899	-0.566407	-0.178589	-0.117847	-0.595917	0.000233346	-0.17249	-0.580146	0.220007	0.374445	0.463927	-0.0832953	0.0739423	-0.55975	-0.372775	0.145671	0.098608	-0.428489	-0.222956	-0.166401	-0.453678	-0.369638	-0.169966	0.420723	0.0135438	0.17634	0.250284	-0.390877	0.193236	0.403338	0.249142
PID_RET_PATHWAY	-0.0988355	0.176993	0.487249	0.209883	0.2224	0.258062	-0.283488	0.347446	0.524345	0.3745	0.492295	0.0490833	-0.0838058	0.48161	-0.186349	0.0149432	-0.179313	0.134423	-0.0549767	-0.563488	-0.151864	0.0860991	-0.590259	0.19635	0.254002	-0.504086	0.13734	0.47618	0.35819	-0.318015	0.251596	-0.580634	-0.389903	0.331652	-0.252942	-0.091143	-0.0586384	0.0291126	-0.0957871	-0.307987	-0.43483	0.236706	-0.0659597	0.148956	0.336976	-0.311367	0.262001	0.169877	0.239485
PID_CDC42_REG_PATHWAY	-0.091637	0.0794231	0.0676403	0.482421	0.109251	-0.0536659	0.236231	0.254534	0.308385	0.276284	0.252824	-0.0084472	0.00326545	0.534474	-0.0884043	0.181052	-0.158407	0.0989506	0.366448	-0.629858	-0.0785103	-0.102138	-0.550643	0.0493711	0.043085	-0.63571	-0.349097	0.351586	0.0449665	0.068267	0.300147	-0.277949	0.0629704	-0.00857811	0.081099	-0.214499	-0.262039	0.0234664	-0.507189	-0.485302	-0.110489	-0.0407606	0.169193	0.0607413	0.320648	-0.157071	0.0178557	0.10541	0.381213
PID_ATM_PATHWAY	0.298031	0.109274	-0.344065	0.0287058	0.434458	-0.305103	0.513318	0.00503455	0.393713	-0.106646	0.2487	-0.462903	-0.463684	0.0920692	-0.0699273	0.299536	-0.371028	0.471369	0.0690344	-0.55667	-0.10399	-0.554719	-0.0697633	0.0817076	0.275614	-0.609169	-0.116826	0.0534972	0.489484	0.568079	0.460715	-0.0134731	0.170756	-0.337361	-0.313158	-0.62785	-0.410045	-0.31351	-0.632799	-0.778096	0.444826	-0.0063279	-0.12439	-0.520063	0.491854	0.471366	-0.279485	0.538052	-0.110147
PID_ARF6_PATHWAY	-0.294892	0.076392	-0.0817816	0.280531	0.0925311	0.226347	-0.229633	0.0495597	-0.0129691	0.32909	0.31419	0.153697	-0.239938	0.216783	-0.213427	-0.159429	0.125846	-0.285047	-0.0731911	-0.394462	-0.167969	0.0289533	-0.426695	0.0493144	-0.220007	-0.367467	0.316879	0.213766	-0.00559911	-0.0663871	-0.0131634	-0.438631	-0.391832	0.291095	0.0931971	0.0192678	0.199859	0.191888	-0.181378	0.132628	-0.498951	0.0847867	-0.0366851	-0.109671	0.0610877	-0.308928	0.330029	-0.0632874	0.101538
PID_LKB1_PATHWAY	-0.0436014	-0.0078605	0.0582852	0.429462	0.291228	0.214464	-0.213924	0.185246	0.184367	0.211181	0.239075	-0.127845	0.00834271	0.256674	-0.215392	0.00730555	-0.00221609	0.148406	-0.0599309	-0.215237	-0.165575	-0.0921331	-0.379173	-0.109795	-0.0130191	-0.634168	0.203731	0.230342	0.381609	0.0911347	-0.0127641	-0.224633	0.0443508	-0.0293062	-0.0391281	-0.0926799	-0.224832	-0.161073	-0.34926	-0.368406	-0.176585	0.198145	-0.0245448	0.106686	-0.0567392	-0.238786	0.104137	0.153956	0.159076
PID_CD8_TCR_PATHWAY	-0.348414	-0.245518	0.133448	0.377561	-0.0584621	0.184727	0.218086	0.0140258	0.343271	-0.033681	0.0950262	0.0958321	-0.191774	0.159469	-0.243779	-0.183278	-0.109612	-0.365534	-0.26165	-0.0901102	-0.132116	-0.116643	0.135498	0.00653996	-0.306747	-0.396089	-0.23431	0.0498319	0.133311	0.65436	0.076558	0.206361	-0.374905	-0.178228	-0.133662	-0.30445	-0.094676	-0.244294	-0.0867763	-0.32126	0.351701	-0.0527262	-0.421415	-0.379152	-0.0244581	0.0981638	0.317002	0.0160273	-0.0759983
PID_WNT_CANONICAL_PATHWAY	0.201659	0.189543	0.116941	0.0310797	0.430415	0.247191	0.02331	0.254601	0.0416296	-0.0355061	0.163832	-0.295018	-0.0931098	0.346217	-0.437668	-0.0218094	-0.217922	0.50742	-0.0451995	-0.391137	0.0155013	-0.558337	-0.499523	0.172347	0.0666406	-0.710445	0.2095	0.223034	0.49547	-0.0554897	-0.153162	-0.578466	0.202019	0.061231	-0.326172	-0.348136	-0.0526524	-0.0525226	-0.428007	-0.434958	-0.221079	0.044652	-0.147379	-0.0279223	-0.222463	-0.0592352	0.229292	0.339233	0.17162
PID_TCPTP_PATHWAY	-0.455047	0.188338	0.112361	0.183974	0.0719929	0.384415	-0.0898136	0.168844	0.361902	0.294033	0.249645	0.152595	0.0635387	0.359813	-0.0868571	-0.030332	-0.191292	0.150515	0.0148056	-0.348101	-0.065117	0.00290825	-0.314649	0.15556	-0.181468	-0.477579	-0.0174763	0.303354	0.209511	0.0337542	-0.19259	-0.41296	-0.357399	0.0791887	0.130479	0.222154	-0.181881	0.0773233	0.0920122	-0.00255746	-0.323107	0.175248	-0.508137	-0.154946	0.109441	-0.16868	0.123753	0.17882	0.167118
PID_ANGIOPOIETIN_RECEPTOR_PATHWAY	-0.302759	0.306384	0.192419	0.370581	-0.0150285	0.315513	0.0379171	0.278362	0.387219	0.453202	0.479718	0.161369	0.154305	0.311958	-0.302872	0.282797	-0.0938512	0.0151916	-0.00928589	-0.379383	-0.0913312	-0.0462834	-0.363282	0.179294	-0.0965554	-0.575213	0.116125	0.131004	0.0576225	-0.0337359	0.266613	-0.335505	-0.400167	0.192997	-0.0554847	0.126231	-0.0560573	0.174311	0.100856	-0.00080181	-0.278724	0.0228785	-0.270423	-0.0746764	0.185588	0.0129301	0.278194	0.0925454	0.295376
PID_FAS_PATHWAY	-0.206108	0.162357	-0.00953012	0.207514	-0.101046	0.195456	-0.146287	0.429419	0.437008	0.23076	0.210252	0.046197	0.0017605	0.437606	-0.310039	0.0779514	-0.340539	-0.278185	-0.147579	-0.246565	0.0835197	-0.145397	-0.205048	-0.013102	-0.00822597	-0.394459	0.0636987	0.183607	0.310036	0.237023	-0.020805	-0.21769	-0.00455873	0.12332	-0.194633	-0.284622	-0.114358	-0.317245	-0.159334	-0.267498	-0.148175	0.261475	0.0571055	0.0196489	0.231002	-0.202074	0.169674	0.0951072	0.0383709
PID_CIRCADIAN_PATHWAY	-0.0740233	0.304974	0.290126	0.313661	0.0307641	-0.404465	0.130155	0.271222	0.381411	0.219647	0.0760633	-0.28851	-0.175932	0.137833	-0.0206598	-0.18873	-0.118484	0.188368	0.0548391	-0.166037	-0.186328	-0.347601	-0.139217	0.00929128	-0.146581	-0.642609	-0.165247	-0.14058	0.519747	0.238602	0.0195271	-0.2783	0.0286589	-0.0574877	-0.0625683	-0.107966	-0.0951516	0.0882451	0.0283367	-0.113827	-0.217025	-0.070555	-0.353038	0.0490849	-0.162667	0.392533	0.414002	-0.225739	0.192205
PID_TXA2PATHWAY	-0.27104	-0.172368	0.296197	0.505408	0.106567	0.331825	0.275995	-0.156327	0.290946	0.469526	0.387976	0.0682626	-0.13606	0.193793	-0.0221648	0.113972	0.0177782	-0.0589654	-0.142803	-0.40025	-0.028824	0.152416	-0.41745	0.010849	-0.151605	-0.501568	-0.0699909	-0.0812166	-0.0110162	0.235234	0.107261	-0.197666	-0.12503	0.139029	-0.129009	0.0707101	-0.16681	0.111466	-0.0731689	-0.158112	-0.0713793	-0.0280813	-0.20698	-0.299132	0.050917	0.124874	0.358565	-0.132189	0.0579698
PID_SHP2_PATHWAY	-0.202995	-0.15194	0.353975	0.279696	0.00317904	0.316253	-0.109782	0.0657679	0.431448	0.341927	0.357203	0.12866	0.129758	0.213911	-0.248753	-0.0311073	0.00969893	-0.0479386	-0.22117	-0.0394568	-0.205256	-0.0337733	-0.2343	0.210336	0.0725981	-0.45361	0.0111119	0.189434	0.0159678	-0.0709088	0.0888009	-0.245849	-0.273204	0.124672	-0.116924	-0.0177616	-0.219692	0.112772	0.0221555	-0.105282	-0.281913	0.102317	-0.434004	-0.204658	0.204147	-0.189849	0.223831	0.182237	0.264679
PID_HDAC_CLASSI_PATHWAY	0.054483	-0.0170818	0.17978	0.385035	0.342865	0.182842	0.213243	0.0554072	0.125093	0.0687264	0.219367	-0.255756	-0.212519	0.10293	-0.187742	-0.0040475	-0.0814189	0.275855	-0.0697041	-0.233731	-0.0169406	-0.448447	0.0232878	-0.192747	0.268681	-0.585247	0.0381938	-0.0470901	0.333531	0.355528	-0.0168514	-0.321953	0.139611	-0.121728	7.53e-06	-0.233373	-0.168717	-0.425595	-0.28579	-0.58669	0.142503	0.296829	0.0141947	-0.0120284	0.130664	0.0939297	0.0541722	0.036734	0.138349
PID_S1P_S1P1_PATHWAY	-0.411043	-0.185205	0.553013	0.433916	0.178376	0.259683	-0.262831	0.111777	0.539562	0.601951	0.499186	0.123175	0.153675	0.292463	-0.186206	0.199595	0.0595791	-0.170806	0.0347122	-0.607742	-0.135483	0.365645	-0.572499	-0.00993474	-0.313732	-0.459591	-0.0757544	0.152837	0.119795	-0.132088	0.0528656	-0.558083	-0.321259	-0.12321	-0.223277	0.0554752	-0.222863	0.15878	0.109846	-0.200237	-0.502702	-0.190957	-0.499721	-0.133795	0.510576	-0.378915	0.443543	-0.0439287	0.301707
PID_TELOMERASE_PATHWAY	0.067412	0.0730291	0.244037	0.22027	0.433363	0.085877	0.311812	0.0625355	0.345456	0.132676	0.447172	-0.239579	-0.280221	-0.0453541	-0.074882	0.124787	-0.136928	0.173407	0.0717382	-0.291445	-0.206058	-0.41175	0.140521	-0.015847	0.33912	-0.608062	0.052838	0.164652	0.437533	0.409482	0.233055	-0.0778409	-0.175208	-0.338264	-0.145548	-0.42644	-0.0936442	-0.328292	-0.296276	-0.504305	0.228467	0.21303	0.00917887	-0.307821	0.301169	0.267307	0.237391	0.273223	0.0865834
PID_HNF3B_PATHWAY	0.287935	0.413777	-0.201465	-0.0369642	-0.0223193	-0.0972799	-0.217607	0.0982915	-0.160687	-0.233089	-0.12309	-0.0611794	-0.242587	-0.229275	-0.20578	-0.449741	0.139781	-0.0657601	-0.217857	-0.244805	-0.0229917	0.049591	-0.234878	0.193829	-0.428253	-0.121862	-0.195297	-0.277931	0.210469	-0.0813022	-0.227095	-0.182211	-0.167785	0.245573	0.120106	-0.21836	-0.043927	-0.217037	-0.138986	-0.241797	-0.185797	-0.0648253	0.191389	-0.00791121	0.0927881	-0.0424072	0.157763	0.299948	-0.38628
PID_NETRIN_PATHWAY	-0.292866	0.1112	0.388812	0.404078	0.121315	0.1255	0.0342476	0.239586	0.420966	0.52408	0.342278	0.103786	-0.116869	0.560102	-0.183535	-0.00170472	0.187127	-0.0151652	-0.109414	-0.532038	-0.0695502	0.133093	-0.595708	0.0828238	0.163912	-0.618928	0.338842	0.16252	0.170731	-0.218946	0.191441	-0.544364	-0.298055	0.0823934	-0.177675	-0.129202	-0.338708	0.236482	-0.118251	-0.18348	-0.450836	0.244046	-0.264196	-0.149007	0.335549	-0.330363	0.411597	0.260869	0.351038
PID_IL1_PATHWAY	-0.490764	0.0092677	0.229651	0.483446	0.12204	0.216867	-0.214874	0.164414	0.288333	0.341784	0.495274	0.203786	0.188657	0.247733	-0.439541	-0.095547	0.0797725	-0.383664	-0.204441	-0.35722	-0.258387	-0.252621	-0.288417	-0.190265	-0.155106	-0.53577	0.146256	0.0515207	0.257248	0.0113865	-0.0167966	-0.435319	-0.132747	0.30009	0.00276331	0.0395077	0.0455322	-0.182554	0.0715059	0.00713692	-0.287942	0.0995153	-0.355652	-0.242525	0.295148	-0.0930332	0.373758	0.0329752	0.187829
PID_NFAT_3PATHWAY	-0.15414	0.137617	0.319711	0.513372	0.213957	0.231398	0.115503	0.240844	0.268526	0.359728	0.23746	-0.321828	-0.227416	0.333482	0.0327826	0.022258	-0.160039	0.0320693	0.0659339	-0.514191	-0.076637	-0.141731	-0.383524	0.168646	-0.177551	-0.613059	0.434505	0.11943	0.375052	0.320431	-0.0597979	-0.0970999	-0.171571	-0.0681072	0.0154235	-0.444825	-0.290222	-0.403331	-0.613105	-0.510926	0.0759293	0.292187	0.174591	0.0921044	0.295699	-0.169627	0.0984961	0.365684	0.160977
PID_REG_GR_PATHWAY	-0.0618936	0.0577774	0.252297	0.381869	0.32567	0.384413	0.0937803	0.0702851	0.0942431	0.260298	0.334434	-0.100022	-0.0861651	0.119475	-0.0721366	-0.101104	-0.0800304	0.103561	-0.0727006	-0.253462	-0.128505	-0.178012	-0.0984285	-0.123396	0.0221004	-0.430395	0.13182	-0.0119582	0.311969	0.119465	-0.0629584	-0.0940727	-0.118115	-0.137241	-0.0728431	-0.108881	0.10088	-0.249878	-0.0659498	-0.0176372	-0.0100343	0.141193	-0.0859204	0.0378592	0.074687	0.0543771	0.264062	0.189073	0.144773
PID_CONE_PATHWAY	0.0124243	-0.239526	-0.0241827	-0.0366413	-0.386368	-0.121465	0.091935	0.0220257	0.0416454	0.0220379	0.0892245	0.206837	0.17976	-0.294199	0.213321	-0.0573487	0.396359	-0.216185	-0.0331533	0.332434	-0.0318689	0.180505	0.100564	-0.0158966	-0.0759766	0.171082	-0.232392	0.222742	-0.320934	0.232066	0.149422	0.358658	-0.105048	0.0462502	-0.146502	0.239849	-0.184242	0.0575125	-0.376587	0.197943	0.0847988	0.0273656	-0.112817	-0.331817	-0.416855	-0.169852	-0.07554	-0.267232	-0.0586156
PID_INTEGRIN_A9B1_PATHWAY	-0.444193	-0.145489	0.108491	0.532568	-0.143594	0.442653	-0.679904	0.379096	0.503141	0.520203	0.342493	0.232116	0.418672	0.416729	-0.0972255	0.45482	0.260996	-0.190631	0.1006	-0.4213	-0.247698	0.566504	-0.507925	0.324979	-0.396441	-0.0630446	0.135334	0.518057	-0.219606	-0.649282	0.000482887	-0.477154	-0.204538	0.294467	-0.302401	0.19611	0.343689	0.463859	0.360492	0.499483	-0.652437	-0.117416	-0.305165	-0.262266	0.31611	-0.583656	0.618391	0.156641	0.393883
PID_ERB_GENOMIC_PATHWAY	0.0652022	-0.257112	0.0413197	0.152402	0.456039	-0.00549677	0.233301	0.15425	0.10432	0.286197	0.0240959	-0.406705	0.0905359	-0.299246	0.0948799	-0.060257	-0.321387	0.24282	-0.047211	-0.237375	-0.455814	-0.126792	0.0967228	0.199223	0.223104	-0.606864	0.442851	-0.260799	0.380599	0.458157	-0.448028	0.112514	0.151833	-0.340871	0.340264	-0.317285	-0.0807796	-0.451415	-0.325428	-0.463201	0.353742	0.153956	0.269456	0.0913043	-0.0072746	-0.0216321	-0.183506	0.335583	0.132538
PID_ARF6_DOWNSTREAM_PATHWAY	-0.267002	0.35374	0.460256	0.576448	0.0225457	0.540992	-0.0826793	0.133713	0.379714	0.627723	0.563441	-0.419281	0.0720939	0.63232	-0.0570374	0.385667	-0.0597972	0.156309	0.271808	-0.39022	-0.222477	-0.038896	-0.65794	-0.0283587	-0.244863	-0.770616	0.64995	0.474792	0.481404	-0.055368	0.0145785	-0.648445	-0.42878	0.103115	0.538298	-0.417638	-0.382292	0.158549	-0.561052	-0.318457	-0.424299	0.183748	0.138014	0.450949	0.47264	-0.3111	0.491558	0.171136	0.370628
PID_MTOR_4PATHWAY	0.136909	0.290587	0.102562	0.345436	0.307023	0.193859	-0.141942	0.228129	0.267235	0.157735	0.433238	-0.112019	-0.0380295	0.322777	0.0715898	0.206263	0.10971	0.108919	0.200937	-0.440156	-0.262323	0.0320533	-0.358473	0.121819	-0.0570176	-0.584918	-0.0577853	0.31046	0.201051	0.0102989	0.000927642	-0.213295	-0.186017	0.019492	0.0528788	-0.179669	-0.264707	-0.099504	-0.272924	-0.449313	-0.212649	0.0959387	0.0636854	-0.00868517	0.219172	-0.116358	0.191834	0.183342	0.414348
PID_IL2_1PATHWAY	-0.214043	0.0517398	0.377902	0.406594	0.113234	0.374583	0.218571	-0.0826131	0.367832	0.182664	0.361304	-0.01806	-0.208949	0.325909	-0.301543	-0.216149	-0.325329	-0.124177	-0.394797	-0.153263	-0.246427	-0.247832	-0.245633	0.00567282	-0.0037703	-0.522687	-0.0222009	0.227518	0.268108	0.397572	0.173198	-0.211052	-0.379601	-0.0642073	-0.214297	-0.085646	0.0201156	-0.00727941	-0.199027	-0.136943	-0.12999	0.145191	-0.377619	0.0216676	0.125685	0.126666	0.157399	0.207814	0.248163
PID_CXCR4_PATHWAY	-0.301856	-0.0359126	0.245573	0.329662	0.0596828	0.19721	0.0549671	0.0491746	0.186794	0.31852	0.361339	0.145768	0.104019	0.258995	-0.183418	0.171572	0.0871278	-0.119484	0.0734163	-0.330826	-0.206547	-0.0456624	-0.284535	0.0605033	-0.240855	-0.473167	-0.125338	0.0763844	0.0846196	0.201805	0.0800705	-0.171753	-0.38394	0.0404262	-0.142628	0.0911607	-0.00978799	-0.0812108	0.00593698	-0.18048	-0.166318	-0.0537388	-0.268823	-0.145208	0.184347	0.0377686	0.392073	-0.0462986	0.185066
PID_IGF1_PATHWAY	-0.0901589	0.272906	0.393248	0.464424	0.294474	0.268622	-0.113116	0.158769	0.421302	0.381332	0.509096	-0.0390042	0.144695	0.294541	-0.268633	0.364315	0.22917	0.0375868	0.185291	-0.402367	-0.142696	-0.292826	-0.551885	0.136732	0.0518628	-0.634587	0.30654	0.110304	0.281411	-0.155662	0.183258	-0.535072	-0.143286	-0.0655667	-0.155163	-0.232766	-0.0251914	-0.0709086	-0.521174	-0.44694	-0.476597	0.240895	0.229812	0.184545	0.225818	-0.198688	0.12171	0.385495	0.510114
PID_ERBB1_RECEPTOR_PROXIMAL_PATHWAY	-0.447808	0.0217517	0.274575	0.278599	0.176502	0.288734	0.010153	0.346482	0.477126	0.343281	0.254782	0.125734	0.0381119	0.559251	-0.170081	-0.0263636	-0.144971	0.0215009	-0.0503029	-0.416697	-0.199246	-0.0269779	-0.491129	0.0487852	0.0466727	-0.563907	0.0583564	0.343186	0.327777	0.0114372	0.0582086	-0.607764	-0.237834	0.0829952	0.0629024	-0.0634246	-0.138594	0.0534776	-0.236004	-0.22105	-0.448479	0.58228	-0.225339	0.188064	0.304143	-0.31318	0.276265	0.252812	0.334974
PID_TNF_PATHWAY	-0.450779	0.0773598	-0.0403331	0.527673	0.174389	0.0674561	-0.343585	0.463523	0.351245	0.351401	0.419811	0.0845062	0.241681	0.396148	-0.306844	0.155954	-0.157779	-0.411542	-0.0606008	-0.269918	0.0740292	-0.0703952	-0.0963867	0.100351	-0.243664	-0.538248	-0.256685	0.160851	0.200759	-0.081617	-0.0618736	-0.0936766	-0.10524	0.377181	-0.0650734	0.0399442	-0.00115861	-0.0760176	0.144115	-0.221015	-0.215091	0.102	-0.321081	-0.345746	0.318843	-0.0291481	0.40076	0.167766	0.120756
PID_PLK1_PATHWAY	0.142132	0.00892743	0.386953	0.534898	0.633816	-0.257198	0.250348	0.111418	0.610151	0.248519	0.599981	-0.56854	-0.121219	0.527302	0.300277	0.270704	0.341031	0.390404	0.302449	-0.69769	0.137332	-0.462192	-0.36763	0.251116	0.282497	-0.711548	0.409303	-0.181388	0.547015	0.33263	0.344857	-0.388494	0.364921	-0.623892	-0.161714	-0.603385	-0.484689	0.127063	-0.630447	-0.757355	0.0649258	0.379697	-0.286731	-0.590078	0.581979	0.117382	-0.0244219	0.453692	-0.116844
PID_TCR_RAS_PATHWAY	-0.138657	0.283848	0.235744	0.333281	0.423218	0.42701	-0.041481	-0.132615	0.354117	0.248767	0.411879	-0.200217	-0.327922	0.351384	0.129853	-0.378143	-0.177336	-0.316493	-0.18764	-0.263046	-0.378819	-0.418828	-0.307787	-0.00542647	0.395685	-0.510013	-0.0401462	0.211435	0.373002	0.441056	0.0613172	-0.154079	-0.305003	-0.0379792	-0.0638583	-0.416193	-0.277299	-0.415896	-0.427637	-0.350835	0.195836	0.47244	-0.209953	-0.110603	0.365373	-0.26903	0.146232	0.342861	0.0953539
PID_IL5_PATHWAY	-0.0269746	0.255681	0.19683	0.228517	0.0478657	0.332535	0.292238	-0.442716	0.501776	0.195017	0.137176	-0.017653	-0.358821	0.292721	-0.441056	0.093601	-0.117712	-0.0550512	-0.459352	-0.174589	-0.448485	-0.267818	-0.504217	0.0577262	-0.334904	-0.579072	-0.225355	-0.0686679	0.237186	0.44788	-0.302086	-0.221865	-0.400469	-0.140034	-0.206566	-0.0632609	0.200058	0.509324	0.172143	0.132269	-0.0194743	0.194528	-0.438046	-0.1864	0.160755	0.627367	-0.0914249	0.286326	-0.264989
PID_FOXO_PATHWAY	0.135107	0.367434	0.294986	0.415843	0.377867	0.120741	-0.0863241	0.242452	0.385209	0.186198	0.298217	-0.196127	-0.243233	0.365689	-0.220274	-0.112309	0.0183094	-0.185555	0.0025617	-0.448377	-0.339918	-0.181616	-0.357385	0.0745889	0.0310145	-0.593061	0.0930226	0.258578	0.339162	0.112503	-0.0221673	-0.331468	-0.123637	0.0697564	-0.104401	-0.276629	-0.0364512	-0.283314	-0.372488	-0.372697	-0.153349	0.194023	0.00397934	-0.118596	0.36177	0.0233152	0.131331	0.244084	0.0425612
PID_VEGF_VEGFR_PATHWAY	-0.47841	-0.476067	0.389834	0.247746	0.0457922	-0.128303	-0.399851	0.136773	0.104631	0.743518	0.253153	0.317957	0.618831	0.444338	-0.329432	0.70804	0.417839	-0.0730329	0.28654	-0.399566	-0.270379	0.325681	-0.529188	0.268832	0.203032	-0.0545216	-0.501535	0.0993259	-0.464748	-0.506519	0.332715	-0.497718	-0.0450303	0.148667	-0.21681	0.34323	0.227079	0.431959	-0.0612337	0.32113	-0.516063	-0.690728	-0.362867	-0.453291	0.312681	-0.286144	0.402915	-0.115739	0.597394
PID_THROMBIN_PAR4_PATHWAY	-0.265551	-0.0297041	0.443816	0.498366	-0.0987258	-0.168632	0.262055	-0.150898	0.448694	0.431966	0.591572	-0.249226	-0.257485	0.425582	-0.078766	0.147671	-0.0228694	0.142658	0.122381	-0.580062	-0.4172	0.0145512	-0.65442	0.333285	0.0639804	-0.574737	-0.193307	0.155094	0.200791	0.395191	0.250618	-0.383795	-0.215872	0.22503	-0.307827	-0.185623	-0.553383	-0.0652723	-0.244036	-0.303682	-0.153303	-0.0753989	0.0176316	-0.465274	0.317488	0.336721	-0.180886	0.1951	0.0666591
PID_MYC_PATHWAY	-0.130697	-0.213293	-0.0933153	0.283666	0.46882	0.361922	0.264543	0.0718816	-0.136104	0.305301	0.375154	0.0711368	-0.280379	-0.187423	-0.139383	-0.00510642	0.00378947	0.458563	-0.303473	-0.13887	-0.20592	-0.542421	0.282989	-0.613923	0.157765	-0.666494	0.0947459	-0.27406	-0.135871	0.562683	0.15518	-0.0920372	0.131605	-0.186392	-0.177312	-0.15352	-0.147778	-0.044854	0.0283165	-0.531911	0.250211	-0.0194957	-0.193039	-0.435533	0.174168	0.145113	-0.184779	-0.03176	-0.212049
PID_RANBP2_PATHWAY	0.0559738	0.395654	0.156768	0.658456	0.298823	0.0814852	0.411702	0.442251	0.592286	-0.133967	0.254232	-0.591796	0.222989	0.0659558	-0.014771	0.286463	-0.297825	0.397347	0.261579	-0.392136	-0.146435	-0.678238	0.160275	0.253409	0.47236	-0.637763	0.0957397	0.177094	0.568929	0.661637	0.427829	-0.0194109	0.13878	-0.125953	-0.474507	-0.539097	-0.303145	-0.54295	-0.590102	-0.755675	0.568099	0.116089	-0.148102	-0.45495	-0.146659	0.448061	-0.250784	0.227197	0.0015318
PID_PI3KCI_PATHWAY	-0.367124	-0.158229	0.114853	0.334556	-0.0619824	0.344078	0.239896	-0.0271807	0.121017	0.157252	0.0882	-0.00616027	-0.314516	0.212407	-0.414087	-0.0295452	0.0228862	-0.317243	-0.384023	-0.158395	-0.207844	-0.205432	-0.170567	-0.186269	-0.31001	-0.526733	0.0538808	0.0792395	0.314564	0.235761	-0.199804	-0.0927319	-0.420984	0.127054	0.109272	-0.223534	0.0996779	-0.0910357	-0.220967	-0.17551	0.178339	0.200385	-0.107109	-0.0906753	-0.0302937	0.00937625	0.456477	0.015416	-0.0821116
PID_AJDISS_2PATHWAY	-0.356875	0.0062939	0.206697	0.61462	0.0298323	0.525076	-0.222894	0.175084	0.382718	0.450833	0.566183	-0.154263	0.0308471	0.302829	-0.25074	0.173708	0.0400991	-0.339182	0.131004	-0.554392	-0.230423	0.0946176	-0.464435	0.284977	-0.320016	-0.506862	0.284715	0.335064	0.306131	-0.104455	0.110158	-0.460039	-0.507226	0.0966378	0.12999	-0.101471	-0.0585646	-0.087455	-0.138573	-0.110633	-0.361491	0.175416	0.261255	0.180397	0.298491	-0.457616	0.499389	0.186761	0.335086
PID_IL2_PI3K_PATHWAY	-0.176417	0.242608	0.07986	0.367336	0.263086	0.406547	0.249949	-0.122295	0.310236	-0.0493149	0.416501	-0.128314	0.08914	0.0489378	-0.401134	-0.103436	-0.43286	-0.0508101	-0.218688	-0.163804	0.14657	-0.412734	-0.241911	-0.0312972	-0.0572389	-0.616309	0.0590724	0.0337019	0.2602	0.317568	0.0971746	-0.0978018	-0.275033	0.00888209	0.0922412	-0.116004	-0.0687115	-0.202966	-0.0788837	-0.345933	0.143396	-0.0599981	-0.130139	-0.214337	0.160627	0.15463	0.106982	0.162645	0.174866
PID_CERAMIDE_PATHWAY	-0.217861	0.421451	-0.0888561	0.336056	0.247735	0.427417	0.0438543	0.371127	0.269585	0.170226	0.262157	-0.164471	0.125643	0.249471	-0.212214	0.0721808	-0.0245543	-0.223619	-0.245889	-0.304702	0.0747074	-0.2165	-0.176218	0.16768	0.00422511	-0.472423	0.04749	0.141199	0.340793	0.0916772	0.124711	-0.131905	-0.0597204	0.1674	0.0325399	-0.341199	-0.115246	-0.240909	-0.0843807	-0.202317	-0.134094	0.210011	0.0355252	-0.0028924	0.119634	-0.0252768	0.335355	0.388105	0.250795
PID_P53_DOWNSTREAM_PATHWAY	-0.195996	0.0977415	-0.00991739	0.372184	0.0443344	0.272607	-0.307811	0.30692	0.333889	0.0942621	0.0902314	-0.192444	0.175418	0.243973	-0.0647538	-0.0539721	0.00105379	-0.0893855	0.0164783	-0.346549	-0.0684747	0.165541	-0.213108	0.16597	-0.238968	-0.186311	0.0917309	0.290715	0.285214	-0.174282	0.164502	-0.12138	-0.220463	0.057674	-0.181204	-0.234363	0.212538	-0.128325	-0.129099	0.074624	-0.204122	-0.0393494	-0.206076	-0.155197	0.000221414	0.0765135	0.229592	0.024685	0.226035
PID_AR_TF_PATHWAY	0.309161	0.0639493	-0.0326748	0.120048	0.218017	0.133558	0.296373	-0.00481249	0.19355	-0.000753036	0.00586751	-0.177501	-0.303071	0.00986679	-0.274018	-0.0410371	-0.222458	0.0979123	0.0253112	-0.305086	-0.316382	-0.395366	-0.113857	0.00195526	0.190406	-0.525605	0.265271	-0.160285	0.353918	0.341337	-0.16316	-0.319135	0.193987	-0.0993094	0.124891	-0.200545	0.00240706	-0.219058	-0.330602	-0.449827	-0.00312393	0.31323	0.130259	0.120977	-0.104112	0.120422	-0.194053	0.283081	0.0202535
PID_P75_NTR_PATHWAY	-0.238058	0.105649	0.284677	0.410579	0.118779	0.425074	-0.309867	0.231644	0.322679	0.147074	0.373264	0.0153181	0.147455	0.49211	-0.0497448	0.0387085	-0.149501	-0.138377	-0.114796	-0.372615	0.0660041	-0.0754175	-0.377144	0.392524	-0.111275	-0.474207	0.334867	0.31821	0.258296	-0.162165	0.136842	-0.391829	-0.02293	0.0221264	-0.109281	-0.167426	-0.323204	-0.145322	-0.158102	-0.315967	-0.337027	0.225218	-0.0860568	-0.0770181	0.292182	-0.43938	0.213848	-0.0141207	0.191206
PID_S1P_META_PATHWAY	-0.441947	-0.416392	0.338819	0.413137	0.187517	0.398395	-0.0352855	-0.0703875	0.371976	0.466632	0.396319	0.210706	-0.0889161	0.396207	0.162927	-0.116947	0.451259	0.131051	-0.0409731	-0.543222	0.0884255	0.434414	-0.431154	0.0784022	-0.00681003	-0.638713	-0.0258987	0.0238112	0.205773	-0.0652127	0.232493	-0.256569	-0.0607735	-0.19222	-0.116762	-0.1547	-0.217433	0.101765	-0.318096	-0.081126	-0.175299	0.102977	-0.277363	-0.0160978	0.195795	-0.420279	0.215391	-0.474755	0.278995
PID_ECADHERIN_NASCENT_AJ_PATHWAY	-0.0629736	0.339838	0.236691	0.504303	0.128083	0.652577	-0.0553631	0.304343	0.430916	0.40882	0.616035	-0.236131	-0.297119	0.401432	-0.252807	-0.104912	0.0788957	0.070272	-0.0705074	-0.523663	-0.0676164	-0.381034	-0.641604	0.123757	-0.242693	-0.668298	0.3404	0.28907	0.549775	-0.161751	0.255399	-0.451007	-0.300246	0.0315922	0.123872	-0.419473	-0.123297	-0.103341	-0.293446	-0.115587	-0.264349	0.408463	0.308196	0.058035	0.318361	-0.213171	0.386058	0.417993	0.239389
PID_INTEGRIN4_PATHWAY	-0.732485	0.340619	-0.139586	0.686991	-0.631488	0.768513	-0.682157	0.433684	0.155963	0.467748	0.703209	0.116657	0.142162	0.559745	-0.116851	0.287892	0.671177	-0.525326	-0.215374	-0.809872	-0.195255	0.397653	-0.777841	0.47569	-0.573347	-0.400279	0.479479	0.499978	0.682648	-0.820118	0.0783161	-0.751888	-0.565624	0.531231	-0.310052	0.40568	0.56814	0.044537	0.649479	0.554089	-0.813301	0.28225	-0.667087	-0.440624	-0.018821	-0.519688	0.481855	0.598622	0.24451
PID_AMB2_NEUTROPHILS_PATHWAY	-0.474783	-0.17889	0.212414	0.49089	0.122228	0.343871	0.0447788	0.064545	0.256472	0.438794	0.359893	0.0989201	0.067552	0.318395	-0.163837	0.0689674	0.144229	-0.0535474	-0.0339497	-0.241942	0.0041508	-0.018966	-0.163123	0.165585	-0.192012	-0.382506	-0.169847	0.301433	-0.019363	0.137703	0.0987977	-0.132666	-0.339674	0.140661	-0.213869	0.163438	0.0313605	0.207425	0.238204	0.0484989	-0.118609	-0.285423	-0.508075	-0.425143	0.374394	0.0516053	0.496661	-0.122308	0.0672826
PID_AVB3_INTEGRIN_PATHWAY	-0.303044	-0.198189	0.48211	0.407473	0.0195363	0.289727	-0.374785	0.0339689	0.237043	0.511242	0.260426	0.239584	0.206377	0.430446	-0.0686139	0.246182	0.085406	0.0944814	0.0754632	-0.393055	-0.353714	0.249751	-0.436819	0.297614	0.0246827	-0.365586	0.00398375	0.357104	0.0842477	-0.384662	0.112545	-0.329076	-0.25803	-0.101925	-0.162578	0.1559	-0.0200191	0.291053	-0.00694253	0.0309707	-0.499403	0.0621459	-0.195835	-0.17904	0.415683	-0.316461	0.295411	0.155014	0.343944
PID_IFNG_PATHWAY	-0.370489	0.311515	0.36125	0.402952	0.131004	0.274738	0.154742	-0.0783002	0.159428	0.328701	0.260966	-0.0835629	-0.0688063	0.0967557	-0.348497	-0.326753	0.217198	-0.0913254	-0.491627	-0.197913	-0.45198	-0.24469	-0.309707	-0.31378	0.0698245	-0.612061	0.0321806	-0.043444	0.411849	0.0880899	-0.252164	-0.309686	-0.151662	-0.0176135	0.230851	0.0220178	-0.186529	-0.0453933	-0.225821	-0.0473061	0.026372	0.459462	-0.222288	-0.0674746	0.359623	0.0578239	0.442844	0.280581	0.133234
PID_RXR_VDR_PATHWAY	-0.213712	0.33766	0.0505475	0.142424	-0.155886	-0.00349984	-0.186657	-0.0874477	-0.136017	0.223221	0.0667745	0.219666	0.01602	0.344666	-0.225271	0.328943	0.0163732	0.167001	0.16152	-0.350579	-0.407475	0.294229	-0.0736628	0.027174	-0.104137	-0.433833	-0.0125689	0.214855	0.0934482	-0.0482621	-0.0161959	-0.292695	-0.106072	0.148768	0.311251	0.106134	0.13886	0.036265	-0.142997	-0.012374	-0.45933	0.147783	0.239816	0.193673	-0.27693	-0.251207	0.29781	0.0498337	0.282229
PID_LIS1_PATHWAY	0.141288	-0.0638772	0.622181	0.371007	0.389578	0.485781	-0.0303419	0.27047	0.559476	0.70977	0.682048	-0.131215	0.129938	0.40612	0.310454	0.301244	-0.092484	0.105212	0.275773	-0.536823	-0.0115384	0.0456429	-0.558259	0.385129	0.185199	-0.67298	0.362682	0.337441	0.427852	-0.129794	0.437272	-0.618601	0.158664	-0.403878	-0.0794305	-0.0658665	-0.450095	0.197411	-0.134045	-0.486391	-0.462135	0.253534	-0.23431	-0.279553	0.550132	-0.385378	0.331744	0.298201	0.345481
PID_ERBB1_DOWNSTREAM_PATHWAY	-0.254585	0.314704	0.275883	0.309546	0.318886	0.466289	-0.124625	0.241577	0.365117	0.36181	0.48788	-0.161772	-0.0439767	0.4828	-0.100321	-0.0565004	0.00472988	-0.137899	-0.182809	-0.502864	-0.183649	-0.0927356	-0.426473	0.126505	-0.0584225	-0.553392	0.186124	0.341354	0.414706	0.0686758	0.087956	-0.488844	-0.42516	0.238202	0.0227822	-0.341731	-0.262986	-0.196039	-0.380272	-0.331364	-0.193817	0.419392	-0.0442387	-0.0430752	0.272073	-0.30742	0.275945	0.378049	0.282612
PID_SYNDECAN_4_PATHWAY	-0.502427	-0.285298	0.493766	0.518589	0.144904	0.406491	-0.349423	0.505525	0.597421	0.628561	0.565257	0.305868	0.199794	0.495408	0.0716999	0.396981	0.0589001	-0.103763	0.0608142	-0.615614	-0.337548	0.607386	-0.429614	0.363804	-0.204628	-0.173666	-0.0916758	0.557895	0.089461	-0.41286	0.136897	-0.364928	-0.407745	0.39537	-0.324626	0.19686	0.0645784	0.42278	0.318624	0.129634	-0.448714	-0.074343	-0.0485352	-0.19615	0.485951	-0.160562	0.433757	0.214113	0.155287
PID_ATF2_PATHWAY	-0.200417	0.199131	0.288269	0.323997	-0.00414745	0.288689	-0.231443	0.295132	0.26092	0.102318	0.256023	-0.117167	-0.145614	0.205543	-0.324489	-0.292297	0.0103164	-0.0575474	-0.243969	-0.489662	-0.214615	-0.106041	-0.356481	-0.0828157	-0.0745337	-0.355655	0.161602	0.354026	0.0453522	-0.177001	0.204302	-0.189459	-0.406517	-0.0936728	-0.316076	-0.103713	0.23182	-0.0408003	-0.128542	0.122267	-0.314625	0.0891925	-0.136434	-0.136988	0.13833	-0.201571	0.258471	0.173348	0.159517
PID_AP1_PATHWAY	-0.410963	-0.0559958	0.385204	0.19008	0.203633	0.338222	-0.0751982	0.208692	0.117679	0.247209	0.201388	0.080962	-0.216591	0.106638	-0.0511404	-0.131508	0.0783514	-0.0600318	-0.181847	-0.259527	-0.326705	0.0567361	-0.0498547	-0.0952342	-0.0820453	-0.230276	-0.00326411	0.285767	-0.0729065	-0.107441	-0.105309	-0.0871376	-0.326334	0.279157	-0.290668	0.0424696	0.26698	0.037944	0.12025	0.192938	-0.255162	0.0605639	-0.264128	-0.0993399	0.253166	-0.0494465	0.269033	-0.086605	0.181626
PID_INTEGRIN2_PATHWAY	-0.542846	-0.229159	0.190531	0.255742	-0.209023	0.321411	-0.452184	0.3641	0.0490633	0.124935	0.26201	0.240817	0.289045	0.23083	-0.0416111	-0.308123	0.0719769	-0.0652233	-0.0746346	-0.396093	-0.315227	0.333692	-0.122597	0.302248	-0.226173	0.258807	-0.333595	0.316176	-0.120794	-0.00218441	0.130878	-0.0506663	-0.441952	0.249533	0.147781	0.422727	0.0619774	0.399239	0.321796	0.362066	-0.387192	-0.363307	-0.421338	-0.378108	0.153092	-0.0985167	0.462827	-0.0926533	-0.0359993
PID_UPA_UPAR_PATHWAY	-0.470749	-0.185722	0.470938	0.191972	0.194551	0.408707	-0.360147	0.565618	0.479538	0.470659	0.469677	0.322521	0.02733	0.435683	-0.0108323	0.144879	0.0787563	0.256437	-0.0633795	-0.531006	-0.352705	0.576327	-0.420488	0.536595	0.00204649	-0.313661	-0.0918837	0.482671	0.164155	-0.287601	0.177077	-0.460681	-0.402066	0.14685	0.0185394	0.33522	-0.0117135	0.430109	0.443122	0.40262	-0.444967	-0.0905788	-0.434632	-0.349605	0.428831	-0.381863	0.517766	0.112299	-0.0847506
PID_ERBB2_ERBB3_PATHWAY	-0.0132711	0.277501	0.453502	0.348616	0.491765	0.479934	-0.325661	-0.0374341	0.27713	0.140537	0.429787	0.0142357	-0.0581009	0.319524	-0.0130328	0.0664078	-0.165966	0.0314958	0.0128712	-0.334997	0.0353549	-0.380748	-0.458784	0.0794263	-0.00316003	-0.554914	0.227963	0.123691	0.29508	0.074165	0.146948	-0.626974	-0.0653304	-0.277653	0.0808354	-0.159969	-0.0786629	-0.281273	-0.417198	-0.340569	-0.47653	0.454089	-0.0485398	0.0903604	0.427309	-0.46791	0.107989	-0.0219474	0.255088
PID_FOXM1_PATHWAY	0.0582428	-0.044946	0.0128067	0.273343	0.380904	0.107999	0.255631	0.201481	0.380705	0.0158608	0.480267	-0.518655	0.0335384	0.230985	0.154412	0.424403	0.380593	0.285984	0.375273	-0.634265	-0.210823	-0.534796	-0.30624	0.166446	0.442488	-0.556262	0.438309	0.0951859	0.368626	0.228326	0.182226	-0.107197	0.110876	-0.555396	-0.326326	-0.595365	-0.346947	-0.150809	-0.677388	-0.547526	0.210524	0.385147	-0.379336	-0.531476	0.378028	0.0588894	0.192323	0.323324	0.0568795
PID_EPHA_FWDPATHWAY	0.120955	-0.00958968	0.104643	0.466298	-0.112185	0.185547	0.12495	0.29123	0.231417	0.426819	0.155998	-0.183991	-0.215654	0.0133421	-0.16786	-0.00444569	0.158839	0.348252	-0.131212	-0.393706	-0.0357822	-0.0263319	-0.375429	0.110986	-0.227016	-0.234099	0.248287	0.0945597	0.200854	-0.0046247	0.0481595	-0.297711	-0.401376	0.145294	-0.101642	-0.16863	-0.0259398	-0.154716	-0.21202	-0.0596388	-0.189486	0.115694	0.000555013	0.0478339	0.353712	-0.0960139	0.357657	0.108001	-0.0149252
PID_HIF1A_PATHWAY	-0.267745	-0.108034	0.554208	0.43635	0.458765	0.133586	0.0668839	0.242634	-0.024658	0.622366	0.450535	0.224221	-0.0991039	0.091959	0.00153473	0.309519	0.199639	0.417911	0.144201	-0.246656	-0.36175	0.158785	-0.306099	0.156533	-0.241675	-0.325183	0.54922	-0.209236	0.503385	0.0534051	0.0897747	-0.197911	0.014797	-0.252493	0.315252	-0.0995936	-0.499545	0.042038	0.0656097	-0.687658	-0.0102793	0.0480606	-0.00614423	0.0423514	0.541559	-0.329427	0.121285	0.162505	0.113921
PID_BMP_PATHWAY	0.0956182	0.0873866	0.207686	0.379057	-0.132803	-0.123454	-0.177501	0.169729	0.0863043	0.420488	0.250297	-0.268018	0.0095793	0.161942	-0.142677	-0.100312	0.235169	0.0588116	-0.0723147	-0.582933	-0.259465	-0.281379	-0.480374	0.0245982	0.164593	-0.521396	0.442256	-0.0699206	0.300093	-0.200464	0.0484249	-0.513565	-0.103689	0.158695	-0.0205843	-0.0606609	0.0309558	-0.312237	-0.346568	-0.425254	-0.466905	-0.132155	0.120257	-0.135798	0.553069	-0.326374	0.239977	0.202563	0.383961
PID_IL3_PATHWAY	0.0351532	0.176113	0.213407	0.431953	0.102655	0.383916	0.157235	-0.113002	0.340518	0.0868533	0.140979	0.0108682	-0.0876842	0.273467	-0.244209	-0.132056	-0.088514	-0.00206413	-0.242361	-0.337399	-0.35996	-0.229155	-0.373707	-0.103523	-0.230703	-0.533415	-0.0891022	-0.119862	0.22278	0.473894	-0.14859	-0.491491	-0.295025	0.196598	-0.171626	-0.0870598	-0.137686	0.0421543	-0.281298	0.078271	-0.204429	0.177944	-0.225432	0.330579	0.146978	0.351384	0.151001	-0.043299	0.0529976
PID_IL6_7_PATHWAY	-0.2758	0.209243	0.188963	0.00207706	0.223356	0.437957	-0.218857	0.0665583	0.191592	0.190606	0.303186	0.139928	0.14199	0.0876594	-0.300802	-0.13514	0.0579453	-0.0376933	-0.229869	-0.0153021	-0.198424	0.0259723	-0.168043	0.032282	-0.137263	-0.3951	0.154547	0.176461	0.29784	-0.20195	-0.161116	-0.213749	-0.341441	0.134137	0.127169	0.121066	0.15359	0.256912	0.121918	0.0960112	-0.349094	0.271327	-0.400092	0.0513789	0.326103	-0.127848	0.215104	0.0225964	0.212451
PID_ECADHERIN_KERATINOCYTE_PATHWAY	-0.0529144	0.428751	0.40614	0.617554	0.213861	0.643076	-0.290665	0.0224515	0.34712	0.571615	0.570492	-0.297181	-0.0466471	0.351988	-0.195828	0.108827	-0.0620822	-0.162533	0.0910453	-0.663493	0.0999028	-0.243927	-0.730833	0.172593	-0.542504	-0.704991	0.248824	-0.0125979	0.545088	-0.372062	-0.176943	-0.681705	-0.0687111	0.218576	0.113978	-0.136546	-0.126503	0.0166187	-0.100678	-0.167769	-0.575134	0.520287	-0.17209	0.238132	0.493969	-0.554627	0.443347	0.282265	0.271197
PID_ALK1_PATHWAY	-0.117997	0.0682599	0.512468	0.445762	0.255677	0.00551	0.0887661	0.208512	0.207165	0.624736	0.421173	0.173147	-0.0942926	0.381877	-0.256454	0.413253	0.298589	-0.00350462	-0.1964	-0.556466	-0.341546	-0.0283224	-0.546418	0.101308	0.369724	-0.533859	0.214541	-0.0256992	0.200407	-0.126511	0.33944	-0.519035	-0.16288	-0.162274	-0.0694094	0.417754	-0.280833	0.106385	-0.0998152	-0.193802	-0.439401	0.112743	-0.14824	-0.106502	0.596308	-0.244205	0.110149	-0.0976879	0.11895
PID_PDGFRB_PATHWAY	-0.314604	0.0675541	0.270452	0.417153	0.279475	0.34162	-0.033446	0.360133	0.455558	0.493068	0.46843	-0.0379077	-0.00403944	0.421232	-0.191744	0.0332676	-0.117307	0.0164401	-0.058255	-0.405732	-0.271491	0.00242439	-0.423218	0.127676	-0.104123	-0.545845	0.0476405	0.29106	0.37001	0.0427705	0.137522	-0.456211	-0.427031	0.128591	-0.0988497	-0.211888	-0.196795	0.0586091	-0.159551	-0.259927	-0.166665	0.262533	-0.182229	-0.126414	0.296279	-0.224146	0.328974	0.241304	0.255468
PID_TRKR_PATHWAY	-0.121415	-0.116898	0.324171	0.369644	0.140346	0.454561	-0.284778	0.152996	0.350682	0.212584	0.329063	-0.0679028	-0.0683192	0.44497	-0.18148	0.0922173	0.0323941	0.105304	0.0995316	-0.437639	-0.0737909	-0.134022	-0.502845	0.0340837	-0.0152321	-0.575268	0.268253	0.346447	0.328671	-0.16454	0.234334	-0.563365	-0.276737	0.0231874	0.0226777	-0.11663	-0.322785	-0.065588	-0.416236	-0.226904	-0.279715	0.295945	-0.0613266	0.126674	0.133015	-0.347056	0.236807	0.30745	0.228087
PID_TCR_JNK_PATHWAY	-0.339642	0.0995131	0.0213295	0.0790214	0.00963559	-0.0448815	0.0389732	0.34591	0.244302	-0.184599	0.195466	0.180623	-0.0523787	0.320004	-0.237089	-0.0451663	0.0132627	-0.117905	-0.147774	0.0140231	-0.514438	-0.219966	-0.0823759	-0.125771	-0.0181164	-0.399653	0.37929	0.405105	0.475906	0.389279	0.0801074	-0.0760683	-0.159267	-0.109717	-0.157677	-0.419282	-0.320139	-0.193392	-0.312467	-0.378613	-0.101818	0.176073	-0.113542	-0.208462	0.194318	-0.0944322	-0.179862	-0.118365	-0.0571033
PID_NEPHRIN_NEPH1_PATHWAY	-0.18793	0.15574	0.0933776	0.249725	0.335548	0.360267	-0.129499	0.0751976	0.303498	0.248587	0.44068	0.105387	-0.159588	0.342716	-0.373844	-0.174603	-0.133306	0.0365134	-0.358178	-0.483371	0.164025	-0.277315	-0.56819	0.0284909	-0.117601	-0.444596	0.252793	0.247015	0.110873	0.135968	0.155392	-0.622372	-0.0401254	-0.118931	-0.039655	-0.330913	-0.193681	-0.164118	-0.387372	-0.189064	-0.439058	0.353825	0.281471	0.0446134	0.144043	-0.471304	0.0473512	0.0964848	0.106747
PID_CMYB_PATHWAY	-0.042558	-0.0104108	0.162094	0.37315	-0.017358	0.252868	0.161619	0.231306	0.184881	0.273746	0.17857	-0.0912811	-0.0533982	0.115191	0.0342004	0.113744	-0.0838267	0.0212201	0.0412592	-0.371758	-0.262416	0.0173963	-0.228719	-0.0684818	0.220242	-0.466022	0.0882437	0.150168	0.206813	0.307222	0.0404543	0.0167865	-0.424482	-0.00545403	-0.0550184	-0.365414	0.0142719	-0.0905456	-0.153237	-0.157491	0.0990952	-0.0753842	-0.125574	-0.21092	0.232542	0.1371	0.349995	0.280939	0.312717
PID_IL23_PATHWAY	-0.533448	0.0335617	0.161084	0.379125	-0.326471	0.380614	-0.183718	-0.0136843	0.273499	0.43965	0.183457	0.336709	0.374196	0.0209537	-0.048789	-0.189137	0.229931	-0.285224	-0.00170221	-0.0215251	-0.142394	0.00466027	-0.0879456	0.239776	-0.439194	-0.182586	-0.437409	0.0304145	-0.0456367	0.0596813	0.0147133	0.0162799	-0.45115	0.101453	-0.244703	0.391463	0.374871	0.377059	0.332757	0.603897	-0.327598	-0.150401	-0.473696	-0.301363	0.224375	0.0858218	0.532217	-0.284385	-0.0114405
PID_HIV_NEF_PATHWAY	-0.134841	0.247759	-0.147306	0.391218	0.0526284	0.48988	-0.014132	0.421884	0.42454	0.144345	0.181543	0.0699104	0.272733	0.412418	-0.254808	0.0380038	-0.344362	-0.16471	-0.140515	-0.166465	0.188719	-0.30181	0.173549	0.254354	0.0503758	-0.388672	-0.0674088	0.373352	0.0794715	0.256848	0.0398402	0.0502088	-0.128873	0.222024	-0.298319	-0.204237	-0.0933859	-0.147551	0.099468	-0.184463	0.110743	-0.0536157	-0.275941	-0.295275	0.407301	-0.157281	0.434523	0.0357868	-0.137674
PID_SYNDECAN_1_PATHWAY	-0.355608	-0.450784	0.471266	0.499263	0.0462771	0.386069	-0.557105	0.0747507	0.120969	0.54427	0.274695	0.402788	0.258389	0.491772	0.306304	0.165565	0.38383	-0.00545837	0.0171569	-0.303437	-0.286522	0.40933	-0.246529	0.278971	-0.0154582	-0.31751	-0.162965	0.255474	-0.027288	-0.543201	0.180375	-0.343842	-0.277035	-0.187164	-0.258849	0.43829	-0.0169318	0.400338	0.222322	0.456899	-0.555173	-0.0864577	-0.290667	-0.32283	0.475963	-0.433204	0.539357	-0.0928322	0.193265
PID_P38_MK2_PATHWAY	-0.305139	-0.213009	0.580951	0.308622	0.307467	0.406105	0.0617782	0.371984	0.494777	0.528901	0.426974	-0.328582	-0.19877	0.590758	0.0187927	-0.0657337	0.214097	0.0952245	-0.272216	-0.238299	-0.241066	0.102893	-0.0898971	-0.161317	-0.0735329	-0.691488	0.0792606	0.166072	0.202892	0.251594	0.144314	-0.208786	-0.024712	-0.0529316	0.0116772	-0.364499	-0.112574	0.0319688	-0.520959	-0.395614	0.0892407	0.449766	-0.00498144	0.0888545	0.199657	0.101589	0.377785	0.00839504	-0.0640768
PID_ERA_GENOMIC_PATHWAY	0.0381926	0.23763	0.0545101	0.156624	0.15506	-0.0672709	-0.0261559	0.18499	0.219132	0.105289	0.160396	-0.104272	0.0107699	-0.0753466	0.015837	0.0434296	-0.0952201	0.157385	-0.140742	-0.30133	-0.384946	-0.223081	-0.0411666	0.163935	0.119142	-0.500101	0.101016	-0.109536	0.138046	0.160281	-0.204673	-0.0265805	-0.0183055	-0.0833649	0.0639968	-0.261999	-0.124559	-0.197067	-0.186132	-0.205347	0.0344241	-0.0357219	0.148392	-0.0670763	0.0638522	-0.140403	-0.129148	0.14017	0.159924
PID_ERBB_NETWORK_PATHWAY	-0.311777	0.0205243	-0.358687	0.460723	-0.342812	0.315823	-0.496895	0.43471	0.169125	0.0863283	0.343561	-0.0528393	0.243169	-0.123323	-0.450431	0.31524	0.352541	-0.413469	0.257557	-0.494951	0.27089	0.300583	-0.555401	0.610607	-0.332734	0.162186	0.203199	0.58851	-0.0808569	-0.60374	0.0573194	-0.650505	-0.331359	0.211563	0.0568696	-0.0522278	0.381875	-0.249478	0.00555601	0.549268	-0.532059	0.11543	0.149318	0.0625773	-0.154923	-0.538797	0.577155	-0.170544	-0.141341
PID_ALK2_PATHWAY	0.0711704	0.125846	0.378269	0.204752	0.205535	-0.25813	0.0122329	0.361006	0.31644	0.242193	0.0989415	0.114777	-0.256016	0.673082	0.0740147	0.136157	0.43105	0.347512	-0.19033	-0.437039	-0.30612	-0.0398885	-0.362443	0.351842	0.402688	-0.380298	-0.0106825	0.0752396	-0.0967776	-0.14585	0.0591397	-0.556099	0.284534	0.0927262	-0.267639	0.115291	-0.457611	-0.122898	-0.429749	-0.287942	0.0800772	0.00396013	-0.213761	-0.0207614	0.588779	-0.353465	-0.284839	0.0674669	0.371854
PID_RHODOPSIN_PATHWAY	-0.161149	-0.296802	-0.285227	0.00605333	-0.559565	-0.0857433	-0.0397158	-0.0987546	-0.0562549	0.243972	-0.152685	0.209589	0.192198	-0.223059	-0.227674	-0.102038	0.125786	-0.394295	-0.0628886	0.176261	-0.229436	0.443447	-0.25835	0.000869791	0.0957273	0.308823	-0.132777	0.292556	-0.387954	-0.00946543	-0.145292	0.0204409	-0.137168	0.0499442	-0.011045	0.184963	-0.152171	0.114693	-0.408645	0.328259	-0.161785	0.0239094	0.199101	-0.123557	-0.436419	-0.218003	-0.149682	-0.274909	-0.0867698
PID_PDGFRA_PATHWAY	-0.445083	0.0111256	0.531384	0.111349	0.381957	0.327903	-0.27725	0.250066	0.378958	0.58026	0.391666	0.167262	0.155103	0.285565	-0.258032	-0.178599	-0.0135188	0.207074	-0.127897	-0.124574	-0.422945	-0.147455	-0.407801	-0.11571	0.369364	-0.554594	0.239141	0.127702	0.325586	-0.0816665	-0.0149883	-0.457243	-0.19107	-0.0545116	-0.301907	-0.0169937	-0.290812	0.154136	-0.411978	-0.226278	-0.196994	0.337698	-0.440514	-0.0545616	0.620014	-0.442709	0.0407193	0.166906	0.236096
PID_RETINOIC_ACID_PATHWAY	-0.0207926	0.439223	0.313463	0.253144	0.248985	0.0125774	-0.0452784	-0.278889	-0.075132	0.506283	0.338266	-0.21224	-0.288949	0.174864	-0.296397	-0.00308186	-0.0488369	0.136069	-0.19752	-0.35063	-0.384452	-0.124242	-0.277094	0.0104998	0.12916	-0.551155	0.128381	-0.114493	0.291757	0.240744	0.104627	-0.48902	0.0516009	0.138126	0.181259	-0.00148225	-0.326541	-0.401409	-0.474179	-0.314716	-0.415304	0.374381	0.128916	0.267541	0.28615	-0.156994	0.263883	0.148385	0.251424
PID_P38_GAMMA_DELTA_PATHWAY	0.452652	-0.253527	-0.253667	0.666553	0.377413	-0.00848936	0.237859	-0.0201589	0.100187	0.604196	0.0603214	-0.361323	-0.357279	0.0246812	-0.289304	0.033424	0.270023	0.00421392	-0.154629	-0.167486	0.215893	-0.12766	-0.253671	-0.434578	0.00113356	-0.641216	-0.370044	0.104695	-0.148583	-0.147625	0.111167	-0.055609	-0.187853	-0.0401506	-0.418727	-0.274749	-0.177032	-0.120252	-0.475155	-0.226899	-0.0844785	-0.114101	0.389284	0.28014	-0.290254	-0.0498864	-0.0331805	-0.318617	-0.0123635
PID_IL8_CXCR2_PATHWAY	-0.365221	-0.00874676	0.37411	0.305153	-0.0207011	0.321411	0.174165	-0.034023	0.16351	0.583956	0.463397	-0.114377	-0.199217	0.182505	-0.0728987	0.122558	-0.0300659	-0.057665	-0.047825	-0.383184	-0.263689	-0.122966	-0.306368	-0.030337	0.0698592	-0.510715	-0.244672	-0.00460565	0.00680558	0.397471	0.312954	-0.173596	-0.368017	0.123849	-0.143719	0.0927755	-0.319081	-0.00473576	-0.0903676	-0.100337	-0.0274831	-0.0461924	-0.193367	-0.132957	0.206824	0.176131	0.407236	-0.148616	-0.0705345
PID_HEDGEHOG_2PATHWAY	-0.242185	-0.0602195	0.374124	0.26347	0.154	-0.00408942	0.0639938	-0.320265	0.0125066	0.134004	0.0687749	0.0229148	0.328621	0.245761	0.0526542	0.163396	0.22547	0.304791	0.186956	-0.317033	-0.0338035	-0.144013	-0.43927	0.0244425	0.430459	-0.447902	0.160013	-0.0932891	-0.157719	-0.215719	0.187024	-0.257156	0.328933	-0.227691	-0.395518	-0.0525742	-0.153981	0.0435148	-0.333156	-0.357291	-0.364513	-0.309989	-0.15652	-0.359665	0.253841	-0.0205875	0.177228	-0.125519	0.420355
PID_INTEGRIN5_PATHWAY	-0.547773	-0.102748	0.528355	0.437168	-0.268066	0.433976	-0.483028	0.428816	0.647688	0.481917	0.412112	0.399068	0.193386	0.623163	0.201096	0.291631	0.387357	0.130324	-0.162506	-0.524209	-0.410905	0.635004	-0.394272	0.463927	-0.215805	0.0175902	-0.205934	0.626128	-0.223564	-0.456816	-0.0772184	-0.290089	-0.169315	0.124865	-0.0502777	0.444679	-0.125461	0.650556	0.243537	0.298722	-0.583408	-0.0227871	-0.477845	-0.40891	0.400243	-0.614464	0.367911	-0.187401	0.152137
PID_AR_NONGENOMIC_PATHWAY	-0.089611	-0.0281676	0.601894	0.31177	0.148178	0.171981	0.184348	-0.245277	0.0932088	0.385785	0.589763	-0.197385	-0.186161	0.301648	0.0441267	0.0143103	0.333768	-0.181011	-0.0529128	-0.515166	-0.0885468	-0.312308	-0.621759	-0.174563	0.170599	-0.547934	-0.0312378	-0.0938721	0.278697	0.0198113	0.115912	-0.567249	0.00785241	-0.189971	-0.271362	-0.111247	-0.202491	-0.0729164	-0.368635	-0.350821	-0.240306	0.320008	-0.205692	-0.0418078	0.454708	0.0031674	0.237372	0.212873	0.177299
PID_ERBB1_INTERNALIZATION_PATHWAY	-0.213768	0.314838	0.336681	0.325352	0.224298	0.252981	-0.186022	0.15566	0.463933	0.359312	0.264188	0.216151	0.0168619	0.523297	-0.363177	0.160092	-0.384558	0.0515936	0.197371	-0.492379	-0.00836348	-0.223694	-0.465919	0.165132	0.128692	-0.563271	0.0855606	0.251112	0.333458	-0.025718	-0.0452395	-0.600739	-0.117219	0.00117672	-0.170951	-0.0696522	-0.0911143	-0.175246	-0.288688	-0.522249	-0.29572	0.34554	-0.278752	-0.0453385	0.153575	-0.111013	-0.117948	0.295496	0.27053
PID_HEDGEHOG_GLI_PATHWAY	0.0641285	-0.0170134	0.304646	0.285368	0.423843	0.0514716	0.0194716	0.161558	0.213665	0.401572	0.334647	-0.0289821	0.0138883	0.371271	0.0386716	0.0513996	-0.0837174	0.17418	0.230212	-0.433595	-0.0522343	-0.298852	-0.409367	-0.126364	0.357549	-0.567316	-0.243708	-0.0745796	0.24125	0.035506	0.107045	-0.54666	0.236401	-0.315532	-0.404901	0.0625731	-0.334406	-0.26678	-0.388865	-0.544082	-0.211447	-0.124445	-0.221905	-0.109135	0.274133	-0.221428	-0.165752	-0.00666524	0.329067
PID_CASPASE_PATHWAY	-0.169932	0.0954346	-0.0438805	0.442377	0.0108846	0.45564	0.082125	0.247209	0.283662	0.152126	0.314617	-0.0759049	0.179653	0.249426	0.0434388	0.192461	-0.164038	0.0954325	0.0780362	-0.329112	-0.270647	-0.161405	0.0103727	-0.00836105	0.175659	-0.376096	0.251429	0.241616	0.291138	0.121826	0.036962	-0.214403	0.0843577	0.223243	-0.118138	-0.18059	-0.355022	-0.313129	-0.153967	-0.300043	-0.137093	0.0897706	-0.0782972	-0.143232	0.0602842	-0.0176086	0.480833	0.200562	0.202509
PID_CXCR3_PATHWAY	-0.0713257	0.0709473	0.352238	0.268612	0.156728	0.378721	0.196316	0.0630074	0.37099	0.314686	0.308287	-0.0693556	0.0815855	0.248557	-0.242074	0.1681	-0.0585422	-0.0085194	-0.0095409	-0.406394	-0.175033	-0.193507	-0.330335	-0.0827654	0.107535	-0.46741	-0.0896991	0.00998627	0.284075	0.31218	0.017516	-0.383633	-0.181112	-0.0208244	-0.0750777	-0.148746	-0.143408	-0.130251	-0.090002	-0.324893	-0.13557	0.321643	-0.151541	0.0358562	0.289403	-0.140839	0.322924	-0.0476082	0.199057
PID_BETA_CATENIN_NUC_PATHWAY	0.0657466	-0.144156	0.220852	0.448719	0.213514	0.124664	-0.219496	0.286949	0.251899	0.346303	0.0373628	-0.0110262	0.00457502	0.157174	0.00967673	0.0535714	0.280242	0.189589	0.0649038	-0.475656	-0.0639927	-0.0561981	-0.223053	0.0211168	-0.00331419	-0.501396	0.213989	0.0308064	0.173499	-0.0682699	-0.0904353	-0.235697	-0.0932037	0.0112006	-0.188796	-0.323002	-0.036811	-0.22451	-0.198778	-0.0950377	-0.214378	-0.104653	-0.0533542	-0.108759	0.278633	-0.211364	0.188046	0.305829	0.217271
PID_VEGFR1_PATHWAY	-0.131728	0.103979	0.368731	0.185131	0.164271	-0.0604708	-0.0719091	-0.0585784	0.164707	0.562496	0.549645	0.0371265	0.0388366	0.333623	-0.384866	0.197968	-0.0245694	-0.00613237	0.00619309	-0.545749	-0.405223	-0.147881	-0.505478	-0.0926711	0.368119	-0.594736	-0.137378	0.26247	0.29851	-0.136634	0.342019	-0.501269	-0.117706	0.22264	0.0512561	0.0847213	-0.222633	0.0422464	-0.227187	-0.20896	-0.168505	0.110768	-0.234434	-0.0680725	0.449664	-0.301599	0.224912	0.253858	0.460263
PID_SMAD2_3PATHWAY	0.0464898	0.175591	0.24377	0.572259	0.00254144	0.224467	0.412239	0.170838	0.291199	0.36867	0.628073	-0.373221	-0.0847869	0.0797115	-0.108579	0.229754	-0.0685316	0.188171	-0.357851	-0.689287	-0.338748	-0.511619	-0.118343	-0.079761	0.213089	-0.728383	0.564529	0.204017	0.631662	0.463667	0.146478	-0.323056	0.143661	-0.183047	0.357431	-0.307398	-0.473078	-0.578571	-0.520875	-0.686486	0.174124	0.269381	0.397304	0.164232	0.00837516	0.147455	0.258071	0.411271	0.395384
PID_P38_ALPHA_BETA_DOWNSTREAM_PATHWAY	-0.186191	0.380451	0.0310602	0.160683	-0.105847	0.405244	-0.188649	0.215424	0.336694	0.265831	0.161141	0.112383	0.0472003	0.293752	-0.281927	0.086544	-0.302993	0.00474314	-0.112487	-0.33008	-0.271215	-0.259805	-0.0614773	-0.220708	-0.208191	-0.505666	0.277407	0.274368	0.199014	-0.152672	0.144642	-0.258614	-0.479494	-0.0308791	0.0222639	0.0808943	0.0690922	-0.0524679	0.0978796	-0.221716	-0.291163	0.234912	-0.0344147	0.146699	0.259687	0.268642	0.277585	0.0402385	0.365955
PID_KIT_PATHWAY	-0.206052	0.301174	0.188368	0.214306	0.165136	0.0926897	0.0651303	-0.224592	0.159273	0.100904	0.133128	-0.203436	-0.202978	0.222107	-0.179628	-0.182235	-0.0558775	0.152782	-0.248283	-0.33624	-0.224811	-0.224627	-0.318569	-0.197558	0.143887	-0.523407	0.0530755	0.168823	0.231942	0.308716	0.0112995	-0.210708	-0.154223	-0.180083	-0.135967	-0.146147	-0.249547	-0.040363	-0.440834	-0.284793	-0.128183	0.158837	-0.153738	-0.145926	-0.0103687	0.173248	0.100484	0.103683	0.154322
PID_ECADHERIN_STABILIZATION_PATHWAY	-0.204735	0.132363	0.0457301	0.434834	0.0456064	0.416754	-0.461823	0.450195	0.47021	0.301242	0.336567	-0.225598	-0.205152	0.251547	-0.173423	-0.153834	0.0920305	-0.263951	-0.254122	-0.516267	-0.184604	0.100155	-0.539861	0.456478	-0.351034	-0.548222	0.38738	0.247697	0.55447	-0.416317	-0.0110106	-0.401231	-0.321891	0.501843	0.378315	-0.380388	-0.0480928	-0.0435384	0.248947	0.219119	-0.459542	0.494628	0.0607649	0.0283857	0.082852	-0.349757	0.513183	0.37393	0.05385
PID_EPO_PATHWAY	-0.294314	0.0912901	0.128573	0.281495	0.247346	0.160124	0.268797	0.0813991	0.367878	0.214297	0.168908	-0.266108	0.0177624	0.248131	-0.285596	-0.222903	-0.0525294	0.0296152	-0.294609	-0.245051	-0.266728	-0.241358	-0.469704	-0.0825637	0.0374989	-0.549423	-0.176328	0.37246	0.269548	0.277154	0.16146	-0.0467607	-0.364146	-0.0231236	-0.263504	-0.19616	-0.0132391	0.0723204	-0.318647	-0.240262	-0.0102931	0.18024	-0.336863	0.0176603	0.107547	0.152379	0.152362	0.299265	0.00405796
PID_IL2_STAT5_PATHWAY	-0.277751	0.271723	-0.0748254	0.0232402	-0.172111	0.167152	0.452385	-0.0325815	0.138594	-0.207957	0.147481	-0.132017	-0.0487524	0.136936	-0.404033	-0.164629	-0.217921	-0.0741385	-0.343158	-0.0741372	-0.185389	-0.366123	-0.0905418	-0.0843436	-0.115422	-0.492596	-0.00471697	0.371514	0.0961088	0.638779	-0.108127	0.179569	-0.353808	-0.00771185	-0.0562463	-0.202715	-0.0819173	-0.0446486	-0.0761771	0.0211805	0.306326	-0.0986773	-0.480701	-0.130835	-0.135572	0.526677	0.0298661	0.241907	0.155463
PID_TCR_CALCIUM_PATHWAY	-0.263427	-0.0682813	0.371269	0.317455	0.19084	0.315734	-0.249207	-0.0224671	0.113535	0.319194	0.0406042	0.0986543	0.00416666	0.266387	0.00596139	0.140404	-0.0359082	-0.0783091	0.0658467	-0.105206	-0.18418	-0.309117	-0.0780453	0.0598953	0.0956802	-0.385581	0.359805	0.036838	0.256801	-0.0387745	-0.0844058	-0.0287433	-0.154581	-0.0260997	-0.371045	-0.0743056	0.000217751	-0.249086	-0.243684	-0.252166	-0.0902478	0.0485181	-0.120081	-0.23055	0.530416	-0.21889	-0.0902152	0.0239419	0.470725
PID_DELTA_NP63_PATHWAY	-0.368165	-0.0146039	0.239867	0.566058	0.0730141	0.308585	-0.299526	0.147928	0.216257	0.167744	0.253882	-0.316735	0.0361805	-0.0397502	-0.165445	0.0682112	0.441913	-0.306079	0.0266019	-0.373677	-0.227299	-0.0277149	-0.447442	0.225928	-0.239675	-0.464917	0.225275	-0.0253338	0.124125	-0.192328	0.000792834	-0.353327	-0.31858	0.0235217	-0.108054	-0.118165	0.199881	0.0101988	-0.172741	0.205033	-0.373669	0.0592751	-0.06447	-0.323298	0.328488	-0.231491	0.425453	0.164661	0.0929821
PID_VEGFR1_2_PATHWAY	-0.198313	0.25989	0.284235	0.444996	0.0854169	0.260566	0.0320211	0.150619	0.421442	0.445356	0.496559	-0.213995	0.0253307	0.337524	-0.369358	0.28759	-0.233259	-0.044098	0.0262978	-0.346031	-0.259288	-0.162835	-0.464654	-0.034934	-0.131652	-0.596827	0.083672	0.183151	0.273135	0.0237717	0.245809	-0.400089	-0.253905	0.23293	-0.0392813	0.0321455	-0.139737	0.0546447	-0.187623	-0.519772	-0.0956313	0.225196	-0.187163	0.00123312	0.151012	-0.131077	0.282911	0.43347	0.274381
PID_THROMBIN_PAR1_PATHWAY	-0.323834	0.0394727	0.405075	0.3468	0.0763147	0.00364224	0.374683	0.0558032	0.310625	0.51898	0.422488	-0.0690283	-0.062491	0.437383	-0.10039	0.126428	0.0675434	-0.0669754	0.118022	-0.420032	-0.051074	0.0234452	-0.565024	0.118711	0.0380111	-0.526269	-0.169491	-0.144795	0.22127	0.212743	0.331388	-0.427837	-0.269772	0.20978	-0.256425	0.0689868	-0.497387	-0.0354271	-0.0695343	-0.34517	-0.118268	-0.0444109	-0.285203	-0.321582	0.106062	0.0923108	-0.0872166	-0.0832863	0.220749
PID_A6B1_A6B4_INTEGRIN_PATHWAY	-0.442107	0.166285	0.117698	0.4892	-0.208231	0.489044	-0.531048	0.188925	0.173392	0.346916	0.524338	-0.126067	0.0141444	0.466189	-0.0619732	0.075161	0.431053	-0.289345	-0.110089	-0.628415	-0.039875	0.187727	-0.631286	0.439051	-0.390899	-0.475678	0.359846	0.348949	0.327182	-0.473484	0.0276208	-0.625843	-0.33662	0.311569	-0.0651482	-0.101023	0.191955	-0.157229	-0.0777534	0.192301	-0.57731	0.332166	-0.171936	-0.0487795	0.187061	-0.494821	0.354107	0.37261	0.187841
PID_SYNDECAN_2_PATHWAY	-0.359554	0.0596565	0.196683	0.620929	0.248462	0.556985	-0.378528	0.555916	0.653223	0.651233	0.53213	0.0126187	-0.0884834	0.47793	-0.27215	0.195897	-0.13611	-0.113258	0.163661	-0.486192	-0.099573	0.0861038	-0.495328	0.288857	-0.0918205	-0.416417	0.0241905	0.465425	0.342886	-0.186821	0.335509	-0.321547	-0.424555	0.139219	-0.329995	0.208235	-0.0507286	0.201372	0.200295	0.0740902	-0.483287	0.0564776	-0.42994	-0.0752051	0.273284	-0.217052	0.454382	0.41396	0.0107695
PID_RAC1_REG_PATHWAY	-0.162944	-0.0556134	0.204035	0.380879	-0.119159	-0.0336258	0.143408	0.0426997	0.122694	0.26156	0.00777727	0.0618616	0.0769275	0.294378	-0.340434	-0.0609402	0.0490522	-0.21397	0.247315	-0.455921	-0.411457	0.0667677	-0.392729	0.0892953	0.125037	-0.563278	-0.0852741	0.254412	-0.0416161	0.0645168	-0.148286	-0.202128	-0.328551	0.0340543	0.215969	-0.309685	-0.226089	-0.0111878	-0.348919	-0.462384	-0.0536423	0.0889895	0.0506216	0.185981	0.156312	0.0177872	0.043367	-0.0609158	0.0257812
PID_AURORA_A_PATHWAY	-0.150915	0.0715612	0.280316	0.622708	0.548691	0.418962	0.136876	0.0971846	0.58023	0.239315	0.526039	-0.460652	0.345753	0.488072	0.136689	0.131248	-0.146032	0.0657495	0.193438	-0.483696	0.331897	-0.405397	-0.335478	0.166664	0.221778	-0.717616	-0.0386129	0.227922	0.478779	0.323258	0.431874	-0.389851	0.0288607	-0.653683	-0.306698	-0.615919	-0.418975	0.13983	-0.654894	-0.505694	-0.154972	0.24154	-0.290768	-0.493191	0.485682	0.253867	0.307292	0.0608839	0.197082
PID_ARF_3PATHWAY	-0.030885	-0.0548253	0.655432	0.427458	0.380564	0.482367	-0.525124	0.532475	0.464261	0.552833	0.534036	0.12195	0.419761	0.39102	0.0794801	0.392947	-0.198826	0.246065	0.250057	0.233709	-0.0941433	0.444058	-0.0985687	-0.235818	-0.0610489	-0.779409	0.491863	-0.0782756	0.574876	-0.139993	0.329671	-0.230814	0.028776	0.0407386	0.262778	0.144913	-0.388352	0.317795	-0.152772	-0.606923	-0.472198	-0.0324307	0.0315352	0.430877	0.425701	-0.398473	0.161401	0.526316	-0.00227923
PID_INSULIN_GLUCOSE_PATHWAY	0.178176	0.287421	-0.00347166	0.448137	0.522709	0.346464	0.00770469	0.153647	0.142273	0.311514	0.458386	-0.307207	-0.313395	0.386329	0.109337	-0.158069	0.13441	0.160748	-0.091099	-0.527958	0.209582	-0.151093	-0.43834	0.264557	-0.0920649	-0.608152	0.186837	0.172128	0.588992	0.113242	-0.0400561	-0.362757	-0.121735	-0.17878	0.00770088	-0.120824	-0.350901	-0.172528	-0.437742	-0.222554	-0.265842	0.125759	0.0681706	-0.00903703	0.28112	-0.180052	0.111597	0.347263	0.120099
PID_PI3KCI_AKT_PATHWAY	0.247676	0.34849	0.147185	0.55682	0.521396	0.382183	-0.124664	0.108041	0.298239	0.437301	0.398832	-0.0723023	-0.279672	0.224555	-0.251542	0.0456196	-0.0105188	-0.00532089	0.225274	-0.509916	-0.212446	-0.284376	-0.409263	0.233685	-0.158097	-0.66539	0.387571	-0.047747	0.60116	0.0835594	0.0145916	-0.232458	-0.355262	-0.173199	-0.208442	-0.273521	-0.335543	-0.421571	-0.339357	-0.384664	-0.256877	0.269996	0.158845	-0.0734562	0.379523	-0.155328	0.398632	0.336356	0.193557
PID_SYNDECAN_3_PATHWAY	-0.382452	-0.00782004	0.242311	0.532419	-0.294164	0.474836	-0.634503	0.167447	0.112712	0.504365	0.274942	0.402271	0.216541	0.473203	0.0576759	0.0379895	-0.0481168	0.0290409	0.0822446	-0.37408	-0.474495	0.0691157	-0.225797	0.107124	-0.490821	-0.39016	0.0706293	0.376959	0.208561	-0.443284	-0.103707	-0.30708	-0.306053	0.383389	-0.367282	0.0729895	-0.0360526	0.0575384	0.260481	0.159934	-0.451305	0.285843	-0.561107	-0.0713129	0.575524	-0.57053	0.429467	0.056781	0.0694999
PID_IL8_CXCR1_PATHWAY	-0.342511	0.198854	0.370877	0.405296	-0.0968841	0.128761	0.28795	-0.341921	0.0290315	0.566066	0.437341	-0.0776065	-0.296884	0.0274177	-0.301243	0.243787	-0.095299	-0.26183	-0.239445	-0.379153	-0.32424	-0.267194	-0.357426	-0.0901013	0.10833	-0.471569	-0.347694	-0.0156642	-0.146378	0.34983	0.117552	-0.163044	-0.301241	0.275161	-0.125553	0.233167	-0.112827	-0.0294494	0.00970904	-0.0755966	-0.0543613	-0.293117	-0.238032	-0.240247	0.216331	0.350221	0.371883	-0.0824117	-0.194898
PID_MYC_REPRESS_PATHWAY	-0.0588625	0.0638415	0.0900596	0.350797	0.000435142	0.115748	-0.0872779	0.115647	0.0110451	0.215606	0.174994	-0.00354432	0.00473762	0.109564	-0.119191	-0.117777	-0.0203611	0.048691	-0.186993	-0.415848	-0.171631	-0.19219	-0.128587	-0.199498	-0.0188322	-0.277759	0.0180753	0.0406214	0.124883	-0.070149	-0.0504127	-0.239222	-0.100138	0.0197595	0.014627	-0.166278	-0.0993037	-0.106938	-0.155213	-0.0258171	-0.324707	-0.0258388	-0.0717517	-0.0923701	0.160564	0.148304	0.198395	-0.0373486	0.15255
PID_HIF1_TFPATHWAY	-0.284309	-0.0827453	0.486443	0.192618	0.145003	0.182443	-0.197173	0.194083	0.40442	0.492556	0.400527	0.0237544	0.163859	-0.0211485	-0.151696	0.0239252	0.153846	0.0447401	0.0125857	0.0425889	-0.377173	0.293338	-0.268436	0.128951	-0.242508	-0.0533865	-0.000182711	0.0905891	-0.0817571	-0.226822	-0.000135668	-0.251818	-0.375717	0.0943371	0.278529	-0.0706588	-0.000189651	0.24965	0.228126	-0.167729	-0.29377	0.00592686	-0.248103	-0.099712	0.287927	-0.226463	0.127615	0.0732627	0.390733
PID_TAP63_PATHWAY	-0.238627	0.288758	-0.0802279	0.493896	-0.196709	0.251221	-0.40417	0.395972	0.20939	0.0642801	0.00740157	-0.284273	0.111638	0.0154516	-0.0807915	-0.0122227	0.21318	-0.101267	0.0690146	-0.495235	-0.0908257	0.266116	-0.34073	0.262194	-0.290336	-0.309252	-0.0322053	0.291864	0.27468	-0.28773	0.0351099	-0.0886002	-0.302134	0.244208	-0.101171	-0.227483	0.19875	-0.214965	0.0851889	0.179916	-0.232829	-0.0197624	-0.108112	0.0204411	0.076383	-0.0847094	0.357563	0.0182659	0.280334
PID_EPHRINB_REV_PATHWAY	-0.359618	0.0281985	0.249561	0.239056	0.000641103	0.104075	-0.0171178	0.176314	0.250985	0.409875	0.48335	0.234775	-0.309604	0.227395	-0.373095	-0.119285	0.329932	0.112044	-0.25909	-0.440682	-0.318708	0.145454	-0.460451	0.110081	-0.299862	-0.329786	0.0732017	0.1743	0.227763	-0.00274321	-0.279573	-0.377904	-0.242643	-0.131488	-0.269807	0.00523912	0.10978	0.226739	0.102483	0.120177	-0.303914	-0.176086	-0.131241	-0.19459	0.27788	-0.294014	0.199879	0.107398	-0.00697713
PID_BARD1_PATHWAY	0.288746	0.155194	-0.227096	0.321972	0.546325	-0.147794	0.601533	0.166343	0.566357	-0.191129	0.537122	-0.383781	-0.478538	0.0619524	0.244636	0.477303	-0.227925	0.530383	0.14572	-0.685816	0.00679732	-0.56398	0.242771	0.313006	0.156168	-0.715427	0.304522	-0.00878997	0.490825	0.652545	0.387191	0.255484	-0.0509492	-0.636934	-0.308668	-0.748939	-0.496058	-0.553257	-0.537121	-0.86014	0.575925	0.259516	0.0166984	-0.521146	0.505873	0.334854	-0.0729643	0.437096	0.302824
PID_P53_REGULATION_PATHWAY	0.230634	0.195724	0.139024	0.320584	0.37404	0.13905	0.390204	0.0418459	0.22317	0.104444	0.327572	-0.386664	-0.247286	-0.0264733	-0.0859484	0.124901	-0.273206	0.274252	0.0621648	-0.472848	-0.189424	-0.536295	-0.17704	-0.163515	0.0745983	-0.584071	0.203689	-0.116434	0.467983	0.418575	0.200882	-0.355953	0.100497	-0.426697	0.0914096	-0.360982	-0.225686	-0.407486	-0.462375	-0.652081	0.186555	0.0136666	0.220134	-0.015524	0.153109	0.264426	-0.10845	0.180648	0.0479181
PID_TOLL_ENDOGENOUS_PATHWAY	-0.249668	0.0779904	0.0951592	0.298423	-0.0452882	0.259496	-0.381395	0.19533	0.485786	0.268516	0.101208	0.0104828	0.451027	0.311481	-0.136081	0.433037	-0.0228343	-0.385377	0.121748	-0.501524	-0.227044	0.102236	-0.166001	0.048656	-0.33119	-0.331441	-0.0445303	0.26411	-0.273566	-0.154952	-0.138321	-0.182687	-0.314091	0.344963	-0.256211	-0.144573	0.0206375	0.00776421	0.341958	0.194515	0.162479	-0.0128227	-0.563629	-0.321741	0.456242	-0.135341	0.602309	-0.139959	-0.00235862
PID_NCADHERIN_PATHWAY	-0.237309	0.06799	0.414216	0.406428	0.29052	0.392076	-0.0884033	0.225889	0.410672	0.253702	0.562321	-0.0270123	-0.183513	0.52572	-0.122798	-0.127656	-0.029468	-0.0793344	0.069419	-0.524894	0.0818388	-0.185386	-0.637723	0.151403	-0.0229032	-0.640327	0.247364	0.286192	0.449513	-0.0492758	0.138193	-0.609654	-0.140565	0.256558	-0.0625459	0.00487278	-0.340377	-0.0241407	0.0255581	-0.178678	-0.463566	0.203508	0.118865	0.256795	0.494249	-0.373896	0.176333	0.520294	-0.0945483
PID_ANTHRAX_PATHWAY	-0.401998	-0.0562571	0.234343	0.529464	0.143343	0.521343	0.0493276	0.106026	0.170691	0.568871	0.647775	-0.139022	0.172189	0.409056	-0.413715	0.110581	0.351336	-0.0138027	-0.0556234	-0.464409	-0.517061	0.075581	-0.362824	-0.088591	0.207303	-0.397775	0.0336441	0.241859	-0.0269253	0.155005	0.210108	-0.269522	-0.31538	-0.0599128	-0.221849	0.221857	-0.087144	0.284898	-0.0838386	0.0654295	-0.368332	-0.00820794	-0.366322	-0.208412	0.0926849	0.0630252	0.493713	-0.145942	0.0455249
PID_S1P_S1P2_PATHWAY	-0.322951	-0.122025	0.544945	0.335924	0.438184	0.495325	-0.0206518	0.0612823	0.396955	0.514312	0.549461	0.0630927	-0.165089	0.409382	-0.0288999	-0.0762206	0.0506585	-0.291753	-0.212706	-0.54068	-0.27464	-0.0795658	-0.598471	-0.289225	0.112808	-0.608111	0.25933	0.0562408	0.389295	-0.0424718	0.244184	-0.544557	-0.313239	0.205053	-0.283301	-0.0826457	-0.219959	-0.133402	-0.182145	-0.327523	-0.446349	0.0322536	-0.037383	0.0255061	0.312245	-0.387302	0.283588	-0.130543	0.335829
PID_RAS_PATHWAY	-0.306611	-0.0966249	0.0421035	0.354079	-0.0581708	-0.071643	-0.198743	-0.177075	0.141619	0.237431	0.0959016	0.069009	-0.085234	0.396087	-0.305842	-0.0550483	-0.0577222	-0.178799	-0.24536	-0.245297	0.0472324	-0.149631	-0.247177	0.362682	-0.194292	-0.260345	-0.205393	0.330569	0.0464242	-0.109797	-0.099495	-0.199554	-0.385074	0.17213	-0.0417357	-0.0832165	-0.0254522	-0.103311	-0.337644	-0.127968	-0.126071	0.0939493	-0.333684	-0.0427682	0.0906049	-0.261531	0.0528579	0.0416827	-0.179141
PID_MAPK_TRK_PATHWAY	0.110455	-0.0375669	0.291536	0.178694	0.287655	0.5306	-0.146414	-0.0320222	0.303133	0.32154	0.212464	0.0659779	0.20367	0.411622	-0.461739	0.186168	-0.11782	0.0144785	0.154108	-0.00969997	-0.25399	-0.200874	-0.214442	-0.330542	0.00540907	-0.569566	-0.0733305	0.321214	0.431248	-0.00229133	0.0279296	-0.281075	-0.320968	-0.0926806	0.100117	-0.425314	-0.259442	-0.263685	-0.44865	-0.504488	0.151276	0.436264	-0.15395	0.018098	0.0474981	-0.162465	0.0601626	0.322934	0.303686
PID_PI3K_PLC_TRK_PATHWAY	0.0770315	0.0435402	0.365005	0.414203	0.465062	0.421417	-0.131883	0.0865504	0.251102	0.490747	0.31712	-0.0328453	-0.211277	0.589872	-0.0916817	-0.0567466	0.282931	-0.131148	-0.0529741	-0.460632	-0.0386252	-0.248917	-0.409367	-0.00463462	-0.202489	-0.554422	-0.0123684	0.101313	0.308792	0.0350646	0.0569854	-0.313062	-0.292886	-0.0446229	0.0647817	-0.182953	-0.161263	-0.118887	-0.522495	-0.175466	-0.18916	0.429673	-0.128226	0.18838	0.282351	-0.293384	0.166937	0.194679	0.0879262
PID_CD8_TCR_DOWNSTREAM_PATHWAY	-0.361502	-0.0941844	0.291092	0.276415	0.136975	0.330964	0.160665	0.0505809	0.242956	0.0720069	0.0582922	0.0836074	-0.111941	0.293412	0.0531503	-0.283896	-0.164521	-0.265482	-0.269227	0.000620787	-0.0340562	-0.14475	0.123299	0.0374752	0.0771929	-0.349955	-0.121902	0.0514699	0.0875854	0.399493	-0.182718	0.234032	-0.356343	0.186348	-0.257963	-0.246916	0.073301	-0.127075	-0.0919195	-0.0415369	0.0579735	0.0376001	-0.253822	-0.288958	0.248617	-0.00828653	0.211507	0.0926996	0.15735
PID_EPHA2_FWD_PATHWAY	-0.368639	0.325401	0.344899	0.347683	0.245307	0.197385	0.0893578	0.262079	0.475531	0.421168	0.342957	-0.0997541	-0.32317	0.375603	-0.348593	0.176523	0.105232	0.29963	0.0179544	-0.582765	0.0660878	-0.268876	-0.642045	0.105398	-0.325402	-0.574047	0.359377	0.337767	0.427802	-0.179434	-0.121084	-0.565018	-0.280055	0.324546	0.0416877	-0.316558	0.094035	-0.0532222	-0.246901	-0.249096	-0.417563	0.644883	-0.0710916	0.189244	0.41096	-0.0617738	0.283565	0.486129	0.146538
PID_LYMPH_ANGIOGENESIS_PATHWAY	0.0313757	0.117281	0.530604	0.0883983	0.0286319	0.417079	-0.138573	-0.0886524	0.243803	0.602623	0.383926	0.0696606	0.257621	0.537574	-0.105276	0.326798	0.304493	0.328979	-0.1562	-0.488455	-0.0659839	0.125335	-0.610474	0.12835	0.299716	-0.546724	0.0577192	0.401477	0.141408	0.139546	0.253764	-0.576942	-0.048281	-0.462963	0.0112156	0.0498443	-0.184076	0.240662	-0.105059	-0.107297	-0.452177	0.23367	-0.0740488	-0.101586	0.263716	-0.103231	0.182189	0.145454	0.268333
PID_ALPHA_SYNUCLEIN_PATHWAY	-0.154463	0.0985149	0.103232	0.4677	-0.0308403	0.273857	-0.0628276	-0.158146	0.185817	0.465721	0.262916	-0.0884778	-0.14613	-3.2e-05	-0.173515	-0.0802118	0.45189	-0.279232	-0.0758665	-0.289586	-0.283042	0.00575776	-0.442918	-0.0699766	-0.117067	-0.431875	0.0900868	-0.158794	0.155279	-0.199775	-0.15604	-0.252746	-0.419235	0.008164	-0.127679	0.00464078	0.0797499	-0.27815	-0.249973	-0.0395819	-0.0974075	-0.0657929	-0.199086	0.0182547	0.348484	-0.312415	0.589823	0.1396	0.0589569
PID_FGF_PATHWAY	-0.16422	-0.0359591	0.240939	0.169745	0.0873212	0.210089	-0.201158	0.0173585	0.178268	0.20832	0.237573	0.0776681	-0.232234	0.374161	-0.0679342	-0.00738086	0.0883035	0.147289	-0.105699	-0.449235	-0.326248	-0.0438445	-0.488179	-0.00973526	0.107342	-0.341433	0.176291	0.446896	0.188476	-0.233657	0.00592251	-0.453643	-0.126496	0.239461	-0.197217	0.101293	0.11068	0.0595239	-0.247549	0.0528675	-0.466626	0.0151468	-0.27436	0.0628788	0.277843	-0.317832	0.187966	0.225532	0.136308
PID_INTEGRIN_A4B1_PATHWAY	-0.401865	-0.224515	0.440181	0.53614	0.262928	0.533112	-0.190573	0.422848	0.351522	0.592978	0.524203	0.227608	-0.0270349	0.515944	0.226339	0.358834	0.399453	-0.307861	0.0752382	-0.396648	-0.471416	0.392727	-0.409868	0.269207	0.0422456	-0.531989	0.156749	0.520683	0.173943	-0.13229	0.284412	-0.410137	-0.229637	0.309562	-0.127127	0.0303436	0.0415857	0.336873	-0.0201876	-0.174696	-0.194788	0.0398428	-0.103928	0.0755958	0.522266	-0.333328	0.496809	0.204951	0.263404
PID_RAC1_PATHWAY	-0.248022	0.210503	0.343891	0.452288	0.0336251	0.499923	-0.0822588	0.359466	0.503357	0.341004	0.42235	-0.213607	0.0122388	0.438003	-0.295847	0.045258	0.0629944	-0.319063	-0.117884	-0.480344	-0.173155	-0.141095	-0.524223	0.190712	-0.197915	-0.592093	0.171701	0.364317	0.518451	-0.00510815	0.0421715	-0.495009	-0.405129	0.393026	-0.028438	-0.406382	-0.196816	-0.333287	-0.422434	-0.306888	-0.132291	0.376385	-0.0499664	0.104291	0.155558	-0.223443	0.200941	0.373029	0.141068
PID_RB_1PATHWAY	-0.0427953	-0.0788026	0.179817	0.172634	0.241013	0.300921	0.246517	0.168652	0.294071	-0.0813877	0.188302	-0.115059	0.00107398	0.108616	-0.0204478	0.0799544	-0.0691486	0.23237	0.0410724	-0.439398	-0.00167434	-0.278707	0.0870196	-0.253796	0.0653795	-0.515469	0.230518	-0.0320075	0.161661	0.244684	0.0413267	0.0287493	0.033758	-0.399184	-0.232806	-0.4171	-0.138467	-0.292528	-0.349592	-0.324981	0.285338	0.0829489	-0.102583	-0.145959	0.327802	0.244623	0.0244879	0.232772	0.171856
PID_FAK_PATHWAY	-0.331418	0.0551644	0.371775	0.475133	0.332713	0.376133	-0.279222	0.41904	0.598312	0.396399	0.50992	-0.000404811	0.0208371	0.508862	-0.310337	0.202522	-0.0627135	0.0124419	-0.0163299	-0.580966	-0.183616	0.0319372	-0.548847	0.213182	-0.0778899	-0.530794	0.278464	0.423243	0.433331	-0.280062	0.158757	-0.614364	-0.368532	0.196543	-0.0766079	-0.282078	-0.0882922	0.130985	-0.105153	-0.195976	-0.464911	0.346294	-0.36307	-0.203632	0.312663	-0.318435	0.279656	0.45837	0.426688
PID_HNF3A_PATHWAY	0.134338	0.394307	0.148645	0.189134	-0.0103328	0.0087055	-0.193024	0.108557	0.13329	0.16189	0.189123	-0.170774	-0.0852578	-0.154625	-0.0202642	-0.309956	0.0349211	-0.106738	-0.143431	-0.436171	-0.463888	0.119166	-0.259993	0.0163968	-0.235291	-0.173405	0.0879865	0.127824	0.202194	-0.291831	-0.324419	-0.0828977	-0.181982	0.158228	0.414045	-0.250894	-0.0899159	-0.327416	-0.308736	0.0954028	-0.293964	0.141752	0.403172	0.25283	-0.229651	-0.264076	0.305174	0.368712	-0.00949768
PID_TGFBR_PATHWAY	-0.259103	0.119545	0.323254	0.388495	0.355607	0.338287	-0.241662	0.380554	0.314399	0.424868	0.501168	0.182284	0.115439	0.301915	-0.341386	0.25173	-0.131322	0.0994252	-0.0197552	-0.547778	-0.111833	-0.213654	-0.407564	0.431621	0.0212179	-0.592458	0.289917	0.167532	0.472613	-0.134542	0.179708	-0.590263	-0.206035	0.123692	-0.0785845	0.0193276	-0.284028	0.0219694	-0.166055	-0.317015	-0.328191	0.089774	-0.144942	-0.291714	0.421747	-0.241265	0.302202	0.27774	0.275441
PID_HES_HEY_PATHWAY	0.090452	0.0139505	0.182805	-0.0117544	-0.0289363	-0.125612	0.0992148	-0.10287	0.0263484	0.164625	-0.0196494	-0.140019	-0.0196767	0.196381	-0.146946	0.0545478	0.0821628	0.14607	0.17061	-0.215723	-0.365823	-0.337284	-0.127886	-0.269063	0.0285956	-0.558146	0.0872308	-0.210836	0.31246	0.0938139	0.0885824	-0.142999	0.126293	-0.162072	0.0454678	-0.106388	-0.232309	-0.202821	-0.365871	-0.325324	-0.105238	0.206239	0.117911	0.234223	0.253533	0.182594	0.0898126	-0.0659443	0.106371
PID_IL12_STAT4_PATHWAY	-0.434983	-0.0785036	0.17808	0.0225993	-0.0223269	0.105594	0.0474847	-0.161289	0.210317	0.105165	0.112438	0.168816	-0.192888	0.0713371	0.0818227	-0.341991	-0.20029	-0.145906	-0.23761	0.126131	-0.268655	-0.0700053	0.170997	0.184785	-0.28415	-0.25376	-0.0468529	0.0307177	0.187292	0.207628	0.197387	0.254384	-0.358153	0.160281	-0.247626	0.092772	0.230847	-0.234311	-0.116987	0.0177318	0.0218364	-0.0926431	-0.302347	-0.320382	0.184465	0.0241477	0.200142	-0.111837	-0.028209
REACTOME_GLYCOGEN_BREAKDOWN_GLYCOGENOLYSIS	-0.243937	0.235975	0.0102996	-0.0905489	0.365234	-0.081704	-0.302001	-0.245566	0.411526	0.0891611	0.133206	-0.333677	-0.0656863	-0.0359779	0.228853	0.00668398	0.0198568	0.0681481	-0.232632	0.200944	-0.204951	-0.173585	-0.408378	0.119727	-0.223908	-0.397073	0.149902	0.253365	-0.0119002	-0.168434	-0.228581	-0.447104	-0.0380386	-0.452141	0.634943	-0.621967	0.00872859	0.023683	-0.0971336	-0.452264	-0.242373	0.220116	0.166117	0.159921	-0.47829	-0.367967	0.149033	0.230975	0.333279
REACTOME_TRANSLATION	-0.175584	0.0730198	0.0764342	0.394732	0.38178	0.348098	0.538458	0.193248	0.172075	0.0829299	0.422579	-0.228169	-0.189085	-0.518742	0.515507	0.34767	0.280693	0.288342	0.406114	0.434078	-0.141647	-0.162492	0.515833	0.0651833	-0.295899	0.233441	0.39503	-0.456756	-0.276475	0.191177	0.436577	0.603336	-0.21006	-0.254953	0.231335	0.336098	0.338165	0.25373	0.338562	-0.626013	0.513435	-0.489993	-0.443034	-0.644197	0.015335	0.616923	0.19288	0.0388757	-0.375287
REACTOME_PYRIMIDINE_CATABOLISM	-0.205505	-0.160122	-0.072938	-0.18675	-0.11373	-0.0353132	-0.3542	0.399037	0.494442	0.556685	-0.0445588	0.466524	0.0787023	0.137985	-0.269092	0.302507	0.407113	-0.246464	0.12741	0.150999	0.198792	0.699276	-0.251548	0.150831	-0.285209	0.558658	-0.33433	0.364958	-0.491196	-0.229876	0.0154353	-0.136332	-0.388444	0.265587	-0.228382	0.32352	0.330703	0.629506	0.259426	0.143882	-0.516833	-0.121558	-0.50609	-0.210894	0.33588	-0.365019	0.366481	-0.398103	-0.0990347
REACTOME_RNA_POL_III_TRANSCRIPTION_INITIATION_FROM_TYPE_2_PROMOTER	0.166304	-0.00857336	-0.0553622	0.335583	0.43091	0.127074	0.252793	0.400475	0.271697	0.0987045	0.200475	-0.113535	0.385224	-0.150337	-0.14928	0.464309	-0.0537616	0.600209	0.480924	-0.189992	-0.252029	-0.56351	0.2791	0.0721469	0.294014	-0.590072	0.426224	-0.241478	0.328884	0.504552	0.169407	0.205279	0.368022	-0.601672	0.0229964	-0.445335	0.0788242	-0.300854	-0.44805	-0.756207	0.5721	-0.0761252	-0.297167	-0.392926	0.0916596	-0.0965576	-0.163628	0.307865	0.357845
REACTOME_INHIBITION_OF_THE_PROTEOLYTIC_ACTIVITY_OF_APC_C_REQUIRED_FOR_THE_ONSET_OF_ANAPHASE_BY_MITOTIC_SPINDLE_CHECKPOINT_COMPONENTS	0.28605	0.147826	-0.114233	0.429557	0.492582	-0.2582	0.228206	0.099576	0.668149	0.0497851	0.441192	-0.432744	-0.184792	0.286194	-0.00178434	0.427352	-0.200909	0.49985	0.264856	-0.695521	-0.034664	-0.629961	-0.268434	0.483001	0.333491	-0.592255	0.0285854	0.017526	0.50411	0.516807	0.45136	-0.195696	-0.00210495	-0.753708	-0.49618	-0.6765	-0.105503	0.216279	-0.588269	-0.796196	0.456509	-0.0281554	-0.429593	-0.55996	0.0526413	0.475954	-0.302415	0.343661	-0.296884
REACTOME_PYRUVATE_METABOLISM_AND_CITRIC_ACID_TCA_CYCLE	0.417615	0.393099	-0.0820398	0.117496	0.555766	0.0288606	-0.153716	0.12304	0.278245	0.0360985	0.101363	-0.37836	0.352181	0.0216433	0.150043	0.446418	0.265118	0.23323	0.271828	-0.164358	-0.0575339	-0.342471	0.056455	-0.118181	0.00498848	-0.494446	0.0216375	0.126947	0.318272	-0.0780757	0.124825	0.31901	-0.254367	-0.0494417	0.358424	-0.419337	-0.130524	-0.247837	-0.350742	-0.680623	0.190753	0.185087	0.268671	-0.132353	0.189171	-0.257268	0.316236	0.275396	0.211628
REACTOME_EXTRINSIC_PATHWAY_FOR_APOPTOSIS	-0.61415	0.475494	-0.358113	0.394391	-0.456548	0.657059	-0.497078	0.743818	0.66882	0.6556	0.344802	0.438681	0.227073	0.485804	-0.0886009	-0.0456736	0.0581482	-0.34812	-0.380388	0.0375192	-0.185597	0.469176	0.217403	0.356681	-0.1913	-0.0281717	-0.460021	0.6261	0.0626835	0.307175	0.232212	0.0597447	-0.42768	0.680355	-0.338723	0.18517	0.33674	0.296798	0.586967	0.652318	-0.57451	-0.0198664	-0.408692	-0.29884	0.028869	-0.238322	0.647664	0.0637653	-0.0561422
REACTOME_PTM_GAMMA_CARBOXYLATION_HYPUSINE_FORMATION_AND_ARYLSULFATASE_ACTIVATION	-0.320716	-0.0786399	0.167906	0.196228	0.110865	0.164448	-0.516313	0.0321044	0.24331	0.185143	0.284876	0.386769	0.487082	0.470804	0.326759	0.252666	-0.0370291	0.0636633	0.103174	-0.231026	0.162292	-0.0314284	-0.0925485	0.165869	-0.198601	-0.346056	0.105133	0.354661	-0.0312288	-0.328918	-0.045313	-0.178492	-0.143502	-0.0615208	-0.11449	0.0983133	-0.296642	0.19353	0.177495	-0.238279	-0.419756	-0.0827926	-0.150246	-0.231393	0.274635	-0.577485	-0.175912	0.285976	0.429614
REACTOME_APOPTOTIC_CLEAVAGE_OF_CELLULAR_PROTEINS	-0.0615158	0.177256	-0.199587	0.545256	-0.0158504	0.312426	-0.159174	0.460606	0.378286	-0.0211224	0.0802601	-0.324143	-0.277611	0.33637	-0.0735953	-0.00999634	0.168913	0.0318937	0.0359204	-0.365404	0.0538141	-0.180629	-0.259622	0.142089	-0.181558	-0.511718	0.167065	0.0995189	0.441654	-0.129293	-0.261451	-0.295032	-0.337105	0.48719	-0.250046	-0.482417	-0.017676	-0.372155	-0.338391	-0.0241813	-0.448818	0.193636	0.307778	0.142327	-0.0612435	-0.196022	0.464406	0.402323	0.133354
REACTOME_RNA_POL_I_TRANSCRIPTION_TERMINATION	0.283328	0.372893	-0.248121	0.11728	0.662894	0.0180397	-0.440507	-0.123995	-0.146961	0.137017	0.469262	0.368328	0.286573	-0.0736373	-0.104711	0.64349	-0.235786	0.625368	0.57106	-0.243877	0.202032	-0.474437	0.135981	0.121709	0.0536606	-0.270791	0.15324	0.341742	0.297754	0.349913	0.380521	-0.442543	0.0349528	-0.518515	-0.298375	-0.142347	0.263448	-0.0713188	-0.308652	-0.790492	0.454003	0.0817698	-0.487987	-0.462092	0.222308	-0.0571817	-0.411404	0.430756	0.230893
REACTOME_FORMATION_OF_THE_TERNARY_COMPLEX_AND_SUBSEQUENTLY_THE_43S_COMPLEX	-0.376729	-0.0824285	-0.116462	0.31145	0.485583	0.257761	0.666252	0.358156	0.0204804	0.0645452	0.425695	-0.395284	-0.14988	-0.647661	0.532816	0.194602	0.444237	0.231982	0.503293	0.450995	-0.270579	-0.13313	0.4557	0.185409	-0.40037	0.371389	0.352826	-0.465328	-0.250681	0.340165	0.42627	0.709183	-0.258592	-0.175269	0.264594	0.351607	0.467068	0.16376	0.397423	-0.681797	0.684056	-0.60502	-0.504508	-0.756035	-0.16054	0.740398	0.156938	0.0255399	-0.485417
REACTOME_ACTIVATION_OF_THE_PRE_REPLICATIVE_COMPLEX	0.609456	-0.546322	-0.191252	0.26015	0.609229	0.0083046	0.540081	0.146908	0.628197	-0.00939412	0.490238	-0.350553	-0.277961	0.0656397	0.240136	0.548215	0.316934	0.719999	0.328996	-0.820072	0.54342	-0.666506	0.380237	0.309295	0.548745	-0.693413	0.483544	-0.0556138	0.419465	0.683732	0.614164	0.45596	0.452217	-0.832301	-0.38256	-0.868133	-0.372075	-0.46396	-0.74143	-0.934471	0.632517	-0.194332	0.221147	-0.781252	0.467415	0.530866	-0.044333	0.502029	-0.106074
REACTOME_PROCESSING_OF_INTRONLESS_PRE_MRNAS	-0.161953	-0.0763993	0.0339581	0.0919326	0.69558	-0.331266	0.33725	-0.598408	-0.000407555	0.363561	0.613245	-0.322786	-0.204854	-0.337631	-0.344686	0.436802	0.17025	0.56977	0.0193755	-0.293405	-0.303928	-0.810422	0.186027	0.104521	0.644629	-0.855898	-0.0810216	-0.638612	0.352164	0.55859	0.538474	-0.382342	0.329169	-0.760041	-0.261058	-0.277267	-0.100645	-0.540134	-0.543021	-0.879627	0.725813	-0.0603284	0.276453	-0.308885	0.0714082	0.247387	-0.176102	0.550094	-0.339011
REACTOME_GAP_JUNCTION_DEGRADATION	-0.161146	0.00833365	0.442707	0.690862	0.360774	-0.0557417	-0.124556	0.679984	0.671456	0.488371	0.610761	0.00310824	0.0350574	0.697268	-0.0468439	-0.0474115	0.582304	0.00230483	0.0432874	-0.533563	-0.0239826	0.674122	-0.625726	0.313439	-0.341203	-0.256476	0.00902455	0.457521	0.370925	-0.590453	0.42313	-0.701065	-0.25252	0.354548	-0.183367	-0.127868	-0.00397866	0.116975	0.0245178	-0.33969	-0.595823	-0.159323	-0.0615596	-0.328564	0.287972	-0.757462	0.277098	0.0290006	-0.411294
REACTOME_BASE_EXCISION_REPAIR	0.386976	-0.255116	0.0737397	0.288628	0.329659	0.279621	0.203603	-0.20276	-0.380962	0.128972	0.342653	-0.0237694	0.13544	0.0533997	-0.182278	0.451925	-0.292098	0.302198	0.463346	-0.271724	0.494961	-0.646452	0.167588	0.0794987	0.340917	-0.524325	0.298306	-0.245504	0.2299	0.360294	0.114437	0.251614	0.3156	-0.289453	0.0287702	-0.485146	-0.387612	-0.21353	-0.488119	-0.80894	0.344386	-0.142715	0.261363	-0.14968	0.150103	0.233149	0.210244	0.0501914	-0.295333
REACTOME_BILE_ACID_AND_BILE_SALT_METABOLISM	0.258512	0.442409	-0.24944	-0.0587319	-0.193988	0.163166	-0.472797	0.00298847	-0.239489	-0.0499963	-0.268254	0.306612	-0.0115031	-0.0569355	-0.28475	-0.234637	0.240424	-0.521121	0.0167178	-0.314174	-0.335468	0.187286	-0.365135	0.404435	-0.260621	0.37543	-0.0612941	-0.194174	0.108756	-0.538852	-0.328451	-0.274762	-0.218901	0.128075	0.06526	0.11853	-0.0887071	-0.284417	0.115552	-0.0540303	-0.543298	-0.259267	-0.0411409	-0.162202	0.0169239	-0.435807	0.349566	0.198056	-0.310221
REACTOME_SYNTHESIS_OF_BILE_ACIDS_AND_BILE_SALTS_VIA_7ALPHA_HYDROXYCHOLESTEROL	0.355782	0.417495	-0.0263878	-0.130385	-0.407821	0.24829	-0.300401	0.0303632	-0.211164	0.27974	-0.353345	0.327805	0.135885	-0.297191	-0.175282	-0.147042	0.0383141	-0.524504	0.0234068	-0.357543	-0.370411	0.0964046	-0.430231	0.34959	-0.189128	0.321816	0.0196598	-0.00141584	0.343483	-0.517156	-0.287719	-0.372485	-0.136665	0.309379	0.270505	0.290399	-0.186559	-0.29682	0.146823	-0.276523	-0.619818	-0.00862188	0.175531	-0.0268115	0.346876	-0.444088	0.268898	0.500227	-0.118214
REACTOME_RECYCLING_OF_BILE_ACIDS_AND_SALTS	0.163872	0.718872	-0.545546	-0.287052	0.0352958	-0.270982	-0.477782	0.228815	-0.276306	-0.409404	-0.268639	0.109929	-0.196562	0.0513424	-0.669093	-0.466397	0.290203	-0.366691	0.278566	-0.17947	-0.19758	0.299734	-0.140767	0.553856	-0.484987	0.612861	-0.272378	-0.139338	0.157396	-0.477637	-0.0977815	0.174724	-0.444282	-0.0667773	0.098518	-0.278136	0.269423	-0.236606	0.288768	0.304665	-0.508344	-0.464969	-0.148456	-0.479892	-0.317168	-0.323397	0.556326	0.294043	-0.758334
REACTOME_SIGNALING_BY_RHO_GTPASES	-0.212974	0.0810722	0.185025	0.432288	-0.0316882	0.122883	-0.0911445	0.0129442	0.0729792	0.299227	0.207056	-0.0951312	-0.0324674	0.194486	-0.169318	0.0204433	-0.0123646	-0.202431	0.0498507	-0.468368	-0.0685613	-0.0302162	-0.4302	0.0654486	0.0403056	-0.435069	0.134975	0.121367	0.110625	-0.144674	-0.0782791	-0.356049	-0.192001	0.0265643	0.184283	-0.0987879	-0.202484	-0.0424574	-0.312793	-0.28629	-0.214706	0.0678485	-0.0146689	-0.02806	0.124222	-0.159284	0.24627	0.0608804	0.0316685
REACTOME_SIGNALING_BY_WNT	-0.238975	-0.226527	0.224813	0.578967	0.584711	0.507369	-0.0408617	0.302339	0.563946	0.360254	0.404438	-0.356251	0.217266	0.430773	0.509482	0.371689	0.181448	0.502379	0.282886	-0.374137	0.435581	-0.120562	-0.16813	0.440197	0.202117	-0.62686	0.359348	-0.00840753	0.495265	0.0983995	0.117302	-0.205233	0.241255	-0.493577	0.191743	-0.473945	-0.482503	-0.546149	-0.587602	-0.654716	0.273093	0.380996	-0.00723163	-0.439106	0.425786	-0.577752	0.24089	0.358868	0.263591
REACTOME_METABOLISM_OF_NON_CODING_RNA	0.405739	-0.346662	-0.0971158	0.441864	0.515368	0.0993264	0.443461	0.388482	0.392118	-0.00985662	0.4686	-0.37883	-0.0730966	-0.0790335	0.274275	0.572072	-0.127763	0.65812	0.497571	-0.554264	0.0524827	-0.627677	0.385809	0.423697	0.402729	-0.662641	0.293252	0.0272999	0.38644	0.586448	0.302814	-0.210933	0.255637	-0.714988	0.0365925	-0.692657	0.140847	-0.525356	-0.514252	-0.830668	0.736106	0.212623	-0.318055	-0.547159	0.446956	-0.0393353	-0.0951803	0.551289	-0.0405179
REACTOME_SYNTHESIS_OF_BILE_ACIDS_AND_BILE_SALTS_VIA_24_HYDROXYCHOLESTEROL	0.510607	0.0243716	-0.560651	0.0574262	-0.295156	0.405292	-0.198251	0.0394296	-0.464308	0.164237	-0.52199	0.0524579	-0.186727	-0.474563	-0.0396061	-0.112637	0.0102043	-0.484007	-0.142279	-0.187551	0.0707283	0.307783	-0.333651	0.428157	-0.385362	0.436119	0.242874	-0.0224874	0.0977845	-0.563666	-0.209766	-0.289605	0.161763	0.229765	0.221171	0.13685	-0.110597	-0.274559	-0.0769242	-0.096763	-0.438876	0.169666	0.117573	-0.147008	-0.0145653	-0.412392	0.212923	0.115145	-0.173204
REACTOME_SYNTHESIS_OF_BILE_ACIDS_AND_BILE_SALTS	0.351188	0.300637	-0.0812781	-0.0413638	-0.39492	0.271775	-0.364212	-0.11201	-0.209275	0.139442	-0.371228	0.318189	0.139525	-0.250163	-0.133636	-0.129211	0.169172	-0.55752	-0.106452	-0.313163	-0.340581	0.123878	-0.438861	0.291951	-0.0452718	0.307731	0.0511993	-0.166665	0.0786837	-0.548821	-0.373201	-0.43365	-0.0682465	0.215082	0.0931094	0.319809	-0.160928	-0.330282	0.0312957	-0.201427	-0.474637	-0.106113	0.0370619	0.0691016	0.196578	-0.432528	0.249195	0.201492	-0.00455985
REACTOME_METABOLISM_OF_STEROID_HORMONES_AND_VITAMINS_A_AND_D	0.134905	0.217765	0.10124	0.219019	-0.273928	0.0969576	-0.280421	-0.0155825	-0.0852731	0.218251	-0.221325	0.450314	0.208045	-0.176162	0.242994	-0.0702276	0.187161	0.0933052	-0.127943	-0.0784081	-0.0198606	0.344475	-0.157647	0.060095	0.012694	0.191564	-0.122982	-0.161625	-0.10325	-0.147683	-0.0931804	0.066771	-0.0391157	-0.0325708	-0.0406184	0.0816015	0.144722	0.120823	-0.0314725	0.463444	-0.326073	0.108115	-0.191399	-0.0721342	-0.320139	-0.345039	0.411128	0.192574	0.135919
REACTOME_ANDROGEN_BIOSYNTHESIS	0.401596	0.66526	0.144071	0.254528	-0.159849	0.0994126	-0.561292	-0.0895828	-0.242567	-0.0396329	-0.118196	0.446352	0.456753	-0.13446	0.299738	0.168516	0.396646	-0.12758	-0.164306	-0.267823	-0.0712582	0.511987	-0.13626	0.0420706	0.176658	0.0999161	-0.071564	-0.487387	0.0697345	-0.270233	-0.123842	-0.22399	0.0510438	0.17258	0.365492	0.198737	0.173319	-0.311586	0.182585	0.695648	-0.374316	0.298934	-0.12488	0.0100477	-0.363482	-0.530649	0.57566	0.179496	-0.209346
REACTOME_SIGNALLING_BY_NGF	-0.085892	0.082722	0.145069	0.449865	0.1713	0.268151	-0.0930665	0.152005	0.236487	0.249271	0.283397	-0.0243216	0.0283475	0.337859	-0.194601	0.104177	-0.0759966	-0.0759423	0.055696	-0.366541	-0.138244	-0.0596411	-0.321352	0.00630945	0.0412406	-0.520244	0.120216	0.050459	0.215135	0.0136888	0.0265066	-0.273013	-0.208787	0.0386066	-0.0578361	-0.162439	-0.152456	-0.14518	-0.305155	-0.398444	-0.138069	0.166736	-0.062753	-0.036763	0.0521144	-0.214532	0.208315	0.0876953	0.191645
REACTOME_CTNNB1_PHOSPHORYLATION_CASCADE	0.267596	0.309062	0.295886	0.0227526	0.626204	0.410709	0.201262	-0.182299	0.15936	0.500112	0.45684	-0.540361	-0.487052	0.175482	-0.148382	-0.0456366	-0.261743	0.379492	-0.347713	-0.393406	-0.186812	-0.514616	-0.406662	-0.0874893	0.0150632	-0.833961	0.015365	-0.395988	0.640769	0.287379	0.0326535	-0.551576	0.323823	0.111379	-0.0993155	-0.535534	-0.470201	-0.270564	-0.559551	-0.539026	-0.149228	-0.0291932	0.391616	0.195324	0.430915	-0.220897	0.0388529	0.282327	0.00476419
REACTOME_INSULIN_RECEPTOR_RECYCLING	-0.0870172	-0.0311224	-0.160112	0.129175	0.272521	0.3245	-0.397041	0.131311	0.18785	0.105782	0.042081	0.0403263	0.241702	0.346637	-0.313332	0.468015	-0.283654	-0.182504	0.052074	-0.203893	0.0407656	0.214384	-0.440307	-0.124277	-0.158349	-0.438208	0.277932	0.15718	0.122426	-0.412719	-0.218766	0.189581	-0.28859	0.0290252	0.302135	-0.462716	-0.111478	-0.31169	-0.287552	-0.102134	-0.173541	0.121727	0.236765	0.364177	0.268748	-0.360932	0.22214	0.351385	0.561689
REACTOME_COPI_MEDIATED_TRANSPORT	0.118071	0.398998	0.525773	0.334968	-0.151698	-0.0465103	-0.690501	0.569833	0.755391	0.848962	0.624572	-0.177352	0.59092	0.636043	0.0661137	0.444224	-0.274354	0.494399	0.575306	0.282293	-0.6545	0.299162	0.54223	-0.262294	0.0996854	-0.751237	0.624911	-0.19108	0.554678	0.0728048	0.432605	0.212709	-0.296829	-0.316722	0.603857	0.490376	-0.71111	0.490697	-0.359279	-0.836263	-0.483199	0.112781	0.148098	0.222042	0.37147	-0.53168	0.160719	0.557871	0.687287
REACTOME_NEF_MEDIATED_DOWNREGULATION_OF_MHC_CLASS_I_COMPLEX_CELL_SURFACE_EXPRESSION	-0.276386	0.208176	0.146561	0.54859	0.392195	0.635396	-0.127071	0.670013	0.624007	0.439026	0.173412	0.348981	0.253025	0.280106	-0.557717	-0.034036	0.280352	-0.639991	0.147677	-0.516891	0.119976	0.0781502	-0.35178	-0.257623	0.34704	-0.166741	-0.148312	0.387036	0.217213	0.167482	-0.360263	0.111388	-0.303041	-0.109866	-0.282105	-0.285638	0.24884	0.450929	-0.179139	-0.308921	-0.0413423	-0.102453	-0.0220608	-0.239159	-0.100025	0.127096	0.470719	0.383314	0.147002
REACTOME_SIGNALING_BY_SCF_KIT	-0.00893107	0.325849	0.0830782	0.337698	0.299206	0.160378	0.063584	-0.0848818	0.228146	0.219212	0.153189	-0.233068	-0.165422	0.14085	-0.323387	0.0941052	-0.126078	-0.10091	-0.0570185	-0.398877	-0.274802	-0.269342	-0.338324	0.0214381	0.0266361	-0.554262	0.176853	0.102731	0.291285	0.226128	-0.0709884	-0.184519	-0.29737	-0.107065	0.038755	-0.0704946	-0.200943	-0.188468	-0.237838	-0.277892	-0.112029	0.0265692	-0.137572	-0.141358	-0.0181877	0.066209	0.241579	0.194059	0.0871656
REACTOME_DEVELOPMENTAL_BIOLOGY	-0.119681	-0.0406688	0.307816	0.442638	0.149254	0.207019	-0.0597395	0.249634	0.236183	0.396619	0.28175	0.0535885	-0.00534821	0.33448	-0.0428236	0.127829	0.178196	0.113519	0.0711562	-0.405142	-0.0522849	0.117702	-0.364705	0.164383	0.0594544	-0.417901	0.088095	0.183621	0.164342	-0.210891	0.0269236	-0.393201	-0.212619	-0.0405402	-0.0546767	0.0025588	-0.113872	0.0430267	-0.121004	-0.165559	-0.397119	0.0732562	-0.0942742	-0.0532026	0.15227	-0.28795	0.231329	0.177669	0.187908
REACTOME_CROSS_PRESENTATION_OF_SOLUBLE_EXOGENOUS_ANTIGENS_ENDOSOMES	-0.425569	-0.39896	0.341804	0.642212	0.542446	0.532629	-0.192225	0.467993	0.611639	0.371857	0.440599	-0.205682	0.431551	0.523388	0.629026	0.456253	0.32097	0.504355	0.470356	-0.389167	0.558374	0.0978829	-0.106027	0.543602	0.271815	-0.565811	0.381327	0.157847	0.38035	0.0676603	0.11842	-0.0352476	0.180889	-0.617232	0.270285	-0.462973	-0.481382	-0.57148	-0.58008	-0.663099	0.334151	0.524091	-0.149056	-0.515459	0.399982	-0.537209	0.310288	0.297387	0.260857
REACTOME_SIGNALING_BY_NODAL	0.0234653	0.0280701	0.21785	0.393121	-0.14993	0.21541	-0.193563	-0.0804219	-0.18582	0.193998	-0.0866986	0.000941645	-0.219477	-0.291962	-0.245843	0.278319	-0.0053585	-0.144179	-0.116984	-0.173323	-0.0179151	-0.473959	-0.00404392	0.0709872	0.237762	-0.344749	0.161165	-0.273021	0.126464	-0.217183	-0.293612	-0.258943	-0.0559603	0.019368	-0.383024	0.209347	0.40433	0.0979057	-0.249875	-0.0679665	-0.492758	0.042325	0.0388756	-0.0244568	-0.256135	-0.305305	0.105701	0.145674	0.25848
REACTOME_DAG_AND_IP3_SIGNALING	-0.0891319	-0.177313	0.293852	0.369003	0.421822	0.0227425	-0.0218101	0.146629	0.25487	0.375922	0.292355	-0.0404148	0.195573	0.467037	0.0370509	0.156459	-0.101592	-0.0576305	0.0916194	-0.255941	-0.155293	-0.0186589	-0.189386	-0.0946784	-0.109576	-0.510218	0.0166253	0.119945	0.0489051	0.0862466	0.213372	-0.195448	-0.335123	-0.0372522	0.110104	-0.294029	-0.40585	-0.0026378	-0.377076	-0.341444	0.227409	-0.0235608	-0.148053	0.0556175	-0.230723	-0.225637	-0.0512489	0.08995	0.226858
REACTOME_SPRY_REGULATION_OF_FGF_SIGNALING	-0.17599	0.240807	0.276089	0.562321	0.612736	0.63513	0.313703	0.128348	0.325955	0.339843	0.314075	-0.298641	0.201841	0.305031	-0.280617	0.161252	0.0217535	0.252643	0.0280906	-0.378673	-0.0400075	-0.159835	-0.571105	-0.192959	0.186326	-0.509181	0.0553716	0.197075	0.285596	0.0647302	0.353481	-0.503942	0.0185807	-0.0549635	-0.228946	-0.228161	-0.200299	-0.189323	-0.461459	-0.716588	0.0682371	0.360537	-0.45195	-0.0653012	0.133567	-0.024272	0.432676	0.607243	0.162351
REACTOME_TCA_CYCLE_AND_RESPIRATORY_ELECTRON_TRANSPORT	0.43491	0.24482	0.0672283	0.144229	0.42814	0.0821846	0.0789461	0.491607	-0.0126888	0.0849456	0.0147342	-0.328314	0.295844	-0.0883812	0.0879628	0.356542	0.230965	0.425746	0.13942	-0.233656	0.184905	-0.242736	0.0731658	-0.0392098	0.238449	0.136348	0.31646	-0.228627	-0.169879	0.0414861	0.190661	0.48135	0.0181566	-0.327501	0.453613	-0.539412	-0.273258	-0.485157	-0.455399	-0.733755	0.2596	-0.148567	0.239269	-0.281204	0.119703	-0.41789	0.374136	0.156596	0.288076
REACTOME_BMAL1_CLOCK_NPAS2_ACTIVATES_CIRCADIAN_EXPRESSION	-0.163789	0.207125	0.340381	0.0972899	0.0145705	-0.180435	-0.0620077	-0.0472122	0.357863	0.398089	-0.128199	-0.0811616	-0.359294	0.00416003	0.189276	-0.271208	-0.130491	0.0552438	-0.296426	-0.0437064	-0.416404	-0.0591913	-0.191375	-0.00235704	-0.19265	-0.546881	-0.116127	-0.111144	0.340631	0.0417676	-0.398198	-0.115261	-0.19395	0.201409	0.150094	-0.0135126	-0.0896722	0.0506694	-0.105345	0.108249	-0.20738	0.23941	-0.148695	0.0755863	-0.0357615	-0.105744	0.200418	0.0505439	0.213498
REACTOME_ANTIGEN_PROCESSING_CROSS_PRESENTATION	-0.490443	-0.259703	0.248433	0.590424	0.41169	0.603225	-0.0703191	0.452534	0.575799	0.374193	0.3726	0.0350635	0.322452	0.44743	0.510214	0.296288	0.340494	0.295214	0.218406	-0.197969	0.436347	0.245952	0.104638	0.316927	-0.00741857	-0.472957	0.222078	0.195767	0.35888	-0.0165141	-0.0955888	0.188453	-0.0692377	-0.467449	0.239208	-0.34316	-0.414462	-0.357843	-0.383632	-0.40075	0.203604	0.248851	-0.387427	-0.477932	0.212474	-0.284687	0.410302	0.130324	0.235329
REACTOME_GROWTH_HORMONE_RECEPTOR_SIGNALING	-0.286942	0.0340953	0.322682	0.444731	0.0948924	0.165881	0.20647	-0.109219	0.224541	0.312231	0.11232	0.119883	-0.210886	0.302472	0.0178773	0.0464579	0.343191	0.0137198	-0.296998	-0.202454	-0.29992	0.28256	-0.354956	-3.07e-05	-0.219473	-0.500508	-0.163539	0.42338	0.204892	0.282138	-0.0209206	-0.304548	-0.26406	-0.302813	0.121533	0.203024	0.0622239	0.273859	0.0665548	0.147599	-0.38457	-0.0843499	-0.182244	0.289178	0.0378472	0.175785	0.429247	0.125733	0.01797
REACTOME_TRIF_MEDIATED_TLR3_SIGNALING	-0.304859	0.129106	0.0724312	0.387007	0.227807	0.36699	-0.135822	0.251105	0.372634	0.237791	0.353972	-0.0018176	0.18126	0.359348	-0.322239	0.147559	-0.0932976	0.00628589	-0.0803195	-0.404335	-0.0181738	-0.20977	-0.203845	-0.181592	-0.0433389	-0.501538	0.143845	0.110387	0.152171	0.136264	0.0470827	-0.385701	-0.210693	0.0577275	-0.0927505	-0.0565096	0.0108421	-0.0179317	-0.205232	-0.209564	-0.0911334	0.199141	-0.247279	-0.270813	0.318201	0.10644	0.288305	0.109785	0.106624
REACTOME_CELL_CELL_COMMUNICATION	-0.184515	0.246704	0.0225929	0.482598	-0.103435	0.388773	-0.457532	0.278655	0.294976	0.405851	0.292845	-0.0186463	-0.10257	0.202048	-0.217498	-0.0990994	0.135537	-0.156761	-0.34169	-0.497478	0.128226	0.178515	-0.48642	0.320195	-0.205959	-0.331378	0.210091	0.360825	0.175738	-0.39696	-0.092133	-0.409447	-0.375123	0.248403	-0.165227	-0.0878828	0.0123668	0.0404921	0.140985	0.172549	-0.540071	0.0894627	-0.0897502	-0.00860193	0.0448212	-0.467384	0.503852	0.221092	-0.102469
REACTOME_ABCA_TRANSPORTERS_IN_LIPID_HOMEOSTASIS	0.328041	0.471077	-0.35736	0.00431585	-0.113096	-0.220395	-0.306491	-0.177985	-0.104008	0.0579431	-0.245259	0.0955833	-0.0590377	0.0281974	-0.01625	-0.123242	0.341488	0.319356	0.0606388	-0.219467	-0.183208	-0.139489	-0.363802	-0.146031	0.295285	-0.389878	-0.139329	-0.168025	0.264924	-0.2078	-0.497445	0.208336	-0.176196	0.426065	0.21324	0.105561	-0.0676274	-0.66388	0.241931	-0.0700546	-0.0401806	-0.152648	-0.252587	0.137603	0.0867274	-0.396067	0.312926	-0.139259	0.297329
REACTOME_ENDOSOMAL_VACUOLAR_PATHWAY	-0.852241	0.0876236	-0.259603	0.233807	-0.180089	0.765905	0.484402	0.378408	0.249799	0.31059	-0.115886	0.65564	-0.227994	0.232936	-0.397488	-0.499891	0.533665	-0.421037	-0.619464	0.0894174	-0.271366	0.434951	0.727991	-0.719501	-0.432634	0.016947	-0.74726	0.402104	-0.0672345	0.285463	-0.676963	0.843498	-0.802163	0.343296	-0.508649	0.53275	-0.409642	0.507117	-0.0452345	0.731854	0.299159	-0.763762	-0.85024	-0.549648	-0.723623	0.789142	0.710597	-0.642685	0.201236
REACTOME_TETRAHYDROBIOPTERIN_BH4_SYNTHESIS_RECYCLING_SALVAGE_AND_REGULATION	0.353907	0.343993	-0.338021	0.160615	0.532864	0.212089	-0.0656737	-0.504597	-0.114735	0.549362	0.451882	-0.617181	-0.329497	-0.20941	0.234689	-0.0409316	-0.0939149	0.196788	-0.230519	-0.501654	0.556898	-0.556027	-0.334862	0.158423	0.120496	-0.444726	0.320454	-0.0198883	0.296684	0.167742	0.398803	-0.357898	-0.2426	-0.0976406	0.313034	-0.518638	-0.275629	-0.604903	-0.53431	-0.441491	-0.093071	0.445836	0.233101	0.138306	-0.153033	-0.536373	0.334409	0.408099	0.234998
REACTOME_ER_PHAGOSOME_PATHWAY	-0.487255	-0.32896	0.327031	0.649907	0.543205	0.615732	-0.094812	0.488462	0.623416	0.381139	0.406792	0.047034	0.45289	0.485098	0.588616	0.328987	0.367386	0.443555	0.362641	-0.197849	0.514699	0.195272	0.142753	0.280598	0.0663682	-0.483099	0.297595	0.176547	0.403975	0.0286415	0.02808	0.242223	0.0380869	-0.575487	0.199408	-0.406834	-0.500211	-0.406318	-0.51813	-0.50381	0.284017	0.338225	-0.343428	-0.528692	0.274635	-0.421717	0.401283	0.166144	0.3381
REACTOME_MEIOSIS	-0.0607999	-0.25247	-0.167312	-0.0948984	0.48016	0.174249	0.54038	-0.448214	-0.360983	0.21322	0.119313	-0.322271	-0.478631	0.116522	0.392593	0.0594433	-0.0140763	0.29037	0.103062	-0.0592126	-0.297071	-0.511231	0.375581	-0.129223	0.154075	-0.384726	0.0568226	-0.200226	0.0500744	0.179808	-0.430049	0.200422	-0.361236	-0.408647	-0.107994	-0.549793	-0.585062	-0.529724	-0.600558	-0.191712	0.0318061	0.14074	0.173348	0.0597663	0.0475147	-0.0396027	0.147625	-0.112178	-0.000257004
REACTOME_NEGATIVE_REGULATION_OF_FGFR_SIGNALING	-0.10537	-0.0392732	0.182017	0.281539	0.248823	0.355079	0.0623147	0.273637	0.330927	-0.0106694	0.026939	-0.117752	0.0113331	0.223569	0.142595	-0.0224271	0.202085	0.451468	0.0253765	-0.503022	0.147056	-0.0406537	-0.452847	0.00877757	0.145698	-0.150117	0.0322887	0.424806	0.174041	-0.136287	0.00830092	-0.379451	0.142579	0.199181	-0.246675	-0.0781605	-0.148892	-0.148628	-0.348635	-0.387513	-0.241852	-0.0696299	-0.259891	0.0320586	0.207145	-0.189577	0.110395	0.424889	-0.0601037
REACTOME_G0_AND_EARLY_G1	0.423348	0.176911	0.00246779	0.280595	0.540303	0.102151	0.495315	-0.124655	0.537779	-0.243402	0.390931	0.0825151	-0.138821	0.349692	0.0913914	0.275004	-0.330162	0.298489	0.160727	-0.594829	0.258558	-0.657059	0.0129671	-0.270598	0.31721	-0.741404	0.385748	-0.203333	0.550493	0.664057	0.00418387	0.407601	0.0398039	-0.690821	-0.00489129	-0.703116	-0.359072	-0.528054	-0.750566	-0.74631	0.614994	0.311668	-0.198448	-0.349563	0.544767	0.419103	-0.086415	0.405108	0.113088
REACTOME_REGULATION_OF_KIT_SIGNALING	-0.494925	0.0315447	0.18805	0.530704	0.227667	0.0658558	0.244147	-0.0557412	0.305781	0.409645	-0.0416182	-0.224233	-0.436786	0.207839	-0.273475	-0.0337526	-0.0608078	-0.0303114	-0.411274	-0.519493	-0.380291	-0.0520525	-0.493188	-0.101538	-0.000550131	-0.647681	-0.0291525	0.236524	0.0793333	0.109831	-0.142472	-0.25565	-0.430928	0.0433096	-0.0559092	-0.119916	-0.136536	-0.106631	-0.049436	-0.386736	0.0724961	0.0256837	-0.448609	-0.395998	0.159972	-0.0658013	0.227879	0.279669	0.00982892
REACTOME_MEMBRANE_TRAFFICKING	0.0644245	0.356744	0.120441	0.382456	0.120596	0.362885	-0.488916	0.442731	0.474513	0.351887	0.364427	0.08537	0.24299	0.310253	-0.155122	0.205916	-0.000997492	-0.240048	0.142768	-0.180984	0.0666609	0.137446	-0.255347	0.237567	-0.210445	-0.483368	0.356857	0.279369	0.35253	-0.282055	0.0248285	-0.282458	-0.138616	0.18678	0.233225	0.0473238	-0.237521	0.0193137	-0.226369	-0.373272	-0.373071	0.139905	-0.0621719	0.0536433	0.170312	-0.406578	0.212036	0.374138	0.2241
REACTOME_NEF_MEDIATES_DOWN_MODULATION_OF_CELL_SURFACE_RECEPTORS_BY_RECRUITING_THEM_TO_CLATHRIN_ADAPTERS	-0.0433309	-0.0900583	0.285058	0.593901	0.392277	0.605908	-0.301653	0.648805	0.531877	0.52016	0.398206	0.240093	0.116637	0.334147	-0.145236	0.0275904	0.134196	-0.141414	0.0458558	-0.212659	-0.253037	0.439563	-0.361781	-0.247249	0.0782619	-0.426051	0.0584092	0.348252	0.455675	0.298667	0.0268118	-0.133535	-0.252896	-0.17745	-0.0952474	-0.0445648	0.0426459	0.348572	-0.217861	-0.467551	-0.162648	0.0316796	-0.0576177	-0.0256206	0.148616	-0.198884	0.517024	0.420136	0.236579
REACTOME_IMMUNOREGULATORY_INTERACTIONS_BETWEEN_A_LYMPHOID_AND_A_NON_LYMPHOID_CELL	-0.457707	0.0536481	0.200688	0.153325	-0.143799	0.448955	0.0338813	-0.0751789	0.22765	0.174693	0.0507995	0.310313	-0.0573253	-0.254026	-0.0137558	-0.362285	0.057004	-0.323565	-0.2822	-0.13415	-0.157958	0.363069	0.167687	-0.142789	-0.365126	0.00416228	-0.17812	0.140119	-0.111803	0.206857	-0.210114	0.317293	-0.355136	-0.0591187	-0.0732753	0.181952	-0.0862864	0.353503	0.147117	0.411413	0.205186	-0.13308	-0.410401	-0.327654	-0.159769	0.1804	0.531994	-0.108638	-0.0122912
REACTOME_ACTIVATED_AMPK_STIMULATES_FATTY_ACID_OXIDATION_IN_MUSCLE	0.530917	0.0810248	-0.144462	-0.304341	-0.0917979	-0.200168	-0.358321	-0.125004	0.285059	-0.271435	-0.201742	-0.201763	0.383854	0.142538	-0.371594	0.131937	-0.0885545	-0.404083	-0.207635	0.0773417	0.249925	-0.301143	-0.34472	-0.110876	-0.180786	-0.244514	0.139033	0.254509	0.0182313	-0.147642	0.02266	-0.175621	0.0442939	0.562521	0.125416	-0.125773	0.1048	-0.307785	-0.346845	-0.412793	-0.202161	0.0535351	-0.0735424	0.199691	-0.246186	-0.120181	0.0325727	0.0684524	-0.0789215
REACTOME_VITAMIN_B5_PANTOTHENATE_METABOLISM	0.45288	0.566046	0.0392421	0.143311	0.226545	-0.0996802	-0.35139	-0.380498	0.0278263	-0.423171	-0.0397578	-0.295479	-0.259289	-0.224695	-0.261594	0.351874	-0.518373	0.128717	0.112354	0.294779	0.0801364	-0.719897	-0.219827	0.312365	0.235653	-0.559638	0.661301	-0.235318	0.626156	0.146642	0.0910917	-0.0969475	0.0919351	-0.388586	0.329078	-0.370894	0.119537	-0.589408	-0.449961	-0.796267	0.1878	0.2539	0.406851	0.145798	0.140331	-0.453127	0.0413685	0.477483	0.343517
REACTOME_BOTULINUM_NEUROTOXICITY	-0.359007	-0.211356	0.168058	-0.0470351	0.1012	-0.302432	-0.494613	0.304124	0.145789	0.502647	0.431537	0.371978	0.0430517	0.249968	-0.299141	-0.166834	-0.107168	-0.436093	0.104653	0.157487	0.369026	-0.101762	-0.172666	-0.0292608	0.00944933	-0.144402	-0.273431	0.141558	-0.188643	-0.193449	0.0536788	-0.399554	-0.134273	-0.0207876	-0.0843957	0.302225	-0.199057	0.357229	0.214106	-0.13287	-0.479319	-0.409174	-0.246922	-0.110271	0.194595	0.30427	-0.122509	-0.420416	0.301409
REACTOME_METABOLISM_OF_VITAMINS_AND_COFACTORS	0.140045	0.335175	-0.140924	0.120998	0.185803	-0.056924	-0.392193	-0.0237072	-0.0483395	0.164253	0.135927	-0.00672551	0.0640668	-0.12585	-0.137514	0.156976	-0.189199	-0.0702901	0.136221	-0.0879266	0.198729	-0.0822499	-0.163872	0.237628	-0.114573	-0.420234	0.160269	0.223899	0.244109	-0.179384	0.131161	-0.189527	-0.234676	-0.276961	0.358035	-0.216325	-0.0579766	-0.00421577	-0.130842	-0.527822	-0.162447	-0.0844199	0.145009	0.166133	0.0433846	-0.384713	0.00759704	0.394619	0.197601
REACTOME_TRANS_GOLGI_NETWORK_VESICLE_BUDDING	0.197523	0.297104	0.0220888	0.182898	0.0750908	0.350196	-0.527952	0.454789	0.545683	0.236884	0.381815	0.0539015	0.262496	0.186028	-0.33266	0.243934	-0.183855	-0.377126	0.122225	-0.172434	0.0584445	0.0860589	-0.226028	0.155506	-0.300824	-0.477206	0.381194	0.434342	0.449133	-0.257373	-0.0389296	-0.308551	-0.0597213	0.131763	0.289118	-0.128166	-0.42413	-0.0569088	-0.141076	-0.520624	-0.264252	0.291062	-0.063943	0.0693546	0.24688	-0.373526	0.0741897	0.371988	0.394588
REACTOME_PROTEOLYTIC_CLEAVAGE_OF_SNARE_COMPLEX_PROTEINS	-0.35688	-0.231524	0.200018	-0.0422829	0.296967	-0.264253	-0.595365	0.373248	0.196465	0.561388	0.452917	0.421015	0.0591395	0.239693	-0.26852	-0.0880495	-0.103898	-0.472462	0.0789775	0.202259	0.34343	-0.0470221	-0.247628	-0.0983637	-0.138815	-0.11711	-0.217768	0.0994498	-0.113556	-0.135771	0.0541242	-0.475288	-0.0380719	0.0693198	-0.0857295	0.382715	-0.321391	0.403516	0.161162	-0.0845444	-0.475926	-0.364123	-0.264945	-0.258834	0.180639	0.270802	-0.108269	-0.461064	0.278305
REACTOME_RESOLUTION_OF_AP_SITES_VIA_THE_MULTIPLE_NUCLEOTIDE_PATCH_REPLACEMENT_PATHWAY	0.415522	-0.273558	0.109816	0.235275	0.286064	0.300582	0.162424	-0.155786	-0.397042	0.0602624	0.388087	0.0579126	0.0405482	0.023279	-0.130791	0.461366	-0.291474	0.248755	0.417775	-0.298433	0.530708	-0.621301	0.144445	0.0743729	0.412793	-0.466884	0.332986	-0.177447	0.199949	0.311221	0.201595	0.180774	0.239651	-0.196461	0.109266	-0.485855	-0.352476	-0.358358	-0.499868	-0.792656	0.375	-0.0980115	0.332598	-0.249669	0.320547	0.160023	0.257168	-0.0227749	-0.289367
REACTOME_GAMMA_CARBOXYLATION_TRANSPORT_AND_AMINO_TERMINAL_CLEAVAGE_OF_PROTEINS	-0.339868	-0.20375	0.00610631	0.0705805	-0.32724	0.148618	-0.606843	0.0973054	0.181861	-0.145431	-0.145129	0.317328	0.261657	0.488867	0.290104	0.124009	-0.216369	0.331594	0.133262	-0.21612	-0.453861	0.0735349	-0.199191	0.420467	0.123791	0.140996	-0.0587248	-0.0700485	0.131197	-0.574738	-0.309545	-0.516669	0.237598	0.190244	-0.136274	0.11691	-0.465121	-0.0285212	0.304671	-0.438511	-0.498476	-0.181485	-0.122449	-0.154198	-0.0321598	-0.63621	-0.258338	0.537443	0.279127
REACTOME_IL_7_SIGNALING	-0.293695	0.130676	0.223682	0.134919	-0.0312865	0.318834	0.543927	-0.254026	0.00617061	0.344508	0.35907	0.235454	-0.013368	0.472064	-0.290118	-0.0310699	-0.181425	-0.219426	-0.100042	-0.122787	-0.432741	-0.082709	-0.29488	-0.382634	-0.0978144	-0.441316	-0.618588	-0.0197401	-0.468899	0.504272	-0.21121	-0.138329	-0.39353	0.132736	-0.168754	0.37268	-0.216392	0.281405	0.321973	-0.0528793	-0.106017	-0.0823593	-0.366867	-0.0342417	0.168423	0.142242	0.273825	-0.45267	0.426756
REACTOME_CELL_CYCLE	0.174789	-0.148062	0.0808795	0.341903	0.536794	0.146942	0.375923	0.0456478	0.34446	0.157992	0.45111	-0.412001	-0.163711	0.326176	0.343853	0.334071	0.0865927	0.416531	0.246643	-0.534963	0.189362	-0.507747	-0.0296228	0.158083	0.375488	-0.575292	0.27608	-0.0315141	0.357385	0.432506	0.191198	0.0174573	0.114457	-0.588409	-0.164838	-0.62486	-0.449086	-0.414126	-0.612658	-0.667538	0.329102	0.213976	-0.0410862	-0.431482	0.4176	0.0838355	-0.0892796	0.245961	0.00923358
REACTOME_SIGNALING_BY_ERBB4	0.0198089	0.206753	0.032174	0.256663	0.134968	0.173047	-0.1453	0.0894457	0.252991	0.16333	0.175005	0.04274	0.0332307	0.213289	-0.13264	0.222962	-0.0667356	0.0467833	0.167587	-0.252051	-0.153301	-0.12258	-0.249843	0.220152	-0.031386	-0.430291	0.302348	0.231823	0.283472	-0.0126432	0.0505648	-0.2003	-0.133689	-0.0487793	0.0806969	-0.104691	-0.158814	-0.201371	-0.281022	-0.257099	-0.149089	0.1299	-0.0539384	-0.0504388	0.109681	-0.106644	0.220728	0.180189	0.179007
REACTOME_ORC1_REMOVAL_FROM_CHROMATIN	-0.15306	-0.398407	0.0718803	0.534519	0.5501	0.416673	0.0634273	0.471662	0.655703	0.21323	0.390773	-0.304561	0.283752	0.456902	0.58318	0.372155	0.351164	0.53557	0.493613	-0.554326	0.579795	-0.168293	0.102332	0.465713	0.372753	-0.592594	0.448793	0.198186	0.449737	0.226441	0.236166	0.185508	0.138198	-0.646081	0.100494	-0.581544	-0.364527	-0.534394	-0.644834	-0.701865	0.453734	0.430866	-0.0939824	-0.607257	0.292013	-0.252247	0.237808	0.389824	0.22912
REACTOME_O_LINKED_GLYCOSYLATION_OF_MUCINS	-0.285036	0.442345	-0.281997	0.394115	-0.390813	0.0946018	-0.209861	-0.0405221	0.300349	0.0172868	-0.0123408	-0.0883713	0.01476	0.0767722	-0.135428	-0.221747	0.0435277	-0.309917	-0.137225	-0.262152	-0.0753904	0.249633	-0.0634002	0.33825	-0.272158	-0.311434	0.127316	0.236562	0.15355	-0.4016	-0.204658	-0.202539	-0.476082	0.284942	0.0917676	0.0517266	0.308654	-0.0816165	0.17358	0.4256	-0.42754	-0.126639	0.0221853	-0.0700054	-0.0386408	-0.417645	0.592358	0.10061	0.0126089
REACTOME_SULFUR_AMINO_ACID_METABOLISM	0.38936	0.572493	-0.281922	-0.0952934	0.198796	0.155076	-0.23388	0.173246	0.236615	0.0473682	-0.0958807	0.223305	0.0314063	-0.528459	0.184333	-0.01749	0.0764641	0.127649	0.152007	-0.179628	0.00673888	0.0990806	0.0340477	0.00679315	-0.149247	-0.371486	0.0311564	-0.0519227	-0.114323	-0.270313	-0.191843	-0.126915	-0.356309	0.0513716	0.463542	-0.26275	-0.11667	-0.3874	0.196736	-0.443167	-0.304441	0.0808954	0.0974371	-0.191348	-0.0434267	-0.315762	-0.181851	0.0933089	-0.363974
REACTOME_DOWNREGULATION_OF_ERBB2_ERBB3_SIGNALING	-0.156484	-0.0445003	0.146268	0.511183	0.536854	0.649882	-0.311224	-0.16392	-0.168225	0.053014	0.464426	-0.120081	0.514745	0.0341784	0.332496	0.592049	-0.0704848	0.0152162	0.55408	-0.163326	0.2146	0.0471367	-0.326887	0.345916	-0.441594	-0.25346	0.224182	0.215166	0.018494	-0.426322	0.0930214	-0.217645	-0.126879	-0.377634	0.314868	0.446882	0.264454	-0.173124	-0.451288	-0.515569	-0.439085	0.0646208	-0.266523	-0.180394	-0.213409	-0.0568537	0.42796	-0.106019	0.116361
REACTOME_ANTIVIRAL_MECHANISM_BY_IFN_STIMULATED_GENES	-0.0134894	-0.199144	0.0660433	0.441705	0.514986	0.383434	0.245543	0.158153	0.48897	0.116839	0.41709	-0.00674886	-0.0399714	0.195151	0.118686	0.186038	0.0231434	0.450427	0.0492478	-0.515006	0.0683206	-0.481193	-0.0106026	0.162177	0.0849363	-0.642238	0.291675	0.230338	0.51847	0.478334	0.0147149	-0.350753	-0.0525169	-0.484995	-0.0533068	-0.487516	0.126216	-0.393643	-0.278287	-0.436458	0.220349	0.295837	-0.290171	-0.478813	0.180097	-0.0552042	0.112261	0.401434	-0.0113866
REACTOME_PROLACTIN_RECEPTOR_SIGNALING	0.331395	-0.162441	0.287883	0.356093	0.405766	-0.133901	0.46182	-0.204443	0.231528	0.458725	0.114755	0.0931287	0.0251964	0.438151	0.255127	0.382018	0.212664	0.401258	0.0249096	-0.19563	-0.263823	-0.205541	-0.124604	0.0341543	-0.0830562	-0.220327	-0.0839834	0.188164	0.0746484	0.136287	0.143915	-0.362199	0.231159	-0.1485	-0.0199868	-0.141526	-0.321173	0.010248	-0.29331	-0.311198	0.0185552	-0.466126	-0.133919	0.262922	0.342297	-0.0842977	0.0554976	-0.126458	0.452683
REACTOME_SIGNALING_BY_ERBB2	0.0289186	0.136094	0.115802	0.33382	0.34636	0.24142	-0.167259	0.0338845	0.227102	0.18762	0.264671	-0.0847618	0.098645	0.192992	-0.189203	0.185565	-0.0835637	-0.0530318	0.189201	-0.321189	-0.0566633	-0.145359	-0.312616	0.0598454	-0.0158209	-0.475436	0.287777	0.137593	0.251612	-0.0257306	0.0945307	-0.265314	-0.225115	-0.0666351	0.0714276	-0.124373	-0.163761	-0.27041	-0.402656	-0.281914	-0.0199276	0.119873	-0.0310978	-0.0832598	-0.104573	-0.17472	0.215001	0.199618	0.197215
REACTOME_SPHINGOLIPID_DE_NOVO_BIOSYNTHESIS	0.0776542	0.306619	0.356778	0.361384	-0.0117114	0.223083	-0.54309	0.109961	0.140573	0.0710738	0.214174	0.00674437	-0.0744632	0.402755	-0.25334	-0.176309	0.215373	-0.283257	-0.414143	-0.564947	0.263557	0.074741	-0.482106	0.264959	-0.0942288	-0.589673	0.234467	0.256307	0.476785	-0.303051	0.0682411	-0.280405	-0.0985916	0.245728	0.286322	-0.302053	0.0407515	-0.00749018	-0.0865406	-0.170812	-0.369704	-0.0614979	0.134508	0.217545	0.111334	-0.340429	0.26691	0.271859	0.265102
REACTOME_TERMINATION_OF_O_GLYCAN_BIOSYNTHESIS	-0.141971	0.525069	-0.114095	0.142002	-0.381265	-0.0438389	-0.0968955	-0.240023	-0.058168	-0.0520994	-0.172837	-0.063462	0.300341	0.0833592	-0.338206	0.0155956	-0.122074	-0.151306	0.285161	-0.173599	-0.482522	0.322219	0.0599815	0.0355929	-0.197741	-0.430827	0.0639923	-0.259366	-0.391706	-0.377043	-0.155861	-0.014292	-0.341797	0.38415	0.24193	0.173067	0.241648	0.0334399	0.385382	0.497168	-0.14155	-0.264048	0.106885	0.142065	-0.102713	-0.271592	0.552773	-0.188718	0.263257
REACTOME_DEFENSINS	-0.121915	-0.0855096	-0.0737664	0.330133	-0.157734	0.411113	0.0839888	0.202625	0.0547105	0.184876	-0.0516747	0.0853279	0.235254	0.00934314	0.366647	0.143223	0.330467	0.0530729	0.134893	0.255872	0.014459	0.298569	0.13036	0.257682	0.0793872	0.145637	0.22201	0.166664	-0.12523	0.27279	0.225116	0.333946	0.0940467	0.364936	0.28197	-0.0313036	0.289021	0.28733	0.254975	0.59368	0.172639	0.251158	0.285982	-0.0205028	-0.175477	0.227497	0.531805	0.214993	0.27894
REACTOME_SIGNALING_BY_CONSTITUTIVELY_ACTIVE_EGFR	-0.319406	-0.336148	0.385063	0.246779	0.517954	0.24655	0.258399	-0.0513116	0.495866	0.147941	0.192535	-0.185756	0.091131	0.359991	-0.253788	0.103645	-0.169721	0.299677	0.114275	0.0122629	0.0879325	-0.295795	-0.342173	0.0121716	0.157957	-0.317631	0.231214	0.281916	0.280999	0.250028	0.292918	-0.274689	0.0351238	-0.2357	0.115635	0.00790459	-0.071127	-0.156347	-0.485604	-0.571863	0.383307	0.516651	-0.505443	-0.305177	0.306428	-0.113486	-0.260707	0.414249	-0.0700042
REACTOME_GRB2_EVENTS_IN_ERBB2_SIGNALING	-0.267178	0.0746836	0.164607	0.494349	0.190767	0.348533	-0.390437	0.26175	0.408241	0.114857	0.336223	-0.174128	-0.05824	0.457232	-0.188563	0.144232	0.0581834	-0.082594	-0.117652	-0.468251	-0.0573651	-0.183711	-0.550637	0.50717	0.0166677	-0.464037	0.174737	0.393368	0.194343	-0.000834068	0.297391	-0.500433	-0.344047	-0.158986	-0.000274777	-0.35873	-0.110277	-0.373657	-0.536038	-0.149078	-0.250912	0.407242	-0.164821	-0.238252	0.155309	-0.445544	0.317467	0.333648	-0.0294033
REACTOME_SIGNALING_BY_EGFR_IN_CANCER	-0.0871493	0.0969273	0.2422	0.445364	0.331112	0.154974	-0.0958866	0.134482	0.306568	0.355999	0.381091	-0.0116456	0.124041	0.319067	-0.143615	0.206219	-0.141848	0.0337801	0.236952	-0.344285	-0.195397	-0.0887768	-0.3734	0.0209747	-0.0387443	-0.538435	0.245941	0.130737	0.317899	0.0345166	0.222432	-0.303216	-0.206593	-0.155006	0.0324547	-0.0696688	-0.229164	-0.0783353	-0.381774	-0.468568	0.0259706	0.112027	-0.112084	-0.111074	0.017065	-0.140895	0.139961	0.291736	0.276245
REACTOME_MEMBRANE_BINDING_AND_TARGETTING_OF_GAG_PROTEINS	-0.169733	0.200378	0.0292666	0.502756	0.465538	0.222042	-0.229342	0.306708	-0.125313	0.279498	0.375793	-0.156965	-0.299031	0.324758	0.140224	0.229751	0.0200408	-0.0728295	0.0983318	-0.262615	0.269057	-0.0215731	-0.398315	0.00719493	0.347826	-0.0993624	-0.0255956	-0.0911537	-0.0993847	-0.223268	0.253406	-0.364325	-0.0571172	0.470371	-0.154036	0.261182	0.332804	0.130766	-0.236691	-0.525915	-0.398645	-0.492635	0.109574	0.133077	0.0533613	-0.19484	-0.280283	0.0797116	0.015308
REACTOME_BETA_DEFENSINS	-0.11542	-0.0281545	-0.119212	0.416869	-0.302342	0.484572	0.0852078	0.314279	0.181068	0.294177	0.0568915	0.0853135	0.29192	-0.0940237	0.385665	0.0799309	0.457314	-0.0562136	0.12946	0.217682	0.05117	0.299177	0.137353	0.360696	0.0200735	0.299196	0.372643	0.182223	-0.276549	0.158617	0.2291	0.315037	0.159907	0.374628	0.25888	-0.107244	0.303215	0.175247	0.333043	0.642669	0.218793	0.29293	0.225879	-0.0614413	-0.142408	0.122067	0.57551	0.315639	0.282502
REACTOME_SRP_DEPENDENT_COTRANSLATIONAL_PROTEIN_TARGETING_TO_MEMBRANE	-0.071932	0.0970227	-0.00327527	0.418004	0.318566	0.472328	0.542239	0.112768	0.147682	0.0463789	0.365321	-0.243542	-0.33477	-0.545333	0.576784	0.320925	0.266088	0.210203	0.401139	0.496375	-0.209807	-0.135602	0.557361	0.0325883	-0.354495	0.471924	0.397033	-0.462952	-0.376476	0.144866	0.391392	0.66636	-0.183674	-0.268595	0.227254	0.402415	0.285463	0.372874	0.359953	-0.593397	0.481478	-0.529165	-0.476766	-0.685401	-0.0436578	0.675762	0.232745	-0.0798061	-0.438419
REACTOME_PI3K_EVENTS_IN_ERBB4_SIGNALING	0.118746	0.393661	-0.19622	0.126818	0.0909321	0.1171	-0.222757	-0.02884	0.0602256	0.223499	0.0930824	0.0791267	0.0501996	-0.0827828	-0.386338	0.180274	-0.173297	-0.120607	0.273684	-0.331006	-0.125865	-0.309881	-0.289011	0.0252184	-0.00798189	-0.499935	0.308336	-0.00751656	0.299728	-0.0477804	-0.0694797	-0.109224	-0.230231	-0.118818	-0.119148	-0.0112075	-0.0310378	-0.236868	-0.234165	-0.104534	-0.102861	-0.139296	0.0916787	-0.14201	-0.153825	0.10106	0.298732	0.0423639	0.0711719
REACTOME_SHC1_EVENTS_IN_ERBB4_SIGNALING	-0.206287	0.128333	0.202916	0.496621	0.231535	0.332577	-0.392083	0.278473	0.469016	0.120776	0.408225	-0.169375	0.0178237	0.449663	-0.0510596	0.243333	-0.0042439	0.0620936	-0.00382636	-0.264785	0.0297404	-0.257362	-0.45642	0.50622	0.0834061	-0.531764	0.0623585	0.333357	0.27194	0.1455	0.316729	-0.456807	-0.357972	-0.186779	-0.183959	-0.425824	-0.226766	-0.374533	-0.525394	-0.282061	-0.131185	0.389487	-0.275365	-0.330315	0.243933	-0.428358	0.320236	0.245582	0.0540858
REACTOME_PI3K_EVENTS_IN_ERBB2_SIGNALING	0.0362365	0.339385	-0.192219	0.168341	0.0894278	0.224654	-0.246307	-0.0713575	0.0335426	0.181516	0.10656	0.096772	0.0706447	-0.0866141	-0.418146	0.183057	-0.146657	-0.0965715	0.168265	-0.334352	-0.132986	-0.238611	-0.317127	0.0338245	-0.0490141	-0.460697	0.354462	0.0879188	0.26555	-0.178645	-0.0920611	-0.187829	-0.154552	-0.0636297	0.0125205	0.014632	-0.053169	-0.264122	-0.280947	-0.0272765	-0.152144	-0.0240804	0.0938909	-0.0510506	-0.202487	0.0324078	0.272681	0.127969	0.105401
REACTOME_NUCLEAR_SIGNALING_BY_ERBB4	-0.107756	-0.0434975	-0.0127872	0.263125	-0.214057	-0.00471459	-0.191609	0.212658	0.22918	0.220512	0.163338	0.323874	0.0497533	0.308351	0.143026	0.251327	-0.0232687	0.146442	0.0877476	-0.233273	-0.166305	0.0858539	-0.15558	0.276631	-0.139296	-0.427549	0.0114409	0.48012	0.136362	-0.241332	0.0526371	-0.193612	0.064823	0.008777	0.0353846	-0.166899	-0.150516	-0.0953861	-0.0584087	-0.0754575	-0.22662	0.0363333	-0.0637792	0.0802527	0.266389	-0.299053	0.262627	-0.123759	0.154747
REACTOME_GLYCOSPHINGOLIPID_METABOLISM	-0.171903	0.334773	0.206973	0.0715878	-0.0255009	0.263977	-0.497673	0.0686528	0.0307323	0.279759	0.158889	0.206203	0.46925	0.262347	0.275838	0.309508	-0.226836	-0.315032	-0.3729	0.234525	0.214607	0.176744	0.162929	0.123968	-0.280054	-0.52314	0.181514	0.338803	0.116552	-0.370085	-0.101259	0.062606	-0.126334	0.247891	0.221158	0.161313	-0.264017	0.37488	0.127985	-0.270295	-0.505466	-0.0053263	-0.221351	-0.0749759	0.386495	-0.50714	-0.0353812	0.563996	0.294811
REACTOME_PPARA_ACTIVATES_GENE_EXPRESSION	0.023813	0.222652	0.0667883	0.216094	0.167996	0.172238	-0.127909	0.074446	0.241876	0.128498	0.0346879	-0.0431877	-0.0646586	0.0327536	0.0592945	0.163361	0.0364808	0.0433778	0.171583	-0.301247	-0.223796	-0.146493	-0.350516	-0.0346643	-0.00291288	-0.498278	0.140631	-0.0568901	0.325088	-0.0781092	-0.193833	-0.347926	-0.0325587	0.0123819	0.172435	-0.238183	-0.0787578	-0.0102176	-0.257356	-0.319281	-0.34132	0.146811	0.0829066	-0.140766	0.241937	-0.206774	0.283501	0.344852	0.208669
REACTOME_ASSOCIATION_OF_LICENSING_FACTORS_WITH_THE_PRE_REPLICATIVE_COMPLEX	0.352807	-0.171071	-0.312934	0.187527	0.543298	0.00584596	0.296786	0.300261	0.659667	-0.341036	0.242904	-0.494678	0.102155	0.0298715	0.170892	0.412755	0.362472	0.520935	0.386735	-0.684466	0.539606	-0.669192	0.289498	0.146988	0.423645	-0.381112	0.520606	-0.0701492	0.424673	0.441093	0.424559	0.371888	0.33625	-0.687822	-0.00907002	-0.769632	0.170561	-0.509937	-0.690606	-0.884854	0.625759	0.0684063	-0.174398	-0.756892	-0.00938011	0.427447	-0.336621	0.621573	0.0556147
REACTOME_RIP_MEDIATED_NFKB_ACTIVATION_VIA_DAI	-0.415121	0.196381	0.00424602	0.239965	-0.128419	0.365163	-0.410294	0.482784	0.364418	0.0654888	-0.0791805	0.339684	0.473539	0.306066	-0.257027	0.422006	-0.178581	-0.183659	-0.168671	-0.170836	0.283552	-0.0872798	0.028654	-0.228486	0.104081	-0.308898	0.155684	-0.00698689	-0.208442	0.0430142	-0.209907	-0.228622	0.0616345	0.296314	-0.0832079	-0.0569985	0.0862209	-0.0644019	0.0791624	0.226646	0.191727	0.101823	-0.457411	-0.0759358	0.506304	0.142106	0.478979	-0.297806	0.0787198
REACTOME_PRE_NOTCH_TRANSCRIPTION_AND_TRANSLATION	-0.0256267	-0.344817	0.357946	0.261165	0.356134	0.0937884	0.240666	-0.118388	-0.0906314	0.320598	0.511972	0.251942	0.0545727	0.227936	0.18348	0.46434	-0.243935	0.235878	0.313265	-0.501844	-0.424907	-0.481407	-0.0743301	-0.487084	0.223737	-0.664787	0.0528075	-0.363991	0.31786	0.258626	0.169064	-0.599513	0.265067	-0.477943	0.155518	-0.0776847	-0.248072	-0.389684	-0.221183	-0.514757	-0.211019	0.465725	-0.309316	-0.206019	0.210838	0.0276082	-0.26868	-0.0265991	0.455257
REACTOME_DEGRADATION_OF_THE_EXTRACELLULAR_MATRIX	-0.404622	-0.343333	0.412115	0.246016	0.0880961	0.137248	-0.302136	0.178167	0.0127172	0.299688	0.151121	0.289729	0.471478	0.488661	0.452979	0.459316	0.0236991	0.0733862	0.0838077	-0.411094	-0.445479	0.316007	-0.0529262	0.12724	0.196125	-0.231351	-0.20009	0.0565907	-0.0211789	-0.335481	-0.0257791	-0.311151	-0.0371416	0.128822	-0.309234	0.322483	0.294061	0.06762	-0.0448654	0.389668	-0.495304	-0.319597	-0.242535	0.0940271	0.321093	-0.167836	0.384899	-0.219116	0.238972
REACTOME_MITOCHONDRIAL_PROTEIN_IMPORT	0.367032	0.262351	-0.175319	0.237298	0.578561	-0.0463356	0.137601	0.523156	0.382568	-0.0218441	0.202289	-0.40294	0.493893	-0.143019	0.366276	0.6057	0.107985	0.636841	0.152246	-0.301554	0.419906	-0.286683	0.358973	0.372843	0.0228423	-0.302436	0.306649	-0.146819	-0.132278	-0.300657	0.450878	0.291164	0.0869281	-0.470168	0.529567	-0.672292	-0.262221	-0.447463	-0.244552	-0.777179	0.499432	-0.410328	0.130725	-0.408501	0.319537	-0.233772	-0.1595	0.393568	0.141118
REACTOME_SIGNALING_BY_HIPPO	-0.235605	0.212518	0.279519	0.402235	0.356216	0.589977	-0.24112	0.244824	0.464632	0.558269	0.695967	-0.197809	-0.0696326	0.160359	-0.258284	0.293041	-0.0651628	0.144608	0.405412	-0.565261	-0.0200321	-0.263402	-0.486201	0.0236999	-0.014519	-0.52583	0.482801	0.440189	0.533327	-0.336858	0.375153	-0.659747	-0.27312	0.143785	0.238282	-0.349674	-0.0807672	-0.00435399	-0.6099	-0.328436	-0.574187	0.517463	0.133808	-0.390954	0.543949	-0.199401	0.400771	0.579516	0.350592
REACTOME_ACTIVATED_NOTCH1_TRANSMITS_SIGNAL_TO_THE_NUCLEUS	-0.273146	0.178227	0.0862006	0.390788	-0.330117	0.04325	-0.315727	-0.250933	-0.229336	-0.0787278	-0.236704	-0.0439224	-0.194423	0.253652	0.102116	-0.242787	0.236311	0.0253037	-0.155808	-0.221256	-0.278305	-0.0649148	-0.129922	0.273219	-0.0728301	-0.546521	0.2241	-0.015288	0.0957776	-0.300256	-0.309069	-0.136777	-0.146947	0.120642	0.161426	-0.305587	0.211948	-0.0806641	-0.0834707	-0.0273018	-0.419363	0.0403752	-0.233205	-0.232401	-0.122716	-0.140145	0.338708	0.110968	-0.355393
REACTOME_TRAFFICKING_AND_PROCESSING_OF_ENDOSOMAL_TLR	-0.532697	0.0588611	0.363655	0.0414109	-0.373543	0.42231	-0.338126	-0.241573	0.0522718	-0.12807	-0.342587	0.291594	0.348251	-0.164961	0.146107	0.171789	-0.341185	-0.076073	-0.330079	0.148536	-0.0406516	0.0406928	0.311203	0.0616429	-0.00844764	-0.367007	-0.202473	0.305816	0.462335	-0.00363371	-0.479205	0.548262	-0.167919	0.561164	0.0335876	0.22666	-0.240748	0.0996325	0.423903	0.38302	0.104629	-0.0121618	-0.605596	-0.495071	0.198799	-0.134768	0.424625	-0.0301522	-0.0335648
REACTOME_SIGNALING_BY_NOTCH4	-0.454013	-0.0351916	0.0771066	0.424366	-0.535407	0.156288	-0.581788	-0.107663	-0.200534	-0.172457	-0.0833598	0.159372	-0.137481	0.65665	0.407289	-0.198416	-0.00823825	0.122682	-0.211951	-0.19696	-0.353841	0.0340989	0.0419257	0.212079	-0.264564	-0.692347	0.165231	0.141131	0.425436	-0.65304	-0.265661	-0.294064	0.125801	0.410322	-0.186131	-0.38429	0.067409	-0.322661	-0.063487	0.0467299	-0.425543	0.435135	-0.31379	-0.0607005	0.00966935	-0.628354	0.538776	0.168158	-0.0790196
REACTOME_DOWNSTREAM_SIGNALING_EVENTS_OF_B_CELL_RECEPTOR_BCR	-0.189842	-0.128776	0.0563204	0.551895	0.460201	0.394147	-0.189603	0.304166	0.486332	0.225049	0.234627	-0.136776	0.269085	0.329924	0.139123	0.346281	0.0230176	0.215856	0.344829	-0.295827	0.299641	-0.136812	-0.0271898	0.364235	0.0906797	-0.501695	0.333572	0.0750077	0.377131	0.0912478	0.0657742	-0.0277849	-0.0368929	-0.43657	0.116992	-0.305106	-0.30589	-0.504331	-0.396592	-0.527313	0.28347	0.231329	-0.0726332	-0.376808	0.181	-0.335949	0.282944	0.225508	0.229844
REACTOME_ACTIVATION_OF_NF_KAPPAB_IN_B_CELLS	-0.392001	-0.389339	0.149146	0.626297	0.522935	0.46734	-0.250376	0.499267	0.618683	0.254328	0.337511	-0.170078	0.395833	0.495236	0.405669	0.3748	0.189364	0.313754	0.388243	-0.357164	0.544972	-0.0418653	-0.0696391	0.507137	0.160368	-0.52321	0.333872	0.137164	0.350027	0.0615761	0.117315	-0.103036	0.164689	-0.530514	0.187521	-0.407589	-0.358261	-0.540323	-0.47167	-0.609801	0.426476	0.361435	-0.180185	-0.498273	0.418929	-0.51438	0.286719	0.235111	0.278865
REACTOME_RORA_ACTIVATES_CIRCADIAN_EXPRESSION	-0.0828072	0.376956	0.290056	-0.0609106	-0.0662415	-0.344979	0.117798	-0.218561	0.152327	0.255993	-0.244947	-0.0351963	-0.457871	-0.11296	0.26294	-0.182052	-0.0192144	0.0606471	-0.109845	-0.117652	-0.484621	-0.148235	-0.1432	-0.20801	-0.0582756	-0.643315	0.0422089	-0.230297	0.495683	0.176728	-0.554409	-0.173886	0.0223128	0.361451	0.33484	-0.162439	-0.154669	-0.301832	-0.333472	-0.0833253	-0.368935	0.290698	0.100305	0.34937	-0.100111	-0.142973	0.0342619	0.0680978	0.283968
REACTOME_ANTIGEN_ACTIVATES_B_CELL_RECEPTOR_LEADING_TO_GENERATION_OF_SECOND_MESSENGERS	-0.47878	-0.0914856	0.0111249	0.171623	-0.0980293	-0.0207352	0.37519	0.0141699	0.0632536	0.291006	0.0794064	-0.0256578	-0.206524	0.19115	-0.1208	-0.160248	-0.44692	-0.214109	-0.362074	-0.0601463	-0.398428	-0.156314	-0.139475	-0.0137182	-0.0307609	-0.567084	-0.0298306	-0.169565	0.194004	0.35337	0.0592474	0.0555301	-0.469963	-0.192436	-0.286627	-0.0891832	-0.227884	-0.115429	-0.337689	-0.0882322	0.516381	0.14685	-0.428396	-0.379952	-0.0848857	0.22684	0.157434	0.0498691	-0.119526
REACTOME_REGULATION_OF_COMPLEMENT_CASCADE	-0.336987	0.0562187	-0.377619	-0.165958	-0.234235	0.481969	-0.700692	0.0678563	0.043193	-0.0438848	0.355045	0.368566	-0.318052	0.43357	-0.321008	-0.271912	0.24092	-0.304803	-0.397231	-0.217623	-0.62822	0.670862	0.00339843	0.49978	-0.448846	0.349247	0.230111	0.20327	-0.0504295	-0.453738	-0.526645	-0.310147	-0.350794	0.35975	-0.0155182	0.538961	0.513435	-0.129899	0.703273	0.512624	-0.597188	0.0389548	-0.533649	-0.233323	-0.257606	-0.32167	0.42394	0.254946	-0.2527
REACTOME_YAP1_AND_WWTR1_TAZ_STIMULATED_GENE_EXPRESSION	-0.221271	0.135377	0.37051	0.0578089	0.407908	0.100817	-0.106971	-0.322944	0.370069	0.328045	0.128817	0.013227	-0.297316	0.0804469	0.0517257	0.0362175	0.0259283	0.245325	-0.0749372	-0.485241	-0.0925542	0.136532	-0.401077	-0.00696583	0.133649	-0.612102	0.175845	0.197418	0.545558	-0.279978	-0.406418	-0.459552	0.279936	0.190928	0.257516	-0.063507	-0.0844382	-0.0662881	-0.248811	0.00585756	-0.312115	0.291726	0.0550411	0.0979045	0.185734	-0.3637	0.128015	0.41159	0.215645
REACTOME_SIGNALING_BY_NOTCH2	-0.505282	-0.0271805	0.108056	0.544067	-0.578219	0.265489	-0.577427	-0.00122928	0.0396925	-0.137226	-0.0477166	0.242824	-0.119908	0.656714	0.388871	-0.229566	-0.011004	0.131618	-0.205604	-0.155494	-0.412616	0.167384	0.209339	0.283194	-0.343548	-0.71015	0.31229	0.352305	0.420178	-0.602506	-0.387238	-0.289485	0.0104773	0.252536	0.0228918	-0.449792	0.088186	-0.183959	0.117896	0.143035	-0.586538	0.483685	-0.272599	0.040328	-0.00386196	-0.631266	0.597994	0.315994	-0.0904154
REACTOME_PRE_NOTCH_EXPRESSION_AND_PROCESSING	-0.0147733	-0.0216625	0.345013	0.260783	0.162316	0.246129	-0.0687489	-0.104448	0.134984	0.21265	0.394456	0.346685	0.0132371	0.294993	0.0914209	0.346048	-0.250882	-0.0527594	0.0831307	-0.417405	-0.327904	-0.348018	-0.184613	-0.301173	0.161747	-0.575856	0.0819012	-0.223963	0.30654	0.11261	-0.0357636	-0.416035	0.058971	-0.306145	-0.0216847	0.036827	-0.176417	-0.116647	-0.109047	-0.463787	-0.376498	0.20956	-0.219211	-0.0519482	0.10957	-0.170091	-0.0936014	0.0560855	0.267125
REACTOME_SIGNALING_BY_THE_B_CELL_RECEPTOR_BCR	-0.287544	-0.118529	0.0451324	0.477975	0.36072	0.309085	-0.0297001	0.240664	0.421445	0.242313	0.201048	-0.115621	0.161387	0.287677	0.0945988	0.199886	-0.0969182	0.12164	0.17477	-0.23831	0.181011	-0.135562	-0.0571594	0.287213	0.0591577	-0.516335	0.258043	0.00451627	0.352083	0.163478	0.0716326	-0.00629131	-0.147528	-0.376731	0.00208866	-0.272175	-0.281701	-0.448281	-0.392054	-0.43156	0.349222	0.229673	-0.179374	-0.383311	0.126171	-0.198094	0.263553	0.19029	0.133363
REACTOME_EXTRACELLULAR_MATRIX_ORGANIZATION	-0.369643	-0.40508	0.505239	0.376898	-0.0543807	0.228906	-0.425948	0.122847	0.153772	0.503767	0.136468	0.488286	0.471672	0.508064	0.394972	0.37617	0.394246	0.101622	0.248435	-0.251312	-0.244896	0.487265	-0.134416	0.263917	0.127237	-0.156199	-0.203378	0.209801	-0.204816	-0.535442	0.158312	-0.40616	-0.128042	-0.202238	-0.325996	0.43746	0.0891891	0.423461	0.176188	0.295532	-0.572328	-0.368579	-0.369361	-0.307458	0.465966	-0.411245	0.332707	-0.19352	0.345309
REACTOME_NOTCH1_INTRACELLULAR_DOMAIN_REGULATES_TRANSCRIPTION	0.0198136	-0.195304	0.0396652	0.388695	0.163859	-0.219714	0.164817	-0.117259	0.0627287	0.126098	0.110627	-0.345183	-0.159879	-0.180374	-0.0166981	0.0380492	0.103775	0.276428	0.0512984	-0.0673359	-0.178215	-0.404201	0.0976297	-0.153722	0.0612755	-0.491845	0.151579	-0.166212	0.292201	0.112285	-0.164102	-0.196429	0.0911803	-0.162767	-0.0631596	-0.090471	0.0746139	-0.179757	-0.159295	-0.43195	-0.0219776	0.159083	-0.222591	-0.228445	-0.00681576	0.191356	0.0213684	0.123535	0.325085
REACTOME_CIRCADIAN_REPRESSION_OF_EXPRESSION_BY_REV_ERBA	-0.239502	0.351607	0.331297	-0.00894744	-0.0106357	-0.215121	0.0143322	-0.207613	0.250779	0.357392	-0.103239	0.0508518	-0.467221	-0.147679	0.119737	-0.18878	-0.0433981	0.145988	-0.174823	-0.164837	-0.460331	-0.0371131	-0.19106	-0.170179	-0.0633927	-0.602405	-0.114944	-0.30276	0.508209	0.0682942	-0.480261	-0.193976	0.021304	0.273577	0.301449	-0.117402	-0.226586	-0.216687	-0.361144	-0.0807965	-0.30008	0.325987	-0.0250677	0.24058	-0.103289	-0.270494	-0.0307878	0.239568	0.32558
REACTOME_PRE_NOTCH_PROCESSING_IN_GOLGI	-0.022074	0.207464	0.312396	0.220397	-0.275665	0.378936	-0.381757	-0.0266229	0.168725	0.0716777	0.0704328	0.42786	-0.0977162	0.420665	0.0147711	0.22909	-0.176342	-0.443871	-0.232529	-0.292092	-0.282197	-0.0955828	-0.316704	-0.085311	0.0849773	-0.369943	-0.0671372	0.0716319	0.245743	-0.0872317	-0.301764	-0.25247	-0.120248	-0.133345	-0.0367564	0.295653	-0.0635228	0.435766	0.148043	-0.126222	-0.418383	0.00111173	0.00178629	0.151558	-0.164001	-0.464912	0.122894	-0.00517793	0.0120212
REACTOME_SIGNALING_BY_NOTCH1	-0.0766496	-0.0328045	0.0806001	0.365118	-0.0751896	-0.174844	-0.0132286	-0.160173	-0.0421871	0.0727221	0.0253496	-0.222448	-0.164552	-0.00203283	0.0251145	-0.0757136	0.141918	0.189794	-0.0558059	-0.153977	-0.247031	-0.257623	0.00398272	0.00291824	0.0544122	-0.563615	0.158287	-0.10317	0.238186	-0.0456922	-0.251983	-0.218732	0.0576151	-0.0468591	0.0172069	-0.206227	0.0852332	-0.161414	-0.136472	-0.28462	-0.222809	0.131103	-0.188281	-0.189437	-0.0345089	0.0505007	0.148063	0.112138	0.0829489
REACTOME_SIGNALING_BY_NOTCH3	-0.341063	0.181329	-0.065799	0.522603	-0.627782	0.182907	-0.582408	-0.212032	-0.200359	-0.337695	-0.276709	0.171318	-0.29554	0.65675	0.395461	-0.296435	0.058695	0.217138	-0.274016	-0.0970623	-0.334739	0.0314841	0.181805	0.290778	-0.311111	-0.710908	0.391857	0.124371	0.427379	-0.521202	-0.505098	-0.282284	0.0859245	0.267427	0.0275939	-0.494581	0.258842	-0.181988	-0.000100598	0.261432	-0.584563	0.479262	-0.169482	0.127378	0.0801575	-0.629773	0.541549	0.368783	-0.268248
REACTOME_TRIGLYCERIDE_BIOSYNTHESIS	0.0517037	0.406967	-0.00832905	0.248582	0.361908	0.265554	-0.173637	-0.0731152	0.43006	-0.219801	-0.0149183	0.0354335	0.106995	0.292043	-0.00512149	0.165175	-0.0433626	-0.111766	-0.162803	-0.245647	0.277134	0.098891	-0.360668	0.157953	0.0347654	-0.657422	0.0496543	0.300676	0.33309	-0.291595	0.0223796	-0.479862	0.159856	-0.0683679	0.227385	-0.305829	-0.0931489	-0.0132141	-0.226273	-0.419769	-0.428356	-0.346041	-0.168561	-0.240279	0.155551	-0.0789331	0.0955403	0.44471	0.283353
REACTOME_INSULIN_RECEPTOR_SIGNALLING_CASCADE	0.160778	0.105041	-0.0777381	0.0572978	0.0804349	0.0220586	-0.162644	0.198908	0.343254	0.0685772	0.2394	-0.0621015	-0.0671293	0.149099	-0.14828	0.158147	-0.0779642	0.246071	0.00849136	-0.338896	-0.0931575	-0.196085	-0.310334	0.0749424	0.134192	-0.382197	0.0935475	0.371069	0.20182	0.0199664	0.0762415	-0.252898	-0.123746	0.174841	-0.0637975	-0.139064	-0.220702	-0.105232	-0.241318	-0.484974	-0.135223	0.00160031	-0.0690378	0.0632294	-0.0735111	-0.0825271	0.0601657	0.245867	0.165611
REACTOME_ARMS_MEDIATED_ACTIVATION	0.0282787	0.095224	0.267885	0.500543	0.592066	0.402866	-0.0525452	-0.0120281	0.595208	0.19489	0.546948	-0.21656	-0.12442	0.57233	-0.158371	-0.0359126	0.137447	-0.0640832	-0.0916623	-0.243223	-0.392842	-0.482675	-0.411381	0.144285	0.243028	-0.665401	0.474057	0.212548	0.555587	0.31093	0.366951	-0.193527	-0.397478	-0.387127	0.0244349	-0.559823	-0.561158	-0.409638	-0.509689	-0.638642	0.113137	0.551536	0.0730324	-0.183631	0.384044	-0.459328	0.210568	0.539804	0.183463
REACTOME_PROLONGED_ERK_ACTIVATION_EVENTS	0.0839331	0.0734469	0.324061	0.482799	0.542946	0.38234	-0.0609086	0.0401143	0.619041	0.169557	0.577961	-0.205367	-0.0639472	0.582889	-0.0829262	-0.0316355	0.0575973	0.026609	0.0255323	-0.353873	-0.393306	-0.501188	-0.476642	0.129198	0.281513	-0.639391	0.43719	0.192177	0.569852	0.310941	0.336813	-0.305697	-0.374515	-0.425743	0.0116541	-0.482853	-0.538701	-0.356476	-0.557741	-0.662333	0.0131244	0.510851	0.0639474	-0.0612583	0.372394	-0.502305	0.159804	0.568577	0.230891
REACTOME_SIGNALLING_TO_RAS	-0.0527432	0.133042	0.402971	0.572669	0.375759	0.476209	-0.196698	0.217787	0.402308	0.334219	0.280678	-0.153116	-0.325009	0.54157	-0.114656	0.0336124	0.0186761	0.140602	-0.361952	-0.257634	-0.103024	-0.22362	-0.415594	-0.0786508	-0.000780793	-0.538193	0.0671863	0.345258	0.385179	-0.0304146	0.217717	-0.514371	-0.442107	-0.0232541	-0.203051	-0.242683	-0.0605546	-0.217207	-0.481729	-0.480979	-0.307952	0.504653	-0.177601	0.107411	0.143579	-0.257005	0.332087	0.304334	0.171179
REACTOME_SIGNALING_BY_BMP	0.250241	0.264662	0.282765	0.498079	0.0641368	0.0578129	-0.180787	0.298801	0.563722	0.438834	0.164962	-0.0570707	-0.0939631	0.324925	-0.280316	0.169342	-0.224873	0.349288	0.0294525	-0.540116	-0.211357	0.00947811	-0.591728	0.407751	0.204348	-0.433186	0.240068	0.503229	0.448683	-0.31935	0.0207158	-0.634615	-0.083171	0.204804	-0.119367	0.210221	-0.0709525	-0.0383498	-0.00286554	-0.486508	-0.534948	-0.27145	0.0213079	-0.134823	0.595194	-0.28614	-0.107482	0.086311	0.202915
REACTOME_CELL_SURFACE_INTERACTIONS_AT_THE_VASCULAR_WALL	-0.419799	-0.158995	0.154559	0.293727	-0.208153	0.377549	-0.226583	0.255475	0.323457	0.0972405	0.11014	0.211191	0.149234	0.187328	-0.232335	0.0329856	0.135421	-0.0864455	-0.161555	-0.365061	-0.1378	0.267887	-0.19979	0.358039	-0.196342	-0.243303	0.000722803	0.150337	0.198986	-0.119835	-0.172499	-0.135645	-0.427245	0.0591902	0.0225628	-0.0833345	-0.0223702	0.121932	0.247736	0.0723085	-0.306736	0.0645441	-0.318918	-0.262047	0.131115	-0.219235	0.357837	0.257101	0.184229
REACTOME_NGF_SIGNALLING_VIA_TRKA_FROM_THE_PLASMA_MEMBRANE	0.0587859	0.10503	0.225351	0.400779	0.304138	0.263175	-0.137129	0.125905	0.307426	0.326272	0.339577	-0.00774946	0.0499009	0.358803	-0.157896	0.181778	-0.0780173	0.0194763	0.0963512	-0.369877	-0.173876	-0.0657749	-0.380149	-0.0603426	0.0418338	-0.531551	0.183028	0.111429	0.252395	0.0859581	0.116305	-0.316224	-0.297511	-0.0247813	-0.101864	-0.139875	-0.21563	-0.152926	-0.335569	-0.432743	-0.106998	0.106783	-0.064343	-0.0619867	0.0192324	-0.202274	0.204861	0.130713	0.323279
REACTOME_SIGNALLING_TO_ERKS	0.0325653	0.11848	0.342766	0.490677	0.338137	0.428643	-0.217591	0.146517	0.474297	0.221125	0.285882	-0.0997507	-0.17368	0.527986	-0.151493	-0.0297247	0.00640914	0.161172	-0.192412	-0.295434	-0.232978	-0.215232	-0.446257	-0.0659548	0.0938336	-0.554029	0.203779	0.297703	0.463376	-0.00594385	0.113644	-0.454133	-0.379667	-0.110788	-0.0816278	-0.33619	-0.265267	-0.297403	-0.429834	-0.486263	-0.191256	0.483938	-0.0446535	0.167769	0.19658	-0.35032	0.286739	0.387173	0.227297
REACTOME_P38MAPK_EVENTS	0.0896154	0.0530822	0.208171	0.622212	0.371448	0.643007	-0.115588	0.275768	0.44941	0.520114	0.0535301	-0.200149	-0.452616	0.39869	-0.129784	-0.141509	0.0968777	-0.0422947	-0.489502	-0.288207	0.137313	0.00208024	-0.219752	-0.226613	-0.342344	-0.465135	-0.132821	0.462057	0.365564	-0.087741	0.169451	-0.561256	-0.403252	0.222101	-0.122607	-0.3008	0.478617	-0.223239	-0.17044	-0.314079	-0.442804	0.479423	-0.200825	0.383299	0.00895191	-0.124148	0.512298	0.379706	-0.156232
REACTOME_ACYL_CHAIN_REMODELLING_OF_PI	0.0126652	0.586814	-0.250039	0.533724	-0.27321	0.513955	-0.464867	-0.456752	-0.373064	-0.0707885	-0.356524	0.311914	-0.140853	-0.260649	-0.337793	-0.302996	0.429584	-0.355529	-0.426435	0.109566	-0.24158	0.154008	0.16133	0.20665	-0.393816	-0.138603	0.179925	-0.17071	0.544488	-0.622277	-0.269222	-0.0145369	-0.524364	0.321744	0.221538	0.293443	-0.0509934	-0.232982	-0.145248	0.52563	-0.433585	0.186171	0.383293	0.307716	-0.355469	-0.383483	0.541692	0.402994	-0.125852
REACTOME_TGF_BETA_RECEPTOR_SIGNALING_IN_EMT_EPITHELIAL_TO_MESENCHYMAL_TRANSITION	-0.421487	0.175392	-0.135364	0.700861	0.288147	0.615406	0.385064	0.0399641	0.14681	0.252454	0.120767	-0.214627	-0.246389	0.0600235	-0.477386	-0.032533	0.31041	-0.0316309	-0.281541	-0.45285	0.119751	-0.209477	-0.616969	0.331041	-0.676155	-0.383496	0.645445	0.0465318	0.560406	-0.000949648	0.0272413	-0.255491	-0.354978	0.318388	0.129903	0.00400253	-0.0831545	-0.182129	-0.0656995	-0.0294901	0.175846	0.299484	-0.520052	-0.122519	0.082985	-0.105723	0.541639	0.595999	-0.0252944
REACTOME_DOWNREGULATION_OF_TGF_BETA_RECEPTOR_SIGNALING	-0.0749675	0.00142055	0.202829	0.468819	0.409684	0.367481	0.141986	0.234819	0.517745	0.35139	0.312438	-0.10442	0.216575	0.11999	-0.419037	0.475271	-0.160033	-0.0798924	0.308449	-0.552944	-0.0819624	-0.0990015	-0.469397	0.419617	-0.235319	-0.391469	0.49486	0.279843	0.336024	0.0538448	-0.054618	-0.221121	-0.391097	-0.120567	0.068297	0.117209	0.183812	-0.266312	-0.352867	-0.303521	-0.08493	0.220738	-0.230459	-0.441281	0.185124	-0.15271	0.197181	0.223182	0.419731
REACTOME_COLLAGEN_FORMATION	-0.314053	-0.422747	0.592512	0.405824	-0.132294	0.27669	-0.468052	0.103262	0.199759	0.604713	0.112108	0.565138	0.508522	0.513895	0.37304	0.309703	0.485302	0.104982	0.32807	-0.125601	-0.107324	0.5491	-0.173217	0.317421	0.0912097	-0.109439	-0.218581	0.276793	-0.29002	-0.620463	0.257856	-0.424834	-0.150763	-0.357318	-0.301696	0.465103	-0.014518	0.544902	0.265197	0.227206	-0.597055	-0.384843	-0.438742	-0.423524	0.516839	-0.486116	0.307707	-0.159525	0.383672
REACTOME_SMAD2_SMAD3_SMAD4_HETEROTRIMER_REGULATES_TRANSCRIPTION	-0.163007	0.200257	-0.112134	0.534032	0.400081	0.410388	0.0847819	0.447711	0.465623	-0.0544586	0.169997	-0.00884662	-0.090361	-0.234515	0.0707658	0.243576	0.166743	0.322064	0.133289	-0.0769068	-0.0234792	-0.413412	0.281451	0.0951043	0.0548481	-0.339129	-0.051005	0.0446161	0.313314	0.247742	-0.164422	0.0308925	-0.197484	-0.207114	-0.0700422	-0.0997765	0.38008	-0.331189	-0.0454639	-0.350197	0.269052	-0.111197	-0.313137	-0.404873	0.185839	0.0946519	0.103314	0.171441	0.0355293
REACTOME_SIGNALING_BY_FGFR_IN_DISEASE	0.037154	0.113865	0.0750247	0.305143	0.356542	0.171572	0.00435841	0.0299032	0.20273	0.0985939	0.146722	-0.129266	0.00694581	0.232976	-0.0495122	0.10981	-0.100102	0.0952123	0.0823088	-0.314022	-0.0909348	-0.219458	-0.308678	-0.0230422	0.0273282	-0.465073	0.140506	0.127346	0.308955	0.139862	0.010711	-0.230212	-0.0999412	-0.00348701	-0.0210138	-0.157981	-0.243677	-0.208219	-0.385572	-0.385089	-0.0330124	0.0631353	-0.123417	-0.0161262	-0.0655921	-0.0327654	0.0594693	0.286213	0.198888
REACTOME_HS_GAG_DEGRADATION	-0.34003	0.19535	0.445549	0.190504	-0.30535	0.41822	-0.655842	0.127947	0.27874	0.218553	0.100658	0.385856	0.443453	0.431688	0.372133	0.202024	-0.183375	0.0650816	-0.127946	-0.394254	-0.164417	0.535492	-0.229718	-0.163339	-0.341707	-0.304077	0.568497	0.40395	0.211623	-0.629777	-0.452616	-0.384044	0.00282645	0.197092	0.0912038	0.251005	-0.389748	0.354193	-0.0453948	-0.0786362	-0.741807	-0.216699	-0.0673689	0.311194	-0.151683	-0.630116	0.23811	0.0293601	0.499825
REACTOME_SYNTHESIS_OF_PIPS_AT_THE_EARLY_ENDOSOME_MEMBRANE	-0.039581	0.409378	-0.123274	0.0619136	0.511972	0.298885	-0.406627	0.08664	0.404902	0.185896	0.437845	0.259632	0.407601	0.497944	-0.175484	0.214137	-0.324641	-0.224703	0.262569	-0.146963	-0.0361219	-0.433969	-0.436372	-0.0080182	-0.0778931	-0.760202	-0.119628	0.149947	0.211664	0.335463	0.111832	-0.223602	0.17223	0.104298	-0.366071	-0.243479	-0.260681	-0.217227	-0.271813	-0.717867	-0.344818	0.348772	-0.15149	-0.425055	0.113461	-0.233233	-0.0285851	0.335324	0.598916
REACTOME_SIGNALLING_TO_P38_VIA_RIT_AND_RIN	0.208574	0.251652	0.33425	0.48219	0.474022	0.505872	-0.0850395	0.0289026	0.51003	0.0533407	0.314119	-0.270521	-0.190608	0.63199	-0.185992	0.131667	0.0580894	0.11199	0.0284918	-0.266348	-0.303105	-0.344371	-0.445182	0.22789	0.14969	-0.496466	0.293315	0.215385	0.506109	0.381909	0.167781	-0.277258	-0.450385	-0.459342	0.0155076	-0.511838	-0.4942	-0.33639	-0.568853	-0.570252	0.196527	0.559455	-0.122185	-0.0406851	0.319702	-0.393175	0.152332	0.368203	0.31449
REACTOME_P53_INDEPENDENT_G1_S_DNA_DAMAGE_CHECKPOINT	-0.37905	-0.401671	0.260185	0.65367	0.594762	0.469201	-0.0475773	0.378398	0.619284	0.293815	0.383163	-0.320699	0.473388	0.373982	0.62465	0.463189	0.301573	0.522494	0.463741	-0.388058	0.547831	-0.0536817	0.0219465	0.469917	0.281988	-0.54509	0.459149	0.0981379	0.415118	0.101271	0.181432	0.0547095	0.174559	-0.627449	0.319523	-0.479605	-0.431081	-0.600246	-0.62978	-0.711755	0.449941	0.508761	-0.210016	-0.607656	0.385037	-0.479471	0.226184	0.376713	0.223661
REACTOME_REGULATION_OF_HYPOXIA_INDUCIBLE_FACTOR_HIF_BY_OXYGEN	-0.202498	0.187475	0.481546	0.389281	0.338867	0.147853	0.214207	0.207593	0.124049	0.472283	0.0911219	-0.0995786	-0.121416	-0.0838506	-0.305105	-0.0882965	0.138447	0.472773	-0.136034	-0.1309	-0.286638	0.170013	-0.406867	0.0886911	0.0748227	0.0605561	0.235124	-0.00872939	0.364714	0.0445277	-0.177869	-0.203438	-0.145606	-0.0282057	0.455253	-0.196742	-0.156767	-0.107469	-0.322514	-0.444379	0.101515	0.148317	-0.320491	-0.0826709	0.399587	-0.240667	-0.161282	0.528759	0.0137044
REACTOME_ACYL_CHAIN_REMODELLING_OF_PC	0.0406751	0.432971	-0.355938	0.395869	-0.132559	0.212218	-0.463983	-0.496126	-0.127672	-0.170057	-0.317804	0.0953733	-0.0308984	-0.25919	-0.28841	-0.22669	0.421928	-0.146057	-0.273765	0.0687574	0.0734275	-0.0608412	0.137276	0.186717	-0.0773382	-0.0988913	0.0917435	-0.107468	0.342296	-0.370005	-0.222093	-0.10454	-0.350241	0.198006	0.374522	0.0107584	0.0971823	-0.122983	-0.0351981	0.276105	-0.469191	0.16445	0.15933	0.234475	-0.30199	-0.256051	0.409363	0.049734	-0.0542421
REACTOME_SYNTHESIS_OF_PIPS_AT_THE_GOLGI_MEMBRANE	0.175193	0.0812255	-0.0880372	0.0709449	0.361927	0.190863	-0.280342	0.189302	0.436026	0.135316	0.358334	-0.146827	0.318672	0.44893	-0.527674	0.246532	-0.358712	0.271595	0.0306253	-0.0949058	-0.219215	-0.343837	-0.0445321	-0.358986	0.11048	-0.72901	0.276285	0.153403	0.429231	0.226649	0.277679	-0.317494	-0.000349462	-0.12377	-0.0758978	-0.410356	-0.133155	-0.24098	-0.20543	-0.746702	-0.0431278	0.220775	-0.155818	0.0422519	0.298404	-0.161252	-0.129472	0.271689	0.531825
REACTOME_TGF_BETA_RECEPTOR_SIGNALING_ACTIVATES_SMADS	-0.115225	0.0157725	0.280088	0.525191	0.404431	0.421853	0.116821	0.336287	0.524783	0.425285	0.359996	-0.0658127	0.281525	0.20882	-0.434661	0.502533	-0.237452	-0.0955611	0.30656	-0.526469	-0.234471	-0.195481	-0.456584	0.445328	-0.150717	-0.458029	0.507166	0.2141	0.396733	0.100984	-0.0608493	-0.268366	-0.377689	-0.153147	0.0640697	0.153721	0.0879259	-0.189625	-0.325471	-0.3608	-0.0965786	0.18868	-0.288094	-0.395662	0.159666	-0.187815	0.190573	0.226332	0.464672
REACTOME_ACTIVATED_POINT_MUTANTS_OF_FGFR2	-0.228305	-0.360547	0.075103	0.169301	0.218981	0.0296524	0.0866274	-0.0275211	0.0644577	0.0111785	-0.205295	0.106653	0.0409549	0.143512	0.303845	-0.125972	0.247242	0.598012	-0.208781	-0.43416	-0.0181511	0.00760917	-0.354642	-0.219365	-0.107131	0.315714	-0.0860092	0.505282	0.0477963	-0.307647	0.0238003	-0.165459	0.336249	0.348202	-0.268966	0.232424	-0.127124	-0.00246427	-0.272445	-0.0179387	-0.387383	-0.328172	-0.401844	-0.26741	0.394487	-0.0413339	-0.288903	0.119029	0.0272601
REACTOME_PHOSPHOLIPID_METABOLISM	0.0102746	0.31503	0.0424665	0.145178	0.169401	0.186261	-0.386952	-0.0321779	0.127946	0.060178	0.0559522	0.0334958	0.140454	0.230988	-0.127626	0.0287228	-0.0649764	-0.143091	-0.222807	-0.123108	0.0384035	-0.0366667	-0.204456	0.0711092	-0.0511266	-0.556241	0.21065	0.188683	0.358928	-0.138196	-0.151168	-0.247787	-0.0821905	0.208842	0.249125	-0.109832	-0.162344	0.0602593	-0.0566064	-0.290964	-0.385744	0.032024	-0.0321709	0.0767687	0.106527	-0.253127	0.0890425	0.358397	0.337861
REACTOME_CS_DS_DEGRADATION	-0.479436	-0.346619	0.484306	-0.366467	-0.130015	-0.0988598	-0.672093	-0.0695823	-0.30583	0.541554	0.0421151	0.375036	0.415545	0.576223	0.568697	0.356642	-0.132759	0.181484	0.355917	0.16979	0.177121	0.0394611	0.201153	0.0398463	-0.439144	-0.00618067	-0.0605005	0.459221	-0.332802	-0.597313	0.0231687	-0.208385	-0.148119	0.232986	-0.236166	0.352803	-0.538788	0.329617	0.0320968	-0.187807	-0.737501	-0.352262	-0.732594	-0.22668	0.37964	-0.550078	0.0554901	0.03555	0.526962
REACTOME_SYNTHESIS_OF_PA	-0.213876	0.489067	0.181553	0.285283	0.150702	0.0341359	-0.306999	-0.00966445	0.103389	-0.336214	-0.164258	-0.0613646	0.0187399	0.170946	-0.137823	0.0928523	0.110471	-0.348015	-0.159181	-0.0720854	0.0728648	0.0431875	-0.119406	0.145708	0.0471859	-0.498465	-0.0488907	0.267179	0.438379	-0.365226	-0.0112862	-0.417177	-0.148639	0.141777	0.219724	0.160298	-0.097503	-0.207198	-0.128814	-0.0371858	-0.404304	-0.136914	-0.211135	0.00116902	-0.126327	-0.31984	0.0771024	0.414806	0.159291
REACTOME_OXYGEN_DEPENDENT_PROLINE_HYDROXYLATION_OF_HYPOXIA_INDUCIBLE_FACTOR_ALPHA	-0.309933	0.0507928	0.393357	0.672408	0.365822	0.295296	0.239947	0.330343	0.267415	0.468713	0.274629	-0.122173	-0.0272914	0.0261976	-0.205606	0.117881	0.0649197	0.406832	-0.137839	-0.391664	0.0126294	0.304982	-0.580295	0.413657	-0.125926	0.122657	0.382764	0.0232271	0.52533	-0.018847	-0.00210053	-0.259084	-0.335239	-0.128775	0.485564	-0.389165	-0.122085	-0.0838816	-0.299504	-0.607592	0.07957	0.154698	-0.206692	-0.321587	0.389584	-0.128469	-0.0113837	0.575648	-0.105298
REACTOME_SYNTHESIS_OF_PIPS_AT_THE_LATE_ENDOSOME_MEMBRANE	0.135424	0.438067	-0.28606	0.0910698	0.395159	0.130641	-0.451927	0.0825376	0.491298	-0.103613	0.317454	0.0910485	0.22527	0.323626	-0.370674	-0.00398841	-0.452794	-0.19174	-0.0617737	0.0714952	-0.0410137	-0.407966	-0.251338	0.0875277	0.106517	-0.669012	-0.265408	0.381499	0.198355	0.276708	-0.262829	-0.107785	0.158083	-0.143838	-0.248222	-0.269871	-0.376342	-0.369884	-0.0614664	-0.824558	-0.346596	0.240349	-0.148252	-0.428802	0.0511237	-0.25388	-0.15903	0.296326	0.582434
REACTOME_SYNTHESIS_OF_PE	0.323227	0.065972	-0.264881	-0.417831	0.535462	-0.143649	-0.429372	-0.565583	0.0820322	-0.311132	-0.441503	-0.0745694	0.0122059	-0.350109	0.0602067	-0.530623	-0.34636	-0.0699322	-0.395485	-0.232057	0.16055	-0.136261	-0.428676	-0.139209	0.523709	-0.559528	-0.0996916	0.443724	0.666032	0.103735	-0.609116	-0.460266	0.128131	0.326386	0.493131	-0.283466	0.0495582	-0.313501	-0.147746	-0.527838	-0.193029	0.00363057	0.326925	0.0222814	-0.466137	0.0310386	-0.359665	0.265682	0.428503
REACTOME_GASTRIN_CREB_SIGNALLING_PATHWAY_VIA_PKC_AND_MAPK	-0.16019	-0.0659588	0.280706	0.303342	0.0284455	0.10995	-0.079519	0.0648365	0.218234	0.323885	0.254461	0.00256139	0.107271	0.271334	-0.0430222	-0.0160611	0.198698	-0.0342655	-0.0338396	-0.290234	-0.183451	0.203372	-0.225508	0.149301	0.0449195	-0.18425	-0.19613	0.103845	-0.0179323	0.0346407	-0.0277913	-0.18067	-0.260126	0.162766	-0.091457	0.0117129	0.0570602	0.0941689	-0.124481	0.21434	-0.177127	-0.0854595	-0.0729043	-0.163669	0.153662	-0.197613	0.265229	0.137189	-0.173467
REACTOME_CHONDROITIN_SULFATE_BIOSYNTHESIS	-0.323896	-0.52212	0.611211	0.403795	0.297356	0.272679	-0.43475	0.297003	0.453292	0.622656	0.248691	0.454259	0.276668	0.503426	0.437464	0.447728	0.0121141	0.325642	0.387545	0.0113641	0.10695	0.538561	0.0201076	0.0621752	-0.43376	-0.028391	0.0594133	0.532194	-0.551718	-0.366657	0.0663913	0.199666	0.148022	0.219178	-0.404614	0.3053	-0.346076	0.430412	0.35539	-0.111879	-0.531917	-0.359882	-0.599817	-0.374774	0.398361	-0.250348	-0.234667	-0.242587	0.48389
[truncated: 541 more rows]
[truncated: 501 more columns]
