# Supplementary material for: GPDRP: a multimodal framework for drug response prediction with graph transformer
Source: BMC Bioinformatics. 2023 Dec 17;24:484. doi: 10.1186/s12859-023-05618-0 (PMC10726525; doi:10.1186/s12859-023-05618-0)
Supplement: Supplementary file 1 — Additional file 1. Supplementary materials and tables. [file 12859_2023_5618_MOESM1_ESM.zip › Supplementary file/Supplementary Table S3.xlsx]

## Sheet: Sheet2
15,094 drug-cell line pairs with missing response values

## Sheet: Supplementary Table S3
drug	cell line
5-Fluorouracil	CORL95
5-Fluorouracil	KYSE510
ABT737	A427
ABT737	ABC1
ABT737	CL34
ABT737	CORL95
ABT737	DMS79
ABT737	DOHH2
ABT737	ECC12
ABT737	EFO27
ABT737	EKVX
ABT737	GMS10
ABT737	HCC1569
ABT737	HCC1599
ABT737	HCC202
ABT737	HCC2218
ABT737	HCC366
ABT737	HEL
ABT737	HEP3B217
ABT737	HT115
ABT737	HUTU80
ABT737	JURLMK1
ABT737	KASUMI1
ABT737	KYSE510
ABT737	LP1
ABT737	LS513
ABT737	NCIH2029
ABT737	NCIH2227
ABT737	NCIH508
ABT737	OCIAML5
ABT737	OVK18
ABT737	QGP1
ABT737	SKHEP1
ABT737	SKM1
ABT737	SKMEL5
ABT737	SNU1040
ABT737	SNU81
ABT737	TE15
ABT737	UACC893
Acetalax	BT483
Acetalax	BV173
Acetalax	CAL148
Acetalax	CAOV4
Acetalax	CORL279
Acetalax	CORL88
Acetalax	CORL95
Acetalax	ECC12
Acetalax	FU97
Acetalax	FUOV1
Acetalax	HCC1395
Acetalax	HCC1599
Acetalax	HCC202
Acetalax	HCC2218
Acetalax	HS766T
Acetalax	HT1376
Acetalax	KMRC1
Acetalax	KYSE150
Acetalax	MDAMB175VII
Acetalax	MEWO
Acetalax	MKN7
Acetalax	MONOMAC6
Acetalax	MV411
Acetalax	NB1
Acetalax	NCIH1341
Acetalax	NCIH1573
Acetalax	NCIH1648
Acetalax	NCIH1703
Acetalax	NCIH1838
Acetalax	NCIH2009
Acetalax	NCIH2066
Acetalax	NCIH2342
Acetalax	NCIH2347
Acetalax	NCIH2452
Acetalax	NCIH508
Acetalax	NCIH69
Acetalax	OC314
Acetalax	OVKATE
Acetalax	P31FUJ
Acetalax	PANC0327
Acetalax	PANC0403
Acetalax	RMGI
Acetalax	RPMI8402
Acetalax	SJSA1
Acetalax	SKMEL1
Acetalax	SKNFI
Acetalax	SKNSH
Acetalax	SNU16
Acetalax	SW1783
Acetalax	SW1990
Acetalax	TGBC11TKB
Acetalax	TT_ESCA
Acetalax	TT_THCA
Acetalax	UACC812
Acetalax	UACC893
Acetalax	UMUC3
Acetalax	WSUDLCL2
Afatinib	ECC12
Afatinib	HCC1419
Afatinib	HCC202
Afuresertib	A427
Afuresertib	ABC1
Afuresertib	CL34
Afuresertib	CORL95
Afuresertib	DMS79
Afuresertib	DOHH2
Afuresertib	ECC12
Afuresertib	EFO27
Afuresertib	EKVX
Afuresertib	GMS10
Afuresertib	HCC1569
Afuresertib	HCC1599
Afuresertib	HCC202
Afuresertib	HCC2218
Afuresertib	HCC366
Afuresertib	HEL
Afuresertib	HEP3B217
Afuresertib	HT115
Afuresertib	HUTU80
Afuresertib	JURLMK1
Afuresertib	KASUMI1
Afuresertib	KYSE510
Afuresertib	LP1
Afuresertib	LS513
Afuresertib	NCIH2029
Afuresertib	NCIH2227
Afuresertib	NCIH508
Afuresertib	OCIAML5
Afuresertib	OVK18
Afuresertib	QGP1
Afuresertib	SKM1
Afuresertib	SKMEL5
Afuresertib	SNU1040
Afuresertib	SNU81
Afuresertib	TE15
Afuresertib	UACC893
AGI-5198	A427
AGI-5198	ABC1
AGI-5198	CL34
AGI-5198	CORL95
AGI-5198	DMS79
AGI-5198	DOHH2
AGI-5198	ECC12
AGI-5198	EFO27
AGI-5198	EKVX
AGI-5198	GMS10
AGI-5198	HCC1569
AGI-5198	HCC1599
AGI-5198	HCC202
AGI-5198	HCC2218
AGI-5198	HCC366
AGI-5198	HEL
AGI-5198	HEP3B217
AGI-5198	HT115
AGI-5198	HUTU80
AGI-5198	JURLMK1
AGI-5198	KASUMI1
AGI-5198	KYSE510
AGI-5198	LP1
AGI-5198	LS513
AGI-5198	NCIH2029
AGI-5198	NCIH2227
AGI-5198	NCIH508
AGI-5198	OCIAML5
AGI-5198	OVK18
AGI-5198	QGP1
AGI-5198	SKM1
AGI-5198	SKMEL5
AGI-5198	SNU1040
AGI-5198	SNU81
AGI-5198	TE15
AGI-5198	UACC893
AGI-6780	BT483
AGI-6780	BV173
AGI-6780	CAL148
AGI-6780	CAOV4
AGI-6780	CORL279
AGI-6780	CORL88
AGI-6780	CORL95
AGI-6780	ECC12
AGI-6780	FU97
AGI-6780	FUOV1
AGI-6780	HCC1395
AGI-6780	HCC1599
AGI-6780	HCC202
AGI-6780	HCC2218
AGI-6780	HS766T
AGI-6780	HT1376
AGI-6780	KMRC1
AGI-6780	KYSE150
AGI-6780	MDAMB175VII
AGI-6780	MEWO
AGI-6780	MKN7
AGI-6780	MONOMAC6
AGI-6780	MV411
AGI-6780	NB1
AGI-6780	NCIH1341
AGI-6780	NCIH1573
AGI-6780	NCIH1648
AGI-6780	NCIH1703
AGI-6780	NCIH1838
AGI-6780	NCIH2009
AGI-6780	NCIH2066
AGI-6780	NCIH2342
AGI-6780	NCIH2347
AGI-6780	NCIH2452
AGI-6780	NCIH508
AGI-6780	NCIH69
AGI-6780	OC314
AGI-6780	OVKATE
AGI-6780	P31FUJ
AGI-6780	PANC0327
AGI-6780	PANC0403
AGI-6780	RMGI
AGI-6780	RPMI8402
AGI-6780	SJSA1
AGI-6780	SKMEL1
AGI-6780	SKNFI
AGI-6780	SKNSH
AGI-6780	SNU16
AGI-6780	SW1783
AGI-6780	SW1990
AGI-6780	TGBC11TKB
AGI-6780	TT_ESCA
AGI-6780	TT_THCA
AGI-6780	UACC812
AGI-6780	UACC893
AGI-6780	UMUC3
AGI-6780	WSUDLCL2
Alisertib	CAOV4
Alisertib	CORL279
Alisertib	CORL88
Alisertib	CORL95
Alisertib	DAOY
Alisertib	FU97
Alisertib	FUOV1
Alisertib	HCC202
Alisertib	HS766T
Alisertib	KARPAS299
Alisertib	KARPAS620
Alisertib	KMRC1
Alisertib	KYSE150
Alisertib	KYSE510
Alisertib	MEWO
Alisertib	MKN7
Alisertib	MONOMAC6
Alisertib	NB1
Alisertib	NCIH1341
Alisertib	NCIH1573
Alisertib	NCIH1648
Alisertib	NCIH1703
Alisertib	NCIH1838
Alisertib	NCIH2009
Alisertib	NCIH2066
Alisertib	NCIH2342
Alisertib	NCIH2347
Alisertib	NCIH2452
Alisertib	NCIH508
Alisertib	NCIH69
Alisertib	OC314
Alisertib	OVKATE
Alisertib	P31FUJ
Alisertib	PANC0327
Alisertib	PANC0403
Alisertib	RMGI
Alisertib	RPMI8402
Alisertib	SJSA1
Alisertib	SKMEL1
Alisertib	SKNFI
Alisertib	SKNSH
Alisertib	SNU16
Alisertib	SUPB15
Alisertib	SW1783
Alisertib	SW1990
Alisertib	TT_ESCA
Alisertib	TT_THCA
Alisertib	UACC812
Alisertib	UMUC3
Alisertib	WSUDLCL2
Alpelisib	CORL95
Alpelisib	HCC202
Alpelisib	KYSE510
Alpelisib	NCIH508
AMG-319	A427
AMG-319	ABC1
AMG-319	CL34
AMG-319	CORL95
AMG-319	DMS79
AMG-319	DOHH2
AMG-319	ECC12
AMG-319	EFO27
AMG-319	EKVX
AMG-319	GI1
AMG-319	GMS10
AMG-319	HCC1500
AMG-319	HCC1569
AMG-319	HCC202
AMG-319	HCC2218
AMG-319	HCC366
AMG-319	HEL
AMG-319	HEP3B217
AMG-319	HT115
AMG-319	HUTU80
AMG-319	KASUMI1
AMG-319	KYSE510
AMG-319	LP1
AMG-319	LS513
AMG-319	MDST8
AMG-319	MKN7
AMG-319	NCIH1694
AMG-319	NCIH1963
AMG-319	NCIH2227
AMG-319	NCIH508
AMG-319	OVK18
AMG-319	QGP1
AMG-319	SKM1
AMG-319	SKMEL5
AMG-319	SNU1040
AMG-319	SNU407
AMG-319	SNU61
AMG-319	SNU81
AMG-319	SUDHL6
AT13148	A427
AT13148	ABC1
AT13148	CL34
AT13148	DMS79
AT13148	DOHH2
AT13148	ECC12
AT13148	EFO27
AT13148	EKVX
AT13148	FTC133
AT13148	G402
AT13148	GMS10
AT13148	HCC1569
AT13148	HCC1599
AT13148	HCC202
AT13148	HCC2218
AT13148	HCC366
AT13148	HEL
AT13148	HEP3B217
AT13148	HT115
AT13148	HUTU80
AT13148	KASUMI1
AT13148	KPNYN
AT13148	KYSE510
AT13148	LP1
AT13148	MKN7
AT13148	MV411
AT13148	NCIH1694
AT13148	NCIH1963
AT13148	NCIH2029
AT13148	NCIH2227
AT13148	NCIH508
AT13148	OVK18
AT13148	QGP1
AT13148	SKM1
AT13148	SKMEL5
AT13148	SNU1040
AT13148	SNU16
AT13148	SNU61
AT13148	SNU81
AT13148	SW48
AT13148	TE8
AT13148	UACC893
AZ6102	A427
AZ6102	ABC1
AZ6102	CL34
AZ6102	DMS79
AZ6102	DOHH2
AZ6102	ECC12
AZ6102	EFO27
AZ6102	EKVX
AZ6102	FTC133
AZ6102	GMS10
AZ6102	HCC1569
AZ6102	HCC1599
AZ6102	HCC202
AZ6102	HCC2218
AZ6102	HCC366
AZ6102	HEL
AZ6102	HEP3B217
AZ6102	HT115
AZ6102	HUTU80
AZ6102	KASUMI1
AZ6102	KPNYN
AZ6102	KYSE510
AZ6102	LP1
AZ6102	MKN7
AZ6102	MV411
AZ6102	NCIH1694
AZ6102	NCIH1963
AZ6102	NCIH2029
AZ6102	NCIH2227
AZ6102	NCIH508
AZ6102	OVK18
AZ6102	QGP1
AZ6102	SKM1
AZ6102	SKMEL5
AZ6102	SNU1040
AZ6102	SNU16
AZ6102	SNU61
AZ6102	SNU81
AZ6102	SW48
AZ6102	TE8
AZ6102	UACC893
AZ960	BT483
AZ960	CAL148
AZ960	CAOV4
AZ960	CORL279
AZ960	CORL88
AZ960	CORL95
AZ960	FU97
AZ960	FUOV1
AZ960	HCC1395
AZ960	HCC1599
AZ960	HCC202
AZ960	HCC2218
AZ960	HS766T
AZ960	KARPAS299
AZ960	KMRC1
AZ960	KYSE150
AZ960	KYSE510
AZ960	MDAMB175VII
AZ960	MEWO
AZ960	MKN7
AZ960	MONOMAC6
AZ960	NB1
AZ960	NCIH1341
AZ960	NCIH1573
AZ960	NCIH1648
AZ960	NCIH1703
AZ960	NCIH1838
AZ960	NCIH2009
AZ960	NCIH2066
AZ960	NCIH2342
AZ960	NCIH2347
AZ960	NCIH2452
AZ960	NCIH508
AZ960	NCIH69
AZ960	OC314
AZ960	OVKATE
AZ960	P31FUJ
AZ960	PANC0327
AZ960	PANC0403
AZ960	RMGI
AZ960	RPMI8402
AZ960	SJSA1
AZ960	SKMEL1
AZ960	SKNFI
AZ960	SKNSH
AZ960	SNU16
AZ960	SW1783
AZ960	SW1990
AZ960	TT_ESCA
AZ960	TT_THCA
AZ960	UACC812
AZ960	UACC893
AZ960	UMUC3
AZ960	WSUDLCL2
AZD1208	BT483
AZD1208	CAL148
AZD1208	CAOV4
AZD1208	CORL279
AZD1208	CORL88
AZD1208	CORL95
AZD1208	FU97
AZD1208	FUOV1
AZD1208	HCC1395
AZD1208	HCC1599
AZD1208	HCC202
AZD1208	HCC2218
AZD1208	HS766T
AZD1208	KARPAS299
AZD1208	KMRC1
AZD1208	KYSE150
AZD1208	KYSE510
AZD1208	MDAMB175VII
AZD1208	MESSA
AZD1208	MEWO
AZD1208	MKN7
AZD1208	MONOMAC6
AZD1208	NB1
AZD1208	NCIH1341
AZD1208	NCIH1573
AZD1208	NCIH1648
AZD1208	NCIH1703
AZD1208	NCIH1838
AZD1208	NCIH2009
AZD1208	NCIH2066
AZD1208	NCIH2342
AZD1208	NCIH2347
AZD1208	NCIH2452
AZD1208	NCIH508
AZD1208	NCIH69
AZD1208	OC314
AZD1208	OVKATE
AZD1208	P31FUJ
AZD1208	PANC0327
AZD1208	PANC0403
AZD1208	RMGI
AZD1208	RPMI8402
AZD1208	SJSA1
AZD1208	SKMEL1
AZD1208	SKNFI
AZD1208	SKNSH
AZD1208	SNU16
AZD1208	SW1783
AZD1208	SW1990
AZD1208	TT_ESCA
AZD1208	TT_THCA
AZD1208	UACC812
AZD1208	UACC893
AZD1208	UMUC3
AZD1208	WSUDLCL2
AZD1332	BT483
AZD1332	CAL148
AZD1332	CAOV4
AZD1332	CORL279
AZD1332	CORL88
AZD1332	CORL95
AZD1332	FU97
AZD1332	FUOV1
AZD1332	HCC1395
AZD1332	HCC1599
AZD1332	HCC202
AZD1332	HCC2218
AZD1332	HS766T
AZD1332	KARPAS299
AZD1332	KMRC1
AZD1332	KYSE150
AZD1332	KYSE510
AZD1332	MDAMB175VII
AZD1332	MEWO
AZD1332	MKN7
AZD1332	MONOMAC6
AZD1332	NB1
AZD1332	NCIH1341
AZD1332	NCIH1573
AZD1332	NCIH1648
AZD1332	NCIH1703
AZD1332	NCIH1838
AZD1332	NCIH2009
AZD1332	NCIH2066
AZD1332	NCIH2342
AZD1332	NCIH2347
AZD1332	NCIH2452
AZD1332	NCIH508
AZD1332	NCIH69
AZD1332	OC314
AZD1332	OVKATE
AZD1332	P31FUJ
AZD1332	PANC0327
AZD1332	PANC0403
AZD1332	RMGI
AZD1332	RPMI8402
AZD1332	SJSA1
AZD1332	SKMEL1
AZD1332	SKNFI
AZD1332	SKNSH
AZD1332	SNU16
AZD1332	SW1783
AZD1332	SW1990
AZD1332	TT_ESCA
AZD1332	TT_THCA
AZD1332	UACC812
AZD1332	UACC893
AZD1332	UMUC3
AZD1332	WSUDLCL2
AZD2014	BT483
AZD2014	CAL148
AZD2014	CAOV4
AZD2014	CORL279
AZD2014	CORL88
AZD2014	CORL95
AZD2014	FU97
AZD2014	FUOV1
AZD2014	HCC1395
AZD2014	HCC1599
AZD2014	HCC202
AZD2014	HCC2218
AZD2014	HS766T
AZD2014	KARPAS299
AZD2014	KMRC1
AZD2014	KYSE150
AZD2014	KYSE510
AZD2014	MDAMB175VII
AZD2014	MEWO
AZD2014	MKN7
AZD2014	MONOMAC6
AZD2014	NB1
AZD2014	NCIH1341
AZD2014	NCIH1573
AZD2014	NCIH1648
AZD2014	NCIH1703
AZD2014	NCIH1838
AZD2014	NCIH2009
AZD2014	NCIH2066
AZD2014	NCIH2342
AZD2014	NCIH2347
AZD2014	NCIH2452
AZD2014	NCIH508
AZD2014	NCIH69
AZD2014	OC314
AZD2014	OVKATE
AZD2014	P31FUJ
AZD2014	PANC0327
AZD2014	PANC0403
AZD2014	RMGI
AZD2014	RPMI8402
AZD2014	SJSA1
AZD2014	SKMEL1
AZD2014	SKNFI
AZD2014	SKNSH
AZD2014	SNU16
AZD2014	SW1783
AZD2014	SW1990
AZD2014	TT_ESCA
AZD2014	TT_THCA
AZD2014	UACC812
AZD2014	UACC893
AZD2014	UMUC3
AZD2014	WSUDLCL2
AZD3759	A427
AZD3759	ABC1
AZD3759	CL34
AZD3759	DMS79
AZD3759	DOHH2
AZD3759	ECC12
AZD3759	EFO27
AZD3759	EKVX
AZD3759	GMS10
AZD3759	HCC1569
AZD3759	HCC1599
AZD3759	HCC202
AZD3759	HCC2218
AZD3759	HCC366
AZD3759	HEL
AZD3759	HEP3B217
AZD3759	HT115
AZD3759	HUTU80
AZD3759	KASUMI1
AZD3759	KYSE510
AZD3759	LP1
AZD3759	NCIH2029
AZD3759	NCIH2227
AZD3759	NCIH508
AZD3759	OVK18
AZD3759	QGP1
AZD3759	SKM1
AZD3759	SKMEL5
AZD3759	SNU1040
AZD3759	SNU81
AZD3759	UACC893
AZD4547	A427
AZD4547	ABC1
AZD4547	CORL95
AZD4547	DMS79
AZD4547	DOHH2
AZD4547	ECC12
AZD4547	EFO27
AZD4547	EKVX
AZD4547	GMS10
AZD4547	HCC1569
AZD4547	HCC1599
AZD4547	HCC202
AZD4547	HCC2218
AZD4547	HCC366
AZD4547	HEL
AZD4547	HEP3B217
AZD4547	HUTU80
AZD4547	JURLMK1
AZD4547	KASUMI1
AZD4547	KYSE510
AZD4547	LP1
AZD4547	NCIH2029
AZD4547	NCIH2227
AZD4547	OCIAML5
AZD4547	OVK18
AZD4547	QGP1
AZD4547	SKM1
AZD4547	SKMEL5
AZD4547	TE15
AZD4547	UACC893
AZD5153	BT483
AZD5153	CAL148
AZD5153	CAOV4
AZD5153	CORL279
AZD5153	CORL88
AZD5153	CORL95
AZD5153	FU97
AZD5153	FUOV1
AZD5153	HCC1395
AZD5153	HCC1599
AZD5153	HCC202
AZD5153	HCC2218
AZD5153	HS766T
AZD5153	KARPAS299
AZD5153	KMRC1
AZD5153	KYSE150
AZD5153	KYSE510
AZD5153	MDAMB175VII
AZD5153	MEWO
AZD5153	MKN7
AZD5153	MONOMAC6
AZD5153	NB1
AZD5153	NCIH1341
AZD5153	NCIH1573
AZD5153	NCIH1648
AZD5153	NCIH1703
AZD5153	NCIH1838
AZD5153	NCIH2009
AZD5153	NCIH2066
AZD5153	NCIH2342
AZD5153	NCIH2347
AZD5153	NCIH2452
AZD5153	NCIH508
AZD5153	NCIH69
AZD5153	OC314
AZD5153	OVKATE
AZD5153	P31FUJ
AZD5153	PANC0327
AZD5153	PANC0403
AZD5153	RMGI
AZD5153	RPMI8402
AZD5153	SJSA1
AZD5153	SKMEL1
AZD5153	SKNFI
AZD5153	SKNSH
AZD5153	SNU16
AZD5153	SW1783
AZD5153	SW1990
AZD5153	TT_ESCA
AZD5153	TT_THCA
AZD5153	UACC812
AZD5153	UACC893
AZD5153	UMUC3
AZD5153	WSUDLCL2
AZD5363	A427
AZD5363	ABC1
AZD5363	CL34
AZD5363	CORL95
AZD5363	DMS79
AZD5363	DOHH2
AZD5363	ECC12
AZD5363	EFO27
AZD5363	EKVX
AZD5363	GMS10
AZD5363	HCC1569
AZD5363	HCC1599
AZD5363	HCC202
AZD5363	HCC2218
AZD5363	HCC366
AZD5363	HEL
AZD5363	HEP3B217
AZD5363	HT115
AZD5363	HUTU80
AZD5363	JURLMK1
AZD5363	KASUMI1
AZD5363	KYSE510
AZD5363	LP1
AZD5363	LS513
AZD5363	NCIH2029
AZD5363	NCIH2227
AZD5363	NCIH508
AZD5363	OCIAML5
AZD5363	OVK18
AZD5363	QGP1
AZD5363	SKM1
AZD5363	SKMEL5
AZD5363	SNU1040
AZD5363	SNU81
AZD5363	TE15
AZD5363	UACC893
AZD5438	BT483
AZD5438	CAL148
AZD5438	CAOV4
AZD5438	CORL279
AZD5438	CORL88
AZD5438	CORL95
AZD5438	FU97
AZD5438	FUOV1
AZD5438	HCC1395
AZD5438	HCC1599
AZD5438	HCC202
AZD5438	HCC2218
AZD5438	HS766T
AZD5438	KARPAS299
AZD5438	KMRC1
AZD5438	KYSE150
AZD5438	KYSE510
AZD5438	MDAMB175VII
AZD5438	MEWO
AZD5438	MKN7
AZD5438	MONOMAC6
AZD5438	NB1
AZD5438	NCIH1341
AZD5438	NCIH1573
AZD5438	NCIH1648
AZD5438	NCIH1703
AZD5438	NCIH1838
AZD5438	NCIH2009
AZD5438	NCIH2066
AZD5438	NCIH2342
AZD5438	NCIH2347
AZD5438	NCIH2452
AZD5438	NCIH508
AZD5438	NCIH69
AZD5438	OC314
AZD5438	OVKATE
AZD5438	P31FUJ
AZD5438	PANC0327
AZD5438	PANC0403
AZD5438	RMGI
AZD5438	RPMI8402
AZD5438	SJSA1
AZD5438	SKMEL1
AZD5438	SKNFI
AZD5438	SKNSH
AZD5438	SNU16
AZD5438	SW1783
AZD5438	SW1990
AZD5438	TT_ESCA
AZD5438	TT_THCA
AZD5438	UACC812
AZD5438	UACC893
AZD5438	UMUC3
AZD5438	WSUDLCL2
AZD5582	697
AZD5582	AGS
AZD5582	BT483
AZD5582	BV173
AZD5582	CAL148
AZD5582	CAOV4
AZD5582	CORL279
AZD5582	CORL88
AZD5582	CORL95
AZD5582	ECC12
AZD5582	EFM192A
AZD5582	FU97
AZD5582	FUOV1
AZD5582	HCC1395
AZD5582	HCC1599
AZD5582	HCC202
AZD5582	HCC2218
AZD5582	HS766T
AZD5582	HT1376
AZD5582	JURKAT
AZD5582	KASUMI1
AZD5582	KMRC1
AZD5582	KYSE150
AZD5582	MDAMB175VII
AZD5582	MEWO
AZD5582	MKN7
AZD5582	MONOMAC6
AZD5582	MV411
AZD5582	NB1
AZD5582	NCIH1341
AZD5582	NCIH1573
AZD5582	NCIH1648
AZD5582	NCIH1703
AZD5582	NCIH1838
AZD5582	NCIH2009
AZD5582	NCIH2066
AZD5582	NCIH2342
AZD5582	NCIH2347
AZD5582	NCIH2452
AZD5582	NCIH508
AZD5582	NCIH69
AZD5582	OC314
AZD5582	OVKATE
AZD5582	P31FUJ
AZD5582	PANC0327
AZD5582	PANC0403
AZD5582	RMGI
AZD5582	RPMI8402
AZD5582	SJSA1
AZD5582	SKMEL1
AZD5582	SKNFI
AZD5582	SKNSH
AZD5582	SNU16
AZD5582	SUPM2
AZD5582	SW1783
AZD5582	SW1990
AZD5582	TGBC11TKB
AZD5582	TT_ESCA
AZD5582	TT_THCA
AZD5582	UACC812
AZD5582	UACC893
AZD5582	UMUC3
AZD5582	WSUDLCL2
AZD5991	BCPAP
AZD5991	BT483
AZD5991	CAL148
AZD5991	CAOV4
AZD5991	CORL279
AZD5991	CORL88
AZD5991	CORL95
AZD5991	FU97
AZD5991	FUOV1
AZD5991	HCC1395
AZD5991	HCC1599
AZD5991	HCC202
AZD5991	HCC2218
AZD5991	HS766T
AZD5991	HT144
AZD5991	KARPAS299
AZD5991	KMRC1
AZD5991	KYSE150
AZD5991	KYSE510
AZD5991	MDAMB175VII
AZD5991	MEWO
AZD5991	MHHCALL2
AZD5991	MKN7
AZD5991	MONOMAC6
AZD5991	NB1
AZD5991	NCIH1341
AZD5991	NCIH1573
AZD5991	NCIH1648
AZD5991	NCIH1703
AZD5991	NCIH1838
AZD5991	NCIH2009
AZD5991	NCIH2066
AZD5991	NCIH2342
AZD5991	NCIH2347
AZD5991	NCIH2452
AZD5991	NCIH508
AZD5991	NCIH69
AZD5991	OC314
AZD5991	OVKATE
AZD5991	P31FUJ
AZD5991	PANC0327
AZD5991	PANC0403
AZD5991	RMGI
AZD5991	RPMI8402
AZD5991	SJSA1
AZD5991	SKMEL1
AZD5991	SKNFI
AZD5991	SKNSH
AZD5991	SNU16
AZD5991	SW1783
AZD5991	SW1990
AZD5991	TT_ESCA
AZD5991	TT_THCA
AZD5991	UACC812
AZD5991	UACC893
AZD5991	UMUC3
AZD5991	WSUDLCL2
AZD6738	A427
AZD6738	ABC1
AZD6738	CL34
AZD6738	CORL95
AZD6738	DMS79
AZD6738	DOHH2
AZD6738	ECC12
AZD6738	EFO27
AZD6738	EKVX
AZD6738	GMS10
AZD6738	HCC1569
AZD6738	HCC1599
AZD6738	HCC202
AZD6738	HCC2218
AZD6738	HCC366
AZD6738	HEL
AZD6738	HEP3B217
AZD6738	HT115
AZD6738	HUTU80
AZD6738	JURLMK1
AZD6738	KASUMI1
AZD6738	KYSE510
AZD6738	LP1
AZD6738	LS513
AZD6738	NCIH2029
AZD6738	NCIH2227
AZD6738	NCIH508
AZD6738	OCIAML5
AZD6738	OVK18
AZD6738	QGP1
AZD6738	SKM1
AZD6738	SKMEL5
AZD6738	SNU1040
AZD6738	SNU81
AZD6738	TE15
AZD6738	UACC893
AZD7762	A427
AZD7762	ABC1
AZD7762	CORL95
AZD7762	DMS79
AZD7762	DOHH2
AZD7762	ECC12
AZD7762	EFO27
AZD7762	EKVX
AZD7762	GMS10
AZD7762	HCC366
AZD7762	HEL
AZD7762	HEP3B217
AZD7762	HUTU80
AZD7762	JURLMK1
AZD7762	KASUMI1
AZD7762	KYSE510
AZD7762	LP1
AZD7762	NCIH2029
AZD7762	NCIH2227
AZD7762	OCIAML5
AZD7762	OVK18
AZD7762	QGP1
AZD7762	SKM1
AZD7762	SKMEL5
AZD7762	TE15
AZD8186	A427
AZD8186	ABC1
AZD8186	CL34
AZD8186	CORL95
AZD8186	DMS79
AZD8186	DOHH2
AZD8186	ECC12
AZD8186	EFO27
AZD8186	EKVX
AZD8186	GMS10
AZD8186	HCC1569
AZD8186	HCC1599
AZD8186	HCC202
AZD8186	HCC2218
AZD8186	HCC366
AZD8186	HEL
AZD8186	HEP3B217
AZD8186	HT115
AZD8186	HUTU80
AZD8186	JURLMK1
AZD8186	KASUMI1
AZD8186	KYSE510
AZD8186	LP1
AZD8186	LS513
AZD8186	NCIH2029
AZD8186	NCIH2227
AZD8186	NCIH508
AZD8186	OCIAML5
AZD8186	OVK18
AZD8186	QGP1
AZD8186	SKM1
AZD8186	SKMEL5
AZD8186	SNU1040
AZD8186	SNU81
AZD8186	TE15
AZD8186	UACC893
BIBR-1532	A427
BIBR-1532	ABC1
BIBR-1532	CL34
BIBR-1532	CORL95
BIBR-1532	DMS79
BIBR-1532	DOHH2
BIBR-1532	ECC12
BIBR-1532	EFO27
BIBR-1532	EKVX
BIBR-1532	GI1
BIBR-1532	GMS10
BIBR-1532	HCC1500
BIBR-1532	HCC1569
BIBR-1532	HCC202
BIBR-1532	HCC2218
BIBR-1532	HCC366
BIBR-1532	HEL
BIBR-1532	HEP3B217
BIBR-1532	HT115
BIBR-1532	HUTU80
BIBR-1532	KASUMI1
BIBR-1532	KYSE510
BIBR-1532	LP1
BIBR-1532	LS513
BIBR-1532	MDST8
BIBR-1532	MKN7
BIBR-1532	NCIH1694
BIBR-1532	NCIH1963
BIBR-1532	NCIH2227
BIBR-1532	NCIH508
BIBR-1532	OVK18
BIBR-1532	QGP1
BIBR-1532	SKM1
BIBR-1532	SKMEL5
BIBR-1532	SNU1040
BIBR-1532	SNU407
BIBR-1532	SNU61
BIBR-1532	SNU81
BMS-345541	BT483
BMS-345541	CAL148
BMS-345541	CAOV4
BMS-345541	CORL279
BMS-345541	CORL88
BMS-345541	CORL95
BMS-345541	FU97
BMS-345541	FUOV1
BMS-345541	HCC1395
BMS-345541	HCC1599
BMS-345541	HCC202
BMS-345541	HCC2218
BMS-345541	HS766T
BMS-345541	KARPAS299
BMS-345541	KMRC1
BMS-345541	KYSE150
BMS-345541	KYSE510
BMS-345541	MDAMB175VII
BMS-345541	MEWO
BMS-345541	MKN7
BMS-345541	MONOMAC6
BMS-345541	NB1
BMS-345541	NCIH1341
BMS-345541	NCIH1573
BMS-345541	NCIH1648
BMS-345541	NCIH1703
BMS-345541	NCIH1838
BMS-345541	NCIH2009
BMS-345541	NCIH2066
BMS-345541	NCIH2342
BMS-345541	NCIH2347
BMS-345541	NCIH2452
BMS-345541	NCIH508
BMS-345541	NCIH69
BMS-345541	OC314
BMS-345541	OVKATE
BMS-345541	P31FUJ
BMS-345541	PANC0327
BMS-345541	PANC0403
BMS-345541	RMGI
BMS-345541	RPMI8402
BMS-345541	SJSA1
BMS-345541	SKMEL1
BMS-345541	SKNFI
BMS-345541	SKNSH
BMS-345541	SNU16
BMS-345541	SW1783
BMS-345541	SW1990
BMS-345541	TT_ESCA
BMS-345541	TT_THCA
BMS-345541	UACC812
BMS-345541	UACC893
BMS-345541	UMUC3
BMS-345541	WSUDLCL2
BMS-536924	A427
BMS-536924	ABC1
BMS-536924	CL34
BMS-536924	CORL95
BMS-536924	DMS79
BMS-536924	DOHH2
BMS-536924	ECC12
BMS-536924	EFO27
BMS-536924	EKVX
BMS-536924	GMS10
BMS-536924	HCC1569
BMS-536924	HCC1599
BMS-536924	HCC202
BMS-536924	HCC2218
BMS-536924	HCC366
BMS-536924	HEL
BMS-536924	HEP3B217
BMS-536924	HT115
BMS-536924	HUTU80
BMS-536924	JURLMK1
BMS-536924	KASUMI1
BMS-536924	KYSE510
BMS-536924	LP1
BMS-536924	LS513
BMS-536924	NCIH2029
BMS-536924	NCIH2227
BMS-536924	NCIH508
BMS-536924	OCIAML5
BMS-536924	OVK18
BMS-536924	QGP1
BMS-536924	SKM1
BMS-536924	SKMEL5
BMS-536924	SNU1040
BMS-536924	SNU81
BMS-536924	TE15
BMS-536924	UACC893
Bortezomib	A427
Bortezomib	ABC1
Bortezomib	CL34
Bortezomib	CORL95
Bortezomib	DMS79
Bortezomib	DOHH2
Bortezomib	ECC12
Bortezomib	EFO27
Bortezomib	EKVX
Bortezomib	GMS10
Bortezomib	HCC202
Bortezomib	HCC366
Bortezomib	HEL
Bortezomib	HEP3B217
Bortezomib	HT115
Bortezomib	HUTU80
Bortezomib	JURLMK1
Bortezomib	KASUMI1
Bortezomib	KYSE510
Bortezomib	LP1
Bortezomib	LS513
Bortezomib	NCIH2029
Bortezomib	NCIH2227
Bortezomib	NCIH508
Bortezomib	OCIAML5
Bortezomib	OVK18
Bortezomib	QGP1
Bortezomib	SKM1
Bortezomib	SKMEL5
Bortezomib	SNU1040
Bortezomib	SNU81
Bortezomib	TE15
Buparlisib	A427
Buparlisib	ABC1
Buparlisib	CL34
Buparlisib	CORL95
Buparlisib	DMS79
Buparlisib	DOHH2
Buparlisib	ECC12
Buparlisib	EFO27
Buparlisib	EKVX
Buparlisib	GMS10
Buparlisib	HCC1569
Buparlisib	HCC1599
Buparlisib	HCC202
Buparlisib	HCC2218
Buparlisib	HCC366
Buparlisib	HEL
Buparlisib	HEP3B217
Buparlisib	HT115
Buparlisib	HUTU80
Buparlisib	JURLMK1
Buparlisib	KASUMI1
Buparlisib	KYSE510
Buparlisib	LP1
Buparlisib	LS513
Buparlisib	NCIH2029
Buparlisib	NCIH2227
Buparlisib	NCIH508
Buparlisib	OCIAML5
Buparlisib	OVK18
Buparlisib	QGP1
Buparlisib	SKM1
Buparlisib	SKMEL5
Buparlisib	SNU1040
Buparlisib	SNU81
Buparlisib	TE15
Buparlisib	UACC893
Camptothecin	HCC202
Carmustine	BT483
Carmustine	BV173
Carmustine	CAL148
Carmustine	CAOV4
Carmustine	CORL279
Carmustine	CORL88
Carmustine	CORL95
Carmustine	ECC12
Carmustine	FU97
Carmustine	FUOV1
Carmustine	HCC1395
Carmustine	HCC1599
Carmustine	HCC202
Carmustine	HCC2218
Carmustine	HS766T
Carmustine	HT1376
Carmustine	KMRC1
Carmustine	KYSE150
Carmustine	MDAMB175VII
Carmustine	MEWO
Carmustine	MKN7
Carmustine	MONOMAC6
Carmustine	MV411
Carmustine	NB1
Carmustine	NCIH1341
Carmustine	NCIH1573
Carmustine	NCIH1648
Carmustine	NCIH1703
Carmustine	NCIH1838
Carmustine	NCIH2009
Carmustine	NCIH2066
Carmustine	NCIH2342
Carmustine	NCIH2347
Carmustine	NCIH2452
Carmustine	NCIH508
Carmustine	NCIH69
Carmustine	OC314
Carmustine	OVKATE
Carmustine	P31FUJ
Carmustine	PANC0327
Carmustine	PANC0403
Carmustine	RMGI
Carmustine	RPMI8402
Carmustine	SJSA1
Carmustine	SKMEL1
Carmustine	SKNFI
Carmustine	SKNSH
Carmustine	SNU16
Carmustine	SW1783
Carmustine	SW1990
Carmustine	TGBC11TKB
Carmustine	TT_ESCA
Carmustine	TT_THCA
Carmustine	UACC812
Carmustine	UACC893
Carmustine	UMUC3
Carmustine	WSUDLCL2
Cediranib	A427
Cediranib	ABC1
Cediranib	CL34
Cediranib	CORL95
Cediranib	DMS79
Cediranib	DOHH2
Cediranib	ECC12
Cediranib	EFO27
Cediranib	EKVX
Cediranib	GMS10
Cediranib	HCC1569
Cediranib	HCC1599
Cediranib	HCC202
Cediranib	HCC2218
Cediranib	HCC366
Cediranib	HEL
Cediranib	HEP3B217
Cediranib	HT115
Cediranib	HUTU80
Cediranib	JURLMK1
Cediranib	KASUMI1
Cediranib	KYSE510
Cediranib	LP1
Cediranib	LS513
Cediranib	NCIH2029
Cediranib	NCIH2227
Cediranib	NCIH508
Cediranib	OCIAML5
Cediranib	OVK18
Cediranib	QGP1
Cediranib	SKM1
Cediranib	SKMEL5
Cediranib	SNU1040
Cediranib	SNU81
Cediranib	TE15
Cediranib	UACC893
Cisplatin	A427
Cisplatin	ABC1
Cisplatin	CL34
Cisplatin	DMS79
Cisplatin	DOHH2
Cisplatin	ECC12
Cisplatin	EFO27
Cisplatin	EKVX
Cisplatin	GMS10
Cisplatin	HCC366
Cisplatin	HEL
Cisplatin	HEP3B217
Cisplatin	HT115
Cisplatin	HUTU80
Cisplatin	KASUMI1
Cisplatin	KYSE510
Cisplatin	LP1
Cisplatin	NCIH2227
Cisplatin	NCIH508
Cisplatin	OVK18
Cisplatin	QGP1
Cisplatin	SKM1
Cisplatin	SKMEL5
Cisplatin	SNU1040
Cisplatin	SNU81
Crizotinib	CAOV4
Crizotinib	CORL279
Crizotinib	CORL88
Crizotinib	CORL95
Crizotinib	FU97
Crizotinib	FUOV1
Crizotinib	HCC202
Crizotinib	HS766T
Crizotinib	KARPAS299
Crizotinib	KMRC1
Crizotinib	KYSE150
Crizotinib	KYSE510
Crizotinib	MEWO
Crizotinib	MKN7
Crizotinib	MONOMAC6
Crizotinib	NB1
Crizotinib	NCIH1341
Crizotinib	NCIH1573
Crizotinib	NCIH1648
Crizotinib	NCIH1703
Crizotinib	NCIH1838
Crizotinib	NCIH2009
Crizotinib	NCIH2066
Crizotinib	NCIH2342
Crizotinib	NCIH2347
Crizotinib	NCIH2452
Crizotinib	NCIH69
Crizotinib	OC314
Crizotinib	OVKATE
Crizotinib	P31FUJ
Crizotinib	PANC0327
Crizotinib	PANC0403
Crizotinib	RMGI
Crizotinib	RPMI8402
Crizotinib	SJSA1
Crizotinib	SKMEL1
Crizotinib	SKNFI
Crizotinib	SKNSH
Crizotinib	SNU16
Crizotinib	SW1783
Crizotinib	SW1990
Crizotinib	TT_ESCA
Crizotinib	TT_THCA
Crizotinib	UMUC3
Crizotinib	WSUDLCL2
Cyclophosphamide	A427
Cyclophosphamide	ABC1
Cyclophosphamide	CL34
Cyclophosphamide	CORL95
Cyclophosphamide	DMS79
Cyclophosphamide	DOHH2
Cyclophosphamide	ECC12
Cyclophosphamide	EFO27
Cyclophosphamide	EKVX
Cyclophosphamide	GMS10
Cyclophosphamide	HCC1569
Cyclophosphamide	HCC1599
Cyclophosphamide	HCC202
Cyclophosphamide	HCC2218
Cyclophosphamide	HCC366
Cyclophosphamide	HEL
Cyclophosphamide	HEP3B217
Cyclophosphamide	HT115
Cyclophosphamide	HUTU80
Cyclophosphamide	JURLMK1
Cyclophosphamide	KASUMI1
Cyclophosphamide	KYSE510
Cyclophosphamide	LP1
Cyclophosphamide	LS513
Cyclophosphamide	NCIH2029
Cyclophosphamide	NCIH2227
Cyclophosphamide	NCIH508
Cyclophosphamide	OCIAML5
Cyclophosphamide	OVK18
Cyclophosphamide	QGP1
Cyclophosphamide	SKM1
Cyclophosphamide	SKMEL5
Cyclophosphamide	SNU1040
Cyclophosphamide	SNU81
Cyclophosphamide	TE15
Cyclophosphamide	UACC893
Cytarabine	A427
Cytarabine	ABC1
Cytarabine	CL34
Cytarabine	CORL95
Cytarabine	DMS79
Cytarabine	DOHH2
Cytarabine	ECC12
Cytarabine	EFO27
Cytarabine	EKVX
Cytarabine	GMS10
Cytarabine	HCC1569
Cytarabine	HCC1599
Cytarabine	HCC202
Cytarabine	HCC2218
Cytarabine	HCC366
Cytarabine	HEL
Cytarabine	HEP3B217
Cytarabine	HT115
Cytarabine	HUTU80
Cytarabine	JURLMK1
Cytarabine	KASUMI1
Cytarabine	KYSE510
Cytarabine	LP1
Cytarabine	LS513
Cytarabine	NCIH2029
Cytarabine	NCIH2227
Cytarabine	NCIH508
Cytarabine	OCIAML5
Cytarabine	OVK18
Cytarabine	QGP1
Cytarabine	SKM1
Cytarabine	SKMEL5
Cytarabine	SNU1040
Cytarabine	SNU81
Cytarabine	TE15
Cytarabine	UACC893
CZC24832	BT483
CZC24832	BV173
CZC24832	CAL148
CZC24832	CAOV4
CZC24832	CORL279
CZC24832	CORL88
CZC24832	CORL95
CZC24832	ECC12
CZC24832	FU97
CZC24832	FUOV1
CZC24832	HCC1395
CZC24832	HCC1599
CZC24832	HCC202
CZC24832	HCC2218
CZC24832	HS766T
CZC24832	HT1376
CZC24832	KMRC1
CZC24832	KYSE150
CZC24832	MDAMB175VII
CZC24832	MEWO
CZC24832	MKN7
CZC24832	MONOMAC6
CZC24832	MV411
CZC24832	NB1
CZC24832	NCIH1341
CZC24832	NCIH1573
CZC24832	NCIH1648
CZC24832	NCIH1703
CZC24832	NCIH1838
CZC24832	NCIH2009
CZC24832	NCIH2066
CZC24832	NCIH2342
CZC24832	NCIH2347
CZC24832	NCIH2452
CZC24832	NCIH508
CZC24832	NCIH69
CZC24832	OC314
CZC24832	OVKATE
CZC24832	P31FUJ
CZC24832	PANC0327
CZC24832	PANC0403
CZC24832	RMGI
CZC24832	RPMI8402
CZC24832	SJSA1
CZC24832	SKMEL1
CZC24832	SKNFI
CZC24832	SKNSH
CZC24832	SNU16
CZC24832	SW1783
CZC24832	SW1990
CZC24832	TGBC11TKB
CZC24832	TT_ESCA
CZC24832	TT_THCA
CZC24832	UACC812
CZC24832	UACC893
CZC24832	UMUC3
CZC24832	WSUDLCL2
Dabrafenib	A3KAW
Dabrafenib	A427
Dabrafenib	ABC1
Dabrafenib	COLO829
Dabrafenib	CORL95
Dabrafenib	DMS79
Dabrafenib	DOHH2
Dabrafenib	ECC12
Dabrafenib	EFO27
Dabrafenib	EKVX
Dabrafenib	GI1
Dabrafenib	GMS10
Dabrafenib	HCC202
Dabrafenib	HCC366
Dabrafenib	HEL
Dabrafenib	HEP3B217
Dabrafenib	HUTU80
Dabrafenib	KASUMI1
Dabrafenib	KYSE510
Dabrafenib	LP1
Dabrafenib	MKN7
Dabrafenib	NCIH1694
Dabrafenib	NCIH1963
Dabrafenib	NCIH2227
Dabrafenib	OVK18
Dabrafenib	QGP1
Dabrafenib	SKM1
Dabrafenib	SKMEL5
Dabrafenib	SNU61
Dabrafenib	TOV21G
Dactinomycin	CORL95
Dactinomycin	ECC12
Dactinomycin	HCC1599
Dactinomycin	HCC202
Dactinomycin	HCC2218
Dactinomycin	NB1
Dactinomycin	NCIH508
Dactinomycin	TT_THCA
Dactinomycin	UACC893
Dactolisib	A427
Dactolisib	ABC1
Dactolisib	CL34
Dactolisib	CORL95
Dactolisib	DMS79
Dactolisib	DOHH2
Dactolisib	ECC12
Dactolisib	EFO27
Dactolisib	EKVX
Dactolisib	GMS10
Dactolisib	HCC1569
Dactolisib	HCC1599
Dactolisib	HCC202
Dactolisib	HCC2218
Dactolisib	HCC366
Dactolisib	HEL
Dactolisib	HEP3B217
Dactolisib	HT115
Dactolisib	HUTU80
Dactolisib	JURLMK1
Dactolisib	KASUMI1
Dactolisib	KYSE510
Dactolisib	LP1
Dactolisib	LS513
Dactolisib	NCIH2029
Dactolisib	NCIH2227
Dactolisib	NCIH508
Dactolisib	OCIAML5
Dactolisib	OVK18
Dactolisib	QGP1
Dactolisib	SKM1
Dactolisib	SKMEL5
Dactolisib	SNU1040
Dactolisib	SNU81
Dactolisib	TE15
Dactolisib	UACC893
Daporinad	2313287
Daporinad	42MGBA
Daporinad	5637
Daporinad	639V
Daporinad	647V
Daporinad	697
Daporinad	7860
Daporinad	8505C
Daporinad	8MGBA
Daporinad	A101D
Daporinad	A172
Daporinad	A204
Daporinad	A2058
Daporinad	A253
Daporinad	A3KAW
Daporinad	A427
Daporinad	A498
Daporinad	A704
Daporinad	ABC1
Daporinad	AGS
Daporinad	ALLSIL
Daporinad	AM38
Daporinad	AN3CA
Daporinad	ASPC1
Daporinad	AU565
Daporinad	BCPAP
Daporinad	BFTC909
Daporinad	BHT101
Daporinad	BT20
Daporinad	BT474
Daporinad	BV173
Daporinad	C2BBE1
Daporinad	CA46
Daporinad	CADOES1
Daporinad	CAL120
Daporinad	CAL27
Daporinad	CAL29
Daporinad	CAL33
Daporinad	CAL51
Daporinad	CAL78
Daporinad	CALU6
Daporinad	CAS1
Daporinad	CFPAC1
Daporinad	CHP212
Daporinad	CL11
Daporinad	CL34
Daporinad	CL40
Daporinad	COLO678
Daporinad	COLO792
Daporinad	COLO829
Daporinad	CORL23
Daporinad	CORL311
Daporinad	DANG
Daporinad	DAOY
Daporinad	DAUDI
Daporinad	DBTRG05MG
Daporinad	DEL
Daporinad	DETROIT562
Daporinad	DKMG
Daporinad	DMS273
Daporinad	DMS53
Daporinad	DMS79
Daporinad	DOHH2
Daporinad	DU4475
Daporinad	EBC1
Daporinad	ECC12
Daporinad	ECGI10
Daporinad	EFM192A
Daporinad	EFO27
Daporinad	EJM
Daporinad	EKVX
Daporinad	EM2
Daporinad	EPLC272H
Daporinad	ES2
Daporinad	FADU
Daporinad	FTC133
Daporinad	G361
Daporinad	G401
Daporinad	G402
Daporinad	GA10
Daporinad	GB1
Daporinad	GCT
Daporinad	GDM1
Daporinad	GMS10
Daporinad	GRANTA519
Daporinad	HCC1143
Daporinad	HCC1187
Daporinad	HCC1419
Daporinad	HCC1428
Daporinad	HCC15
Daporinad	HCC1500
Daporinad	HCC1569
Daporinad	HCC1599
Daporinad	HCC1806
Daporinad	HCC1937
Daporinad	HCC1954
Daporinad	HCC202
Daporinad	HCC2157
Daporinad	HCC2218
Daporinad	HCC366
Daporinad	HCC827
Daporinad	HDQP1
Daporinad	HEL
Daporinad	HELA
Daporinad	HEP3B217
Daporinad	HGC27
Daporinad	HL60
Daporinad	HOP62
Daporinad	HOP92
Daporinad	HPAC
Daporinad	HS746T
Daporinad	HSC3
Daporinad	HSC4
Daporinad	HT1080
Daporinad	HT115
Daporinad	HT1197
Daporinad	HT144
Daporinad	HT55
Daporinad	HUH1
Daporinad	HUH7
Daporinad	HUPT3
Daporinad	HUPT4
Daporinad	HUTU80
Daporinad	IGR1
Daporinad	IGROV1
Daporinad	IM95
Daporinad	J82
Daporinad	JHH1
Daporinad	JHH4
Daporinad	JHH6
Daporinad	JIMT1
Daporinad	JJN3
Daporinad	JURKAT
Daporinad	JURLMK1
Daporinad	JVM2
Daporinad	KASUMI1
Daporinad	KCL22
Daporinad	KE37
Daporinad	KG1
Daporinad	KLE
Daporinad	KM12
Daporinad	KMH2
Daporinad	KMRC20
Daporinad	KMS12BM
Daporinad	KOPN8
Daporinad	KP2
Daporinad	KPNYN
Daporinad	KU1919
Daporinad	KYSE140
Daporinad	KYSE150
Daporinad	KYSE180
Daporinad	KYSE410
Daporinad	KYSE510
Daporinad	KYSE520
Daporinad	L428
Daporinad	LCLC97TM1
Daporinad	LN18
Daporinad	LN229
Daporinad	LNCAPCLONEFGC
Daporinad	LOUNH91
Daporinad	LP1
Daporinad	LS411N
Daporinad	LXF289
Daporinad	MCF7
Daporinad	MDAMB361
Daporinad	MDST8
Daporinad	MELJUSO
Daporinad	MESSA
Daporinad	MFE296
Daporinad	MFE319
Daporinad	MHHCALL2
Daporinad	MKN7
Daporinad	MM1S
Daporinad	MOLM13
Daporinad	MOLP8
Daporinad	MOLT13
Daporinad	MOLT16
Daporinad	MV411
Daporinad	NB1
Daporinad	NCIH1048
Daporinad	NCIH1092
Daporinad	NCIH1155
Daporinad	NCIH1341
Daporinad	NCIH1563
Daporinad	NCIH1568
Daporinad	NCIH1573
Daporinad	NCIH1623
Daporinad	NCIH1650
Daporinad	NCIH1693
Daporinad	NCIH1694
Daporinad	NCIH1781
Daporinad	NCIH1793
Daporinad	NCIH1838
Daporinad	NCIH1876
Daporinad	NCIH1915
Daporinad	NCIH1944
Daporinad	NCIH196
Daporinad	NCIH1963
Daporinad	NCIH1975
Daporinad	NCIH2029
Daporinad	NCIH2052
Daporinad	NCIH209
Daporinad	NCIH2122
Daporinad	NCIH2170
Daporinad	NCIH2227
Daporinad	NCIH2228
Daporinad	NCIH23
Daporinad	NCIH2347
Daporinad	NCIH2405
Daporinad	NCIH446
Daporinad	NCIH508
Daporinad	NCIH596
Daporinad	NCIH650
Daporinad	NCIH661
Daporinad	NCIH716
Daporinad	NCIH747
Daporinad	NUGC3
Daporinad	NUGC4
Daporinad	OAW28
Daporinad	OAW42
Daporinad	OCIAML5
Daporinad	OCIM1
Daporinad	OE19
Daporinad	OE21
Daporinad	OSRC2
Daporinad	OV56
Daporinad	OVCAR4
Daporinad	OVCAR8
Daporinad	OVISE
Daporinad	OVK18
Daporinad	OVTOKO
Daporinad	P12ICHIKAWA
Daporinad	PANC0813
Daporinad	PATU8902
Daporinad	PATU8988T
Daporinad	PC3
Daporinad	PF382
Daporinad	QGP1
Daporinad	RAJI
Daporinad	RCC10RGB
Daporinad	RD
Daporinad	RERFGC1B
Daporinad	RERFLCKJ
Daporinad	RERFLCSQ1
Daporinad	RH41
Daporinad	RL952
Daporinad	RPMI7951
Daporinad	RPMI8226
Daporinad	RS411
Daporinad	RT4
Daporinad	SBC5
Daporinad	SCC15
Daporinad	SF268
Daporinad	SIHA
Daporinad	SIMA
Daporinad	SJRH30
Daporinad	SKES1
Daporinad	SKM1
Daporinad	SKMEL5
Daporinad	SKMES1
Daporinad	SKNDZ
Daporinad	SNU1
Daporinad	SNU1040
Daporinad	SNU16
Daporinad	SNU175
Daporinad	SNU182
Daporinad	SNU398
Daporinad	SNU407
Daporinad	SNU5
Daporinad	SNU61
Daporinad	SNU81
Daporinad	SNUC5
Daporinad	SU8686
Daporinad	SUDHL10
Daporinad	SUDHL5
Daporinad	SUDHL8
Daporinad	SUIT2
Daporinad	SUPB15
Daporinad	SUPM2
Daporinad	SW1573
Daporinad	SW48
Daporinad	SW780
Daporinad	T47D
Daporinad	TC71
Daporinad	TCCSUP
Daporinad	TE1
Daporinad	TE4
Daporinad	TE6
Daporinad	TE8
Daporinad	TOV112D
Daporinad	TOV21G
Daporinad	TT2609C02
Daporinad	TYKNU
Daporinad	U118MG
Daporinad	U87MG
Daporinad	UACC257
Daporinad	UACC893
Dasatinib	A427
Dasatinib	ABC1
Dasatinib	CL34
Dasatinib	DMS79
Dasatinib	DOHH2
Dasatinib	ECC12
Dasatinib	EFO27
Dasatinib	EKVX
Dasatinib	GMS10
Dasatinib	HCC1569
Dasatinib	HCC1599
Dasatinib	HCC202
Dasatinib	HCC2218
Dasatinib	HCC366
Dasatinib	HEL
Dasatinib	HEP3B217
Dasatinib	HT115
Dasatinib	HUTU80
Dasatinib	KASUMI1
Dasatinib	KYSE510
Dasatinib	LP1
Dasatinib	NCIH2029
Dasatinib	NCIH2227
Dasatinib	NCIH508
Dasatinib	OVK18
Dasatinib	QGP1
Dasatinib	SKM1
Dasatinib	SKMEL5
Dasatinib	SNU1040
Dasatinib	SNU81
Dasatinib	UACC893
Dihydrorotenone	AMO1
Dihydrorotenone	BT483
Dihydrorotenone	BV173
Dihydrorotenone	CAL148
Dihydrorotenone	CAOV4
Dihydrorotenone	CORL279
Dihydrorotenone	CORL88
Dihydrorotenone	CORL95
Dihydrorotenone	ECC12
Dihydrorotenone	FU97
Dihydrorotenone	FUOV1
Dihydrorotenone	HCC1395
Dihydrorotenone	HCC1599
Dihydrorotenone	HCC202
Dihydrorotenone	HCC2218
Dihydrorotenone	HS766T
Dihydrorotenone	HT1376
Dihydrorotenone	KMRC1
Dihydrorotenone	KYSE150
Dihydrorotenone	MDAMB175VII
Dihydrorotenone	MEWO
Dihydrorotenone	MKN7
Dihydrorotenone	MOLT13
Dihydrorotenone	MONOMAC6
Dihydrorotenone	MV411
Dihydrorotenone	NB1
Dihydrorotenone	NCIH1341
Dihydrorotenone	NCIH1573
Dihydrorotenone	NCIH1648
Dihydrorotenone	NCIH1703
Dihydrorotenone	NCIH1838
Dihydrorotenone	NCIH2009
Dihydrorotenone	NCIH2066
Dihydrorotenone	NCIH2342
Dihydrorotenone	NCIH2347
Dihydrorotenone	NCIH2452
Dihydrorotenone	NCIH508
Dihydrorotenone	NCIH69
Dihydrorotenone	OC314
Dihydrorotenone	OVKATE
Dihydrorotenone	P31FUJ
Dihydrorotenone	PANC0327
Dihydrorotenone	PANC0403
Dihydrorotenone	RMGI
Dihydrorotenone	RPMI8402
Dihydrorotenone	SJSA1
Dihydrorotenone	SKMEL1
Dihydrorotenone	SKNFI
Dihydrorotenone	SKNSH
Dihydrorotenone	SNU16
Dihydrorotenone	SW1783
Dihydrorotenone	SW1990
Dihydrorotenone	TGBC11TKB
Dihydrorotenone	TT_ESCA
Dihydrorotenone	TT_THCA
Dihydrorotenone	UACC812
Dihydrorotenone	UACC893
Dihydrorotenone	UMUC3
Dihydrorotenone	WSUDLCL2
Dinaciclib	BT483
Dinaciclib	BV173
Dinaciclib	CAL148
Dinaciclib	CAOV4
Dinaciclib	CORL279
[truncated: 13,095 more rows]
