# Supplementary material for: GPDRP: a multimodal framework for drug response prediction with graph transformer
Source: BMC Bioinformatics. 2023 Dec 17;24:484. doi: 10.1186/s12859-023-05618-0 (PMC10726525; doi:10.1186/s12859-023-05618-0)
Supplement: Supplementary file 1 — Additional file 1. Supplementary materials and tables. [file 12859_2023_5618_MOESM1_ESM.zip › Supplementary file/Supplementary Table S4.xlsx]

## Sheet: Name
Prediction of unknown drug-cell line response

## Sheet: Supplementary Table S4
drug	cell line	LN IC50
Daporinad	MV411	-7.16167
Daporinad	MOLM13	-7.11431
Daporinad	697	-7.05956
Daporinad	BV173	-6.8379
Daporinad	DEL	-6.71202
Daporinad	DOHH2	-6.68789
Daporinad	KOPN8	-6.57181
Daporinad	KE37	-6.54854
Daporinad	JVM2	-6.54129
Daporinad	MOLT16	-6.52424
Daporinad	RS411	-6.46081
Daporinad	P12ICHIKAWA	-6.42628
Daporinad	SUDHL10	-6.32173
Daporinad	SUDHL8	-6.27981
Vinblastine	DOHH2	-6.24971
Daporinad	JURLMK1	-6.1725
Daporinad	ALLSIL	-6.12899
Daporinad	SUPB15	-6.08892
Daporinad	A3KAW	-6.07677
Daporinad	MHHCALL2	-6.07096
Daporinad	SUPM2	-6.0699
Daporinad	OCIM1	-5.97968
Daporinad	NCIH209	-5.97353
Daporinad	GA10	-5.96393
Daporinad	SKES1	-5.89728
Daporinad	JURKAT	-5.8865
Vinorelbine	DOHH2	-5.85885
Vinorelbine	MV411	-5.80081
Daporinad	RAJI	-5.7473
Daporinad	GDM1	-5.7082
Daporinad	PF382	-5.66613
Daporinad	MOLT13	-5.61553
Daporinad	DAUDI	-5.55537
Daporinad	DU4475	-5.54809
Daporinad	KMS12BM	-5.54127
Daporinad	TC71	-5.44453
Daporinad	EM2	-5.42257
Vinblastine	JURLMK1	-5.42247
Bortezomib	DOHH2	-5.39966
Daporinad	SUDHL5	-5.38146
Daporinad	RPMI8226	-5.37787
Vincristine	MV411	-5.31818
Daporinad	HEL	-5.29656
Daporinad	NCIH1155	-5.28851
Daporinad	HL60	-5.27533
Paclitaxel	DOHH2	-5.25319
Daporinad	NCIH1876	-5.229
Daporinad	JJN3	-5.20431
Daporinad	KCL22	-5.19859
Daporinad	8MGBA	-5.17265
Daporinad	GRANTA519	-5.15162
Daporinad	CADOES1	-5.11876
Bortezomib	JURLMK1	-5.1088
Daporinad	SKNDZ	-5.09604
Daporinad	CORL311	-5.08923
Daporinad	NCIH1963	-5.07594
Daporinad	CHP212	-5.07348
Daporinad	NCIH1048	-5.05953
Gemcitabine	DOHH2	-5.05215
Daporinad	L428	-5.0057
Daporinad	MM1S	-4.98353
Daporinad	NCIH446	-4.96713
Daporinad	KASUMI1	-4.94528
Daporinad	TOV112D	-4.94187
Daporinad	G401	-4.93635
Daporinad	SKM1	-4.93167
Daporinad	NCIH1694	-4.91838
Daporinad	DAOY	-4.89548
Daporinad	OCIAML5	-4.88955
Daporinad	A2058	-4.84398
Vinblastine	HUTU80	-4.83434
Daporinad	A101D	-4.82764
Daporinad	CAL51	-4.82405
Vincristine	BV173	-4.81244
Daporinad	KG1	-4.80759
Daporinad	KU1919	-4.79411
Daporinad	OVCAR8	-4.77311
Daporinad	MOLP8	-4.727
Daporinad	RPMI7951	-4.71636
Daporinad	KMH2	-4.70212
Daporinad	DMS79	-4.69407
Vinblastine	KASUMI1	-4.68951
Vincristine	RPMI8402	-4.64285
Bortezomib	GMS10	-4.61181
Bortezomib	KYSE510	-4.60635
Daporinad	639V	-4.57427
Bortezomib	HUTU80	-4.57311
Mitoxantrone	MV411	-4.54304
Vinblastine	GMS10	-4.53272
Bortezomib	KASUMI1	-4.52515
Daporinad	DMS273	-4.49223
Daporinad	AM38	-4.48808
Bortezomib	TE15	-4.48071
Daporinad	G402	-4.48063
Daporinad	CA46	-4.46911
Daporinad	AGS	-4.4595
Daporinad	HUTU80	-4.45774
Daporinad	ES2	-4.44423
Staurosporine	DOHH2	-4.44143
Docetaxel	GMS10	-4.43756
Daporinad	HCC1806	-4.42289
Gemcitabine	MONOMAC6	-4.41726
Daporinad	SNU1	-4.40892
Vinorelbine	HUTU80	-4.40494
Paclitaxel	JURLMK1	-4.39472
Daporinad	GMS10	-4.37657
Daporinad	KM12	-4.37283
Daporinad	647V	-4.36647
Daporinad	MDST8	-4.3472
Daporinad	EJM	-4.3446
Daporinad	RH41	-4.33679
Bortezomib	LS513	-4.31379
Vinblastine	KYSE510	-4.30694
Vinorelbine	KASUMI1	-4.29155
Bortezomib	SNU1040	-4.27974
Daporinad	HSC3	-4.27756
Daporinad	SNU398	-4.27093
Daporinad	FADU	-4.26343
Bortezomib	NCIH508	-4.25832
Bortezomib	HEL	-4.25094
Dinaciclib	MV411	-4.24865
Daporinad	BFTC909	-4.24616
Daporinad	KPNYN	-4.23684
Daporinad	HT144	-4.21739
Daporinad	DETROIT562	-4.20655
Daporinad	NCIH1341	-4.20063
Daporinad	NUGC3	-4.1982
Vinorelbine	GMS10	-4.16329
Bortezomib	OCIAML5	-4.15492
Daporinad	NCIH2122	-4.13977
Bortezomib	OVK18	-4.11183
Vincristine	MONOMAC6	-4.10773
Daporinad	CL40	-4.09012
Daporinad	CAL33	-4.08168
Bortezomib	SKM1	-4.06629
Bortezomib	EFO27	-4.05507
Daporinad	HGC27	-4.0503
Daporinad	A172	-4.04562
Bortezomib	A427	-4.04251
Bortezomib	SKMEL5	-4.0371
Daporinad	TT2609C02	-4.02785
Trametinib	SKMEL5	-4.01273
Daporinad	42MGBA	-4.01095
Daporinad	CALU6	-4.0006
Sepantronium bromide	DOHH2	-3.9969
Vinblastine	HCC1599	-3.98226
Daporinad	LXF289	-3.98096
Paclitaxel	HUTU80	-3.96351
Bortezomib	DMS79	-3.95807
Bortezomib	HCC366	-3.94932
Daporinad	KYSE510	-3.9464
Daporinad	MESSA	-3.9357
Bortezomib	HCC202	-3.92872
Daporinad	BCPAP	-3.92649
Docetaxel	NCIH508	-3.91358
Daporinad	CAL27	-3.9086
Daporinad	KYSE150	-3.90781
Teniposide	MV411	-3.90224
Vinorelbine	KYSE510	-3.89309
Daporinad	TE4	-3.88937
Bortezomib	CL34	-3.87901
BI-2536	JVM3	-3.87198
Mitoxantrone	BV173	-3.85441
Daporinad	SIMA	-3.84042
Daporinad	OVK18	-3.83675
Daporinad	G361	-3.83323
BI-2536	MV411	-3.82653
Daporinad	LNCAPCLONEFGC	-3.8256
Daporinad	FTC133	-3.82543
BI-2536	MOLM13	-3.81848
Daporinad	7860	-3.81776
Daporinad	SJRH30	-3.81617
Vinblastine	TE15	-3.80667
Dinaciclib	BV173	-3.80651
Daporinad	BHT101	-3.79753
Vinblastine	OCIAML5	-3.79122
Daporinad	LOUNH91	-3.78461
Bortezomib	HT115	-3.78112
Sepantronium bromide	GMS10	-3.77716
Daporinad	EBC1	-3.7684
Daporinad	5637	-3.76242
Paclitaxel	KASUMI1	-3.75885
Daporinad	SNU175	-3.75776
Daporinad	NCIH23	-3.74814
Dinaciclib	RPMI8402	-3.74085
Daporinad	NCIH2227	-3.74067
Daporinad	CAL120	-3.72574
Sepantronium bromide	KYSE510	-3.72226
Epirubicin	DOHH2	-3.72105
Vinblastine	HEL	-3.72052
Daporinad	NB1	-3.71903
Daporinad	LS411N	-3.71586
Daporinad	KMRC20	-3.71164
Bortezomib	EKVX	-3.70849
Vinblastine	NCIH508	-3.70744
Daporinad	2313287	-3.69922
Dinaciclib	MONOMAC6	-3.69717
Rapamycin	MV411	-3.69471
Vinblastine	SKM1	-3.69216
Daporinad	HCC1599	-3.6905
Daporinad	GCT	-3.68858
Bortezomib	NCIH2227	-3.6721
Sepantronium bromide	HUTU80	-3.66331
Daporinad	NCIH1781	-3.65882
Bortezomib	LP1	-3.65854
Staurosporine	KASUMI1	-3.65099
BI-2536	DEL	-3.6465
Bortezomib	HEP3B217	-3.64475
Sepantronium bromide	OVK18	-3.63723
Sepantronium bromide	QGP1	-3.63615
Staurosporine	GMS10	-3.63504
Daporinad	SW48	-3.63156
Daporinad	LCLC97TM1	-3.62834
Daporinad	IGROV1	-3.62169
Bortezomib	QGP1	-3.60625
Sepantronium bromide	HCC1599	-3.60257
Daporinad	KYSE180	-3.60185
Vincristine	CAL148	-3.60157
BI-2536	697	-3.59948
Sepantronium bromide	ABC1	-3.59754
Daporinad	SNUC5	-3.59335
Vinblastine	LS513	-3.58884
Dinaciclib	CAL148	-3.58563
Dactinomycin	NCIH508	-3.58251
Paclitaxel	GMS10	-3.58081
Daporinad	UACC257	-3.57806
Staurosporine	HUTU80	-3.5772
Rapamycin	DOHH2	-3.56161
Daporinad	TE6	-3.55858
Vinorelbine	HCC1599	-3.55215
Sepantronium bromide	JURLMK1	-3.54027
Paclitaxel	KYSE510	-3.53485
Daporinad	IGR1	-3.52464
Sepantronium bromide	A427	-3.51455
Bortezomib	ABC1	-3.51
Daporinad	CL34	-3.50746
Daporinad	HOP62	-3.50533
Daporinad	CFPAC1	-3.4994
Bortezomib	CORL95	-3.49788
Daporinad	EPLC272H	-3.49785
Daporinad	NCIH508	-3.49284
Sepantronium bromide	EFO27	-3.48274
Daporinad	TE1	-3.47798
Daporinad	PATU8988T	-3.46881
Staurosporine	KYSE510	-3.46128
BI-2536	BV173	-3.44115
Gemcitabine	HEL	-3.43867
BI-2536	EOL1CELL	-3.4315
Sepantronium bromide	NCIH2227	-3.43081
Vincristine	WSUDLCL2	-3.42449
Daporinad	DMS53	-3.42446
Sepantronium bromide	HCC366	-3.42194
Daporinad	NCIH2029	-3.40546
Daporinad	HUPT4	-3.39537
Sepantronium bromide	DMS79	-3.39083
Daporinad	NCIH2228	-3.38767
Daporinad	GB1	-3.38429
Daporinad	SU8686	-3.37886
Daporinad	NCIH1915	-3.36868
BI-2536	JVM2	-3.36674
Vinorelbine	HEL	-3.36616
Daporinad	DANG	-3.3642
Daporinad	TOV21G	-3.36379
Bortezomib	NCIH2029	-3.36289
Bortezomib	SNU81	-3.36158
Vincristine	OC314	-3.36039
Bortezomib	ECC12	-3.35757
BI-2536	DOHH2	-3.34436
Vinblastine	OVK18	-3.34411
Daporinad	SBC5	-3.3417
Daporinad	SNU16	-3.33184
Navitoclax	MV411	-3.32221
Daporinad	U87MG	-3.31745
Sepantronium bromide	TE15	-3.31482
Dactinomycin	HCC1599	-3.31473
Vinorelbine	SKM1	-3.30491
Vinblastine	SNU1040	-3.30417
Daporinad	SKMEL5	-3.30198
Daporinad	TYKNU	-3.29666
Teniposide	BV173	-3.29402
Daporinad	RT4	-3.29197
Daporinad	CAL78	-3.28904
Daporinad	A253	-3.28883
Daporinad	SNU407	-3.28079
Daporinad	CORL23	-3.27313
Daporinad	ECGI10	-3.2727
Daporinad	A427	-3.26647
Daporinad	HT1080	-3.24059
Daporinad	CL11	-3.23767
Daporinad	SIHA	-3.23404
Daporinad	LP1	-3.23181
Daporinad	RL952	-3.2241
Vinblastine	5637	-3.21475
Daporinad	LN18	-3.21158
Daporinad	OAW28	-3.20268
Daporinad	OAW42	-3.19468
Daporinad	SW1573	-3.18938
Daporinad	CAL29	-3.1884
Daporinad	SCC15	-3.18704
Vincristine	NCIH69	-3.18438
Sepantronium bromide	LS513	-3.17814
Daporinad	NCIH1092	-3.17026
Daporinad	A204	-3.16944
Daporinad	KYSE140	-3.16172
Daporinad	NCIH1975	-3.15882
Sepantronium bromide	EKVX	-3.15507
Sepantronium bromide	LP1	-3.14686
Vinorelbine	NCIH1694	-3.14272
BI-2536	JURLMK1	-3.14164
Daporinad	SNU1040	-3.13909
Topotecan	BV173	-3.13573
Daporinad	HCC15	-3.13235
BI-2536	A3KAW	-3.12988
Paclitaxel	NCIH508	-3.12644
Sepantronium bromide	HEL	-3.12599
Epirubicin	JURLMK1	-3.12467
Dinaciclib	OC314	-3.12443
Daporinad	QGP1	-3.12382
Daporinad	HELA	-3.12344
Daporinad	8505C	-3.12303
Dinaciclib	KYSE150	-3.1208
Paclitaxel	TE15	-3.11626
Dinaciclib	NCIH508	-3.1058
Daporinad	SUIT2	-3.10051
Sepantronium bromide	SNU1040	-3.10013
Daporinad	NCIH650	-3.09501
Daporinad	HCC1569	-3.09292
Daporinad	NCIH2170	-3.08291
Daporinad	HCC366	-3.07647
Daporinad	NCIH1944	-3.06035
Sepantronium bromide	CL34	-3.04422
Vincristine	NCIH1703	-3.03239
Vinblastine	HCC1569	-3.03225
Sepantronium bromide	SNU81	-3.03142
Daporinad	SF268	-3.03127
Daporinad	JHH4	-3.02885
Sepantronium bromide	KASUMI1	-3.02575
Vinorelbine	NCIH1963	-3.01555
AZD7762	DOHH2	-3.01324
BI-2536	NALM6	-3.00987
Daporinad	DBTRG05MG	-3.00975
BI-2536	KOPN8	-3.00252
BI-2536	SUDHL6	-2.99701
Dinaciclib	NCIH69	-2.99286
Topotecan	MV411	-2.98231
Sepantronium bromide	SKMEL5	-2.95718
Daporinad	COLO792	-2.95336
Daporinad	OV56	-2.94931
Daporinad	HCC2157	-2.94798
Dinaciclib	NCIH1648	-2.94656
Dinaciclib	WSUDLCL2	-2.94371
BI-2536	MOLT16	-2.94193
Daporinad	AN3CA	-2.94164
BI-2536	CMLT1	-2.9336
Staurosporine	SKM1	-2.92775
Daporinad	HEP3B217	-2.92705
Daporinad	MFE319	-2.92247
Vinblastine	A427	-2.91464
Staurosporine	SKMEL5	-2.91402
Daporinad	RD	-2.91295
Vinorelbine	OVK18	-2.9119
Vinorelbine	SNU16	-2.90983
Dinaciclib	NCIH1703	-2.90867
BI-2536	SUPM2	-2.90785
BI-2536	KE37	-2.90026
BI-2536	LAMA84	-2.89972
Daporinad	PATU8902	-2.89089
Daporinad	NCIH2052	-2.89001
Sepantronium bromide	UACC893	-2.88638
Daporinad	PC3	-2.8835
Staurosporine	HEL	-2.87813
Sepantronium bromide	NCIH2029	-2.87732
Daporinad	ECC12	-2.86848
Mitoxantrone	RPMI8402	-2.86441
Dinaciclib	HCC1599	-2.86137
Cytarabine	DOHH2	-2.86035
BI-2536	A375	-2.85234
Dinaciclib	SNU16	-2.84848
Daporinad	IM95	-2.83907
Daporinad	JIMT1	-2.83764
Daporinad	HT55	-2.83701
Gemcitabine	GMS10	-2.82662
Daporinad	SNU182	-2.82528
AZD7762	JURLMK1	-2.82419
Sepantronium bromide	HCC1569	-2.8222
Sepantronium bromide	HT115	-2.80377
Vinblastine	SKMEL5	-2.78947
BI-2536	P12ICHIKAWA	-2.78891
BI-2536	BFTC905	-2.78494
BI-2536	SUDHL10	-2.78265
Sepantronium bromide	CORL95	-2.78013
Daporinad	SNU5	-2.77978
Daporinad	AU565	-2.77741
Sepantronium bromide	SKM1	-2.77165
BI-2536	H4	-2.75946
Daporinad	DKMG	-2.75945
Vinblastine	DMS79	-2.75757
Paclitaxel	LS513	-2.75709
BI-2536	NAMALWA	-2.75698
Daporinad	HS746T	-2.75692
Vinblastine	CL34	-2.7534
BI-2536	SUDHL8	-2.74834
Daporinad	COLO829	-2.72446
Gemcitabine	KASUMI1	-2.72152
BI-2536	BL41	-2.72104
Sepantronium bromide	HCC202	-2.7191
BI-2536	GA10	-2.71564
Daporinad	CAS1	-2.71082
BI-2536	RPMI8402	-2.70883
BI-2536	OCIAML2	-2.70585
Daporinad	NCIH1793	-2.70439
Vinorelbine	FTC133	-2.70435
Sepantronium bromide	OCIAML5	-2.70321
Paclitaxel	SNU1040	-2.70288
Vincristine	KYSE150	-2.70102
Daporinad	RERFLCSQ1	-2.68551
BI-2536	D283MED	-2.68394
Daporinad	HUPT3	-2.68008
Podophyllotoxin bromide	MV411	-2.67915
Daporinad	RERFGC1B	-2.67772
Rapamycin	HUTU80	-2.67063
Daporinad	SNU81	-2.67056
Daporinad	NCIH716	-2.6694
Daporinad	HSC4	-2.66919
BI-2536	MONOMAC6	-2.66723
BI-2536	LOXIMVI	-2.66207
BI-2536	KU812	-2.65185
Sepantronium bromide	ECC12	-2.64742
BI-2536	KU1919	-2.64552
BI-2536	CHP212	-2.6449
BI-2536	OCIM1	-2.64473
Dinaciclib	P31FUJ	-2.63679
Docetaxel	A427	-2.63235
Sepantronium bromide	NCIH508	-2.6282
Vincristine	CORL279	-2.62751
Daporinad	U118MG	-2.62683
Daporinad	MELJUSO	-2.61387
Luminespib	NCIH508	-2.60821
Daporinad	HCC1500	-2.60543
Paclitaxel	OCIAML5	-2.60416
Daporinad	NCIH661	-2.59073
Teniposide	RPMI8402	-2.59062
Daporinad	MFE296	-2.59057
Vinorelbine	HCC1569	-2.58859
Daporinad	MDAMB361	-2.58782
Daporinad	HT115	-2.58531
Sepantronium bromide	HCC2218	-2.58479
BI-2536	A101D	-2.57914
Rapamycin	KASUMI1	-2.57765
BI-2536	OCIAML3	-2.57695
Daporinad	TCCSUP	-2.57416
BI-2536	A4FUK	-2.56734
Staurosporine	HCC366	-2.56683
BI-2536	8MGBA	-2.5635
Daporinad	SNU61	-2.56276
Staurosporine	HEP3B217	-2.56183
Sabutoclax	MV411	-2.55611
Daporinad	MCF7	-2.55359
Daporinad	JHH6	-2.5408
Dinaciclib	TT_ESCA	-2.52279
Daporinad	HCC1187	-2.52023
Staurosporine	OVK18	-2.51852
Sepantronium bromide	HEP3B217	-2.51739
ABT737	DMS79	-2.51516
Gemcitabine	HSC3	-2.51118
Dinaciclib	CORL279	-2.5056
Vinorelbine	A427	-2.50065
Daporinad	NCIH1693	-2.49337
Daporinad	HCC1954	-2.49207
Dactolisib	DOHH2	-2.48727
Vinorelbine	SKMEL5	-2.48399
Paclitaxel	SKM1	-2.48058
Daporinad	KP2	-2.47778
Topotecan	RPMI8402	-2.47735
Daporinad	RERFLCKJ	-2.45622
Daporinad	HCC827	-2.45207
BI-2536	A2058	-2.45157
Daporinad	OE21	-2.44969
Daporinad	SKMES1	-2.4472
Daporinad	NCIH747	-2.44131
Paclitaxel	HEL	-2.43778
BI-2536	RS411	-2.43634
Luminespib	KYSE510	-2.43619
Podophyllotoxin bromide	BV173	-2.43598
Vinorelbine	DMS79	-2.43348
BI-2536	HCT116	-2.42588
Rapamycin	KYSE510	-2.41762
Daporinad	HUH1	-2.40926
Daporinad	ABC1	-2.4083
Vincristine	HCC1599	-2.40167
Gemcitabine	HUTU80	-2.39609
Staurosporine	A427	-2.38761
Daporinad	SW780	-2.36628
BI-2536	ESS1	-2.35744
Vinblastine	HEP3B217	-2.3528
Dactolisib	JURLMK1	-2.35081
Daporinad	OVCAR4	-2.35072
Daporinad	HT1197	-2.34935
BI-2536	SKES1	-2.34782
BI-2536	RAJI	-2.34726
Vinblastine	HCC366	-2.34258
Daporinad	NCIH1623	-2.33899
Daporinad	KYSE410	-2.33693
Rapamycin	NCIH508	-2.33366
BI-2536	A673	-2.33063
BI-2536	AMO1	-2.32754
Daporinad	TE8	-2.32602
Navitoclax	DMS79	-2.32417
Mitoxantrone	MONOMAC6	-2.31986
Daporinad	OVTOKO	-2.30088
Daporinad	A704	-2.29884
Gemcitabine	DMS79	-2.29473
BI-2536	RPMI7951	-2.28861
Daporinad	LN229	-2.28655
Staurosporine	EFO27	-2.28408
Daporinad	EFO27	-2.28287
Vincristine	U266	-2.27588
Gemcitabine	SKM1	-2.27548
Dinaciclib	NCIH2009	-2.27254
Paclitaxel	OVK18	-2.27238
Rapamycin	HCC1599	-2.27001
Podophyllotoxin bromide	RPMI8402	-2.26858
Rapamycin	GMS10	-2.26442
BI-2536	KYM1	-2.26045
Daporinad	HDQP1	-2.25918
Dactinomycin	NB1	-2.24897
Navitoclax	NCIH1963	-2.24561
BI-2536	SUPB15	-2.2431
Vinorelbine	KPNYN	-2.24248
Dinaciclib	HCC1395	-2.24239
Vincristine	P31FUJ	-2.23298
BI-2536	A549	-2.22774
Daporinad	HCC202	-2.21647
Daporinad	OE19	-2.20682
Daporinad	HPAC	-2.20407
ABT737	NCIH2227	-2.19336
Daporinad	NCIH596	-2.18613
BI-2536	A2780	-2.18443
BI-2536	ST486	-2.1804
BI-2536	G401	-2.17821
Vincristine	NCIH508	-2.1759
Daporinad	JHH1	-2.17433
BI-2536	CAL62	-2.1524
BI-2536	AGS	-2.14809
MG-132	DOHH2	-2.14733
Daporinad	HOP92	-2.14695
Dactolisib	NCIH508	-2.14152
Daporinad	RCC10RGB	-2.13833
BI-2536	SUPT1	-2.12449
Sabutoclax	BV173	-2.12279
BI-2536	MDST8	-2.12111
BI-2536	OC314	-2.11997
Daporinad	C2BBE1	-2.11547
Teniposide	MONOMAC6	-2.11404
BI-2536	DAUDI	-2.10428
BI-2536	ALLSIL	-2.1041
BI-2536	KM12	-2.10115
Daporinad	OVISE	-2.09925
BI-2536	RKO	-2.09254
Daporinad	KYSE520	-2.09024
Navitoclax	NCIH2227	-2.08968
BI-2536	MHHCALL2	-2.08142
Dinaciclib	CAOV4	-2.08095
Daporinad	J82	-2.0771
Daporinad	NCIH2405	-2.07331
Dinaciclib	MDAMB175VII	-2.07085
BI-2536	NCIH1792	-2.06543
BI-2536	KELLY	-2.06305
Dinaciclib	NB1	-2.06303
Dactolisib	HUTU80	-2.06223
Daporinad	T47D	-2.0615
Daporinad	KLE	-2.05685
BI-2536	NOMO1	-2.05654
Vinblastine	HT115	-2.05546
BI-2536	MEG01	-2.05272
BMS-754807	JVM3	-2.04699
Vinorelbine	HCC366	-2.04672
Rapamycin	SNU1040	-2.04556
Podophyllotoxin bromide	MONOMAC6	-2.04472
Daporinad	HCC1143	-2.03855
BI-2536	TC71	-2.03829
Dactolisib	KYSE510	-2.02097
Dactolisib	GMS10	-2.01655
Vinblastine	CORL95	-2.01558
BI-2536	KARPAS299	-2.01556
Dinaciclib	HCC202	-2.01322
Vinorelbine	HEP3B217	-2.0054
BI-2536	HT144	-2.00377
Daporinad	NCIH1568	-1.99959
BI-2536	EM2	-1.99698
Staurosporine	DMS79	-1.9907
Paclitaxel	A427	-1.98522
AZD5153	MONOMAC6	-1.98468
BI-2536	BICR22	-1.98267
BI-2536	JURKAT	-1.97795
Daporinad	BT20	-1.97675
Dinaciclib	HCC2218	-1.96628
BI-2536	DAOY	-1.96576
Daporinad	A498	-1.96366
BMS-754807	DEL	-1.95935
BI-2536	ES2	-1.95237
BI-2536	G402	-1.95233
BI-2536	DETROIT562	-1.94668
Daporinad	MKN7	-1.94241
Trametinib	HEP3B217	-1.93966
Daporinad	EKVX	-1.93864
Daporinad	HCC1428	-1.9374
AZD8055	A4FUK	-1.93337
Paclitaxel	SKMEL5	-1.93213
Epirubicin	KASUMI1	-1.92956
Dactolisib	TE15	-1.92846
BMS-754807	MOLM13	-1.92791
Daporinad	NCIH1838	-1.92663
Alisertib	MONOMAC6	-1.91756
BI-2536	AM38	-1.91568
BMS-754807	MV411	-1.91391
Vinblastine	HCC202	-1.91373
Dactinomycin	HCC202	-1.91146
Pevonedistat	DOHH2	-1.91137
Dactolisib	KASUMI1	-1.91072
BI-2536	SKPNDW	-1.91065
BI-2536	NCIH209	-1.91044
Daporinad	NCIH2347	-1.90041
BI-2536	HCC1806	-1.90015
PD0325901	NCIH508	-1.89668
BI-2536	MKN45	-1.88765
Daporinad	OSRC2	-1.88758
Rapamycin	SNU16	-1.88318
BI-2536	KCL22	-1.87973
Daporinad	HCC1419	-1.87958
BI-2536	GMS10	-1.8789
Daporinad	HUH7	-1.87605
BI-2536	REH	-1.87532
Cytarabine	JURLMK1	-1.86557
Venetoclax	DMS79	-1.85527
Epirubicin	HEL	-1.85382
Epirubicin	HUTU80	-1.85338
BI-2536	OVCAR8	-1.8517
BI-2536	GDM1	-1.85109
Sabutoclax	RPMI8402	-1.8437
Foretinib	DOHH2	-1.84212
BI-2536	HSC3	-1.84203
Staurosporine	ECC12	-1.84033
Epirubicin	GMS10	-1.83622
Dinaciclib	FU97	-1.83165
Dactinomycin	HCC2218	-1.8314
Daporinad	NCIH1650	-1.83088
Dinaciclib	NCIH2452	-1.83073
Dinaciclib	SW1990	-1.81544
Daporinad	NCIH196	-1.80269
BI-2536	LS513	-1.80235
BI-2536	HCC78	-1.80211
Daporinad	NCIH1563	-1.79971
Trametinib	KASUMI1	-1.79656
BI-2536	SF539	-1.79513
Staurosporine	EKVX	-1.7911
BI-2536	SW620	-1.78636
Daporinad	NCIH1573	-1.78482
Daporinad	NUGC4	-1.7841
Topotecan	WSUDLCL2	-1.77762
BI-2536	WSUDLCL2	-1.77525
BI-2536	KP4	-1.77322
BMS-754807	DOHH2	-1.7669
Vinblastine	ECC12	-1.7664
Dactolisib	LS513	-1.76215
BI-2536	LU65	-1.75751
Vinblastine	HCC15	-1.75223
AZD8055	A3KAW	-1.74891
Paclitaxel	CL34	-1.74699
BI-2536	SCC4	-1.74293
MK-1775	DOHH2	-1.74005
BMS-754807	697	-1.74003
BI-2536	HARA	-1.73928
Vincristine	NCIH2009	-1.7384
Daporinad	HCC1937	-1.73768
BI-2536	LOVO	-1.73431
BMS-754807	A3KAW	-1.73238
AZD8055	NCIH929	-1.73209
BI-2536	NUGC3	-1.73075
BI-2536	MOLP8	-1.72843
BI-2536	HCT15	-1.72661
Topotecan	MONOMAC6	-1.72658
Gemcitabine	KYSE510	-1.72408
BI-2536	DB	-1.71955
Dactolisib	HCC1599	-1.7173
Rapamycin	HCC1569	-1.71508
BI-2536	NCIH2122	-1.71482
AZD8055	AMO1	-1.71376
Staurosporine	QGP1	-1.71255
BI-2536	PF382	-1.71195
Daporinad	PANC0813	-1.7107
Alisertib	RPMI8402	-1.70887
BI-2536	MHHES1	-1.70436
Vincristine	NB1	-1.70291
BI-2536	BFTC909	-1.69693
Vincristine	SNU16	-1.68768
BI-2536	DND41	-1.67037
Vincristine	NCIH1648	-1.66435
Vinblastine	LP1	-1.66155
BI-2536	PSN1	-1.65979
Sabutoclax	MONOMAC6	-1.65062
Trametinib	QGP1	-1.64882
BI-2536	HT29	-1.64827
Dinaciclib	UACC812	-1.64112
BI-2536	NCIH929	-1.63321
Dactinomycin	ECC12	-1.63009
Daporinad	BT474	-1.62342
Dinaciclib	CORL95	-1.62179
BI-2536	SNU1	-1.61999
BI-2536	L540	-1.61585
BI-2536	NCIH1155	-1.61494
BMS-754807	BV173	-1.61485
Vincristine	CAMA1	-1.61255
BI-2536	TOV112D	-1.60985
BI-2536	SUDHL5	-1.60591
BMS-754807	JVM2	-1.60364
BMS-754807	A4FUK	-1.60079
Dinaciclib	TGBC11TKB	-1.59751
Topotecan	SKNFI	-1.59673
AZD8055	A2780	-1.59183
AZD8055	KMS12BM	-1.58884
BMS-754807	EOL1CELL	-1.58763
BI-2536	RPMI8226	-1.58527
Pevonedistat	JURLMK1	-1.58254
BI-2536	NCIH82	-1.58104
Dactinomycin	CORL95	-1.57799
Epirubicin	KYSE510	-1.57712
MG-132	HUTU80	-1.5736
BI-2536	A172	-1.56974
BI-2536	HUTU80	-1.56679
Daporinad	HCC2218	-1.56586
BI-2536	CL40	-1.56342
AZD8055	MOLM13	-1.56057
Podophyllotoxin bromide	WSUDLCL2	-1.56041
BI-2536	KASUMI1	-1.55872
BI-2536	SKMM2	-1.5586
AZD8055	GA10	-1.5562
Rapamycin	HCC202	-1.55392
Venetoclax	DOHH2	-1.55176
MG-132	GMS10	-1.54845
BI-2536	CAL33	-1.5472
BI-2536	NCIH3122	-1.54482
AZD8055	OPM2	-1.54477
BI-2536	LXF289	-1.53912
BI-2536	IGR37	-1.53909
Paclitaxel	DMS79	-1.53865
Osimertinib	HCC2218	-1.53218
MG-132	KYSE510	-1.53076
BI-2536	BHT101	-1.52782
Dinaciclib	UMUC3	-1.52699
Epirubicin	OCIAML5	-1.52655
BI-2536	VMCUB1	-1.52585
Dinaciclib	KMRC1	-1.51749
AZD8055	MM1S	-1.51656
AZD8055	SUDHL8	-1.51471
Podophyllotoxin bromide	OC314	-1.51386
BI-2536	BCPAP	-1.51357
BI-2536	CAL27	-1.51294
Vinorelbine	HCC202	-1.51107
BI-2536	ONS76	-1.51048
BI-2536	SH4	-1.51016
Mitoxantrone	WSUDLCL2	-1.50926
AZD8055	DOHH2	-1.50912
BI-2536	IGROV1	-1.50762
BI-2536	HSC2	-1.50648
Daporinad	EFM192A	-1.50599
BMS-754807	SUDHL8	-1.49948
BI-2536	HL60	-1.49849
Rapamycin	SKM1	-1.49646
Dactolisib	SNU1040	-1.496
BI-2536	TT2609C02	-1.49281
BMS-754807	SUDHL6	-1.49156
AZD8055	MOLP8	-1.48959
Rapamycin	OVK18	-1.48761
Gemcitabine	NCIH508	-1.48379
Epirubicin	SKM1	-1.47973
AZD8055	MV411	-1.47424
BI-2536	NCIH446	-1.46974
BI-2536	NCIH211	-1.4679
Dinaciclib	NCIH1341	-1.46477
BI-2536	HEL	-1.461
ABT737	HEL	-1.45935
Paclitaxel	HCC202	-1.45837
Rapamycin	A427	-1.45498
BI-2536	OPM2	-1.45293
Rapamycin	HCC2218	-1.45244
BI-2536	ACHN	-1.44841
AZD8055	MONOMAC6	-1.44236
Teniposide	WSUDLCL2	-1.441
MG-132	KASUMI1	-1.44051
AZD8055	ST486	-1.43394
BMS-754807	AMO1	-1.43202
Dinaciclib	PANC0327	-1.43079
BMS-754807	JURLMK1	-1.42773
BMS-754807	GA10	-1.42503
BI-2536	EBC1	-1.42361
ABT737	SKM1	-1.42146
BI-2536	TE4	-1.42122
BI-2536	CALU6	-1.41794
Staurosporine	LP1	-1.41694
BI-2536	SNU387	-1.41541
BMS-754807	NALM6	-1.41254
Rapamycin	SW48	-1.41221
Docetaxel	ECC12	-1.40835
BI-2536	NCIH1703	-1.40577
BI-2536	KYSE150	-1.40208
BI-2536	FADU	-1.40172
AZD8055	DEL	-1.39804
Dinaciclib	SKMEL1	-1.39334
BI-2536	42MGBA	-1.38931
Paclitaxel	HEP3B217	-1.38448
Vinblastine	NCIH2029	-1.38309
BI-2536	KYSE510	-1.3828
BI-2536	OCIAML5	-1.36708
Venetoclax	NCIH2227	-1.36645
BMS-754807	KE37	-1.36533
AZD8055	EOL1CELL	-1.36437
BI-2536	MG63	-1.36294
Podophyllotoxin bromide	CAL148	-1.36083
Dinaciclib	SW1783	-1.35911
Vinblastine	QGP1	-1.35696
Dasatinib	DOHH2	-1.35538
BI-2536	LS411N	-1.35457
AZD8055	SKMM2	-1.3542
Gemcitabine	MESSA	-1.3527
Vinorelbine	ECC12	-1.35234
Podophyllotoxin bromide	NCIH1703	-1.35151
Dactolisib	SKMEL5	-1.35121
Daporinad	UACC893	-1.35075
AZD8055	OCIAML3	-1.35051
BI-2536	MOLT13	-1.34926
AZD8055	OCIAML2	-1.34839
BMS-754807	BL41	-1.34614
BMS-754807	SUDHL10	-1.3457
BI-2536	KMH2	-1.34404
Cytarabine	HEL	-1.34319
AZD8055	KU812	-1.3429
Rapamycin	SKMEL5	-1.34176
Dinaciclib	ECC12	-1.33886
BMS-754807	MOLT16	-1.33831
AZD8055	BL41	-1.33609
BI-2536	NCIH526	-1.33462
Topotecan	OC314	-1.32897
JQ1	NCIH929	-1.32512
Paclitaxel	HCC366	-1.3236
BI-2536	HCC44	-1.3223
BMS-754807	NAMALWA	-1.31055
Vincristine	HCC1395	-1.31014
Navitoclax	HEL	-1.30895
AZD8055	SUDHL6	-1.30837
Vinblastine	SNU81	-1.30562
Navitoclax	NCIH1694	-1.30385
Vinorelbine	SNU61	-1.30351
BI-2536	UACC62	-1.30305
ABT737	CORL95	-1.29896
Vinorelbine	CAS1	-1.29844
BMS-754807	MONOMAC6	-1.29749
BI-2536	CA46	-1.29677
Vinorelbine	LP1	-1.29221
AZD8055	JURLMK1	-1.28281
BI-2536	G361	-1.28254
BMS-754807	NCIH929	-1.27994
Epirubicin	LS513	-1.2794
BI-2536	HOS	-1.27861
Alisertib	SUPB15	-1.27839
Dinaciclib	SKNFI	-1.27801
BMS-754807	P12ICHIKAWA	-1.27655
BI-2536	SNUC5	-1.27468
JQ1	A4FUK	-1.27275
BI-2536	639V	-1.26947
BI-2536	LOUNH91	-1.26733
BMS-754807	CMLT1	-1.26506
BI-2536	SKNAS	-1.26476
Vincristine	UMUC3	-1.26058
Epirubicin	NCIH508	-1.26054
AZD7762	KASUMI1	-1.25925
BI-2536	C32	-1.2568
BMS-754807	RPMI8402	-1.25523
BMS-754807	SUPM2	-1.25076
BI-2536	COLO679	-1.25016
BI-2536	SW1710	-1.24886
Navitoclax	NCIH2029	-1.24672
AZD8055	SUDHL10	-1.24589
Dactolisib	OCIAML5	-1.24541
BI-2536	MIAPACA2	-1.24399
AZD8055	JVM3	-1.24119
Vinorelbine	QGP1	-1.23901
AZD8055	NCIH2122	-1.23808
AZD8055	KARPAS620	-1.23707
Podophyllotoxin bromide	NCIH69	-1.23653
BMS-754807	KOPN8	-1.23571
Epirubicin	TE15	-1.23366
BI-2536	LOUCY	-1.22909
Paclitaxel	HT115	-1.22737
Dactinomycin	UACC893	-1.22719
Rapamycin	HEL	-1.22568
Rapamycin	NCIH1963	-1.22005
BMS-754807	LAMA84	-1.21982
AZD8055	AGS	-1.2166
Staurosporine	ABC1	-1.21264
BMS-754807	KU812	-1.21212
BMS-754807	A2780	-1.21069
AZD8055	NAMALWA	-1.20655
BI-2536	LCLC97TM1	-1.20237
AZD8055	CHP212	-1.20008
AZD8055	TOV112D	-1.19519
BMS-754807	OCIAML2	-1.19115
AZD8055	KASUMI1	-1.18904
Rapamycin	NCIH1694	-1.18891
AZD8055	LAMA84	-1.18622
Podophyllotoxin bromide	KYSE150	-1.18477
AZD8055	IGROV1	-1.18327
Venetoclax	HEL	-1.18297
BI-2536	SNU398	-1.1819
BI-2536	NCIH2009	-1.18064
Staurosporine	NCIH2227	-1.17762
Epirubicin	HCC1599	-1.1775
BI-2536	GAMG	-1.17268
Navitoclax	SKM1	-1.17251
Vincristine	TT_ESCA	-1.16868
BMS-754807	ST486	-1.16743
Vincristine	SKNFI	-1.16741
AZD8055	RPMI8226	-1.16716
BI-2536	CADOES1	-1.16702
BI-2536	GI1	-1.16262
Vincristine	MDAMB415	-1.16244
BI-2536	SKUT1	-1.16195
MG-132	SKMEL5	-1.16021
MG-132	HEL	-1.15995
Navitoclax	KPNYN	-1.15876
Vincristine	SW1990	-1.14983
BI-2536	UACC257	-1.14959
AZD8055	L363	-1.14664
BI-2536	7860	-1.1442
BI-2536	P31FUJ	-1.14312
ABT737	NCIH2029	-1.14267
Venetoclax	SKM1	-1.14107
Rapamycin	HT115	-1.13997
Daporinad	ASPC1	-1.1357
MG-132	OVK18	-1.13404
AZD8055	RH41	-1.13378
BMS-754807	OCIAML3	-1.1325
BI-2536	NCIH508	-1.13228
BMS-754807	A375	-1.13126
BI-2536	WM115	-1.12772
AZD8055	LOXIMVI	-1.12612
AZD8055	RAJI	-1.12585
OTX015	MV411	-1.12517
BI-2536	SKHEP1	-1.12481
Gemcitabine	CL34	-1.12443
Vinorelbine	NCIH2227	-1.12162
BI-2536	NCIH2023	-1.12157
BI-2536	L428	-1.11888
BI-2536	OE33	-1.11854
BI-2536	SW48	-1.11819
BMS-754807	DU4475	-1.11505
AZD8055	LNCAPCLONEFGC	-1.11456
BI-2536	ECGI10	-1.11443
JQ1	AMO1	-1.11436
Rapamycin	UACC893	-1.11181
Rapamycin	FTC133	-1.11139
ABT737	DOHH2	-1.10951
BI-2536	2313287	-1.10745
BI-2536	SKNDZ	-1.10416
AZD8055	BFTC905	-1.1041
AZD8055	DETROIT562	-1.10293
MG-132	SKM1	-1.10088
Sabutoclax	WSUDLCL2	-1.09957
BI-2536	GCT	-1.09733
Vincristine	NCIH1341	-1.09602
Podophyllotoxin bromide	CORL279	-1.09589
AZD8055	L1236	-1.09569
BMS-754807	OPM2	-1.09409
Dactolisib	HCC1569	-1.09229
Vinblastine	NCIH2227	-1.09192
BMS-754807	OCIM1	-1.09139
MG-132	HCC366	-1.08934
BMS-754807	RS411	-1.08829
BI-2536	SNUC1	-1.08376
BI-2536	NCIH1299	-1.08068
Rapamycin	LP1	-1.08001
AZD8055	KU1919	-1.07745
Vincristine	CAOV4	-1.07532
BMS-754807	MOLP8	-1.07127
BI-2536	CAL54	-1.07013
BMS-754807	D283MED	-1.06998
AZD8055	JURKAT	-1.06977
AZD8055	NALM6	-1.0684
Rapamycin	HEP3B217	-1.06738
AZD8055	G401	-1.05991
BI-2536	EPLC272H	-1.05697
BI-2536	NCIH1876	-1.05546
Dinaciclib	UACC893	-1.05273
AZD8055	RPMI8402	-1.05268
Vinblastine	HCC2218	-1.0486
Vinorelbine	NCIH2029	-1.04836
AZD8055	OCIM1	-1.03995
BI-2536	CFPAC1	-1.03964
MG-132	A427	-1.0384
Dactolisib	SKM1	-1.03108
BI-2536	SKM1	-1.02988
Paclitaxel	CORL95	-1.02697
Telomerase Inhibitor IX	DOHH2	-1.02171
Trametinib	DOHH2	-1.02095
Epirubicin	DMS79	-1.02016
Dinaciclib	MEWO	-1.02014
AZD8055	BV173	-1.01947
AZD8055	JVM2	-1.01598
BI-2536	TE15	-1.01264
BI-2536	SU8686	-1.01043
AZD8055	MOLT16	-1.00967
BI-2536	RT112	-1.0093
BI-2536	5637	-1.00849
Vincristine	NCIH2452	-1.00656
BI-2536	NCIH524	-1.0064
Dactolisib	HCC2218	-1.00485
AZD8055	SUPM2	-1.00331
AZD8055	G402	-1.00317
Sabutoclax	KCL22	-1.00209
BMS-754807	CHP212	-1.00022
BMS-754807	BFTC905	-0.998583
BMS-754807	RAJI	-0.995191
Osimertinib	NCIH508	-0.994373
Docetaxel	QGP1	-0.99027
Rapamycin	CL34	-0.986057
AZD8055	697	-0.980423
Dactolisib	CL34	-0.978709
Podophyllotoxin bromide	HCC1599	-0.977702
MG-132	EFO27	-0.97755
AZD8055	KE37	-0.976503
Rapamycin	HCC366	-0.975366
BI-2536	SNU16	-0.972541
AZD8055	KARPAS422	-0.971363
BI-2536	YH13	-0.968692
AZD7762	OCIAML5	-0.967542
BI-2536	SNU175	-0.966129
AZD8055	EM2	-0.964153
BI-2536	DANG	-0.959698
AZD8055	JJN3	-0.958861
AZD8055	DAUDI	-0.957855
AZD8055	HUTU80	-0.9573
BI-2536	CL34	-0.955203
BMS-754807	KU1919	-0.954892
AZD8055	TC71	-0.954604
BMS-754807	JURKAT	-0.953955
MG-132	DMS79	-0.947122
Dactolisib	HEL	-0.945404
Podophyllotoxin bromide	P31FUJ	-0.944961
AZD8055	HGC27	-0.943771
BMS-754807	SUPB15	-0.941203
Rapamycin	EFO27	-0.939514
AZD8055	HSC2	-0.937567
AZD8055	MEG01	-0.936393
AZD8055	H4	-0.935285
JQ1	A3KAW	-0.934318
BI-2536	SW1088	-0.931855
AZD8055	KCL22	-0.931824
AZD8055	RPMI7951	-0.931511
AZD8055	LOUCY	-0.929996
BMS-754807	LOXIMVI	-0.929627
BI-2536	647V	-0.929487
BI-2536	SKMEL5	-0.928207
BMS-754807	H4	-0.927637
BMS-754807	SKMM2	-0.922379
BI-2536	LCLC103H	-0.922355
Sabutoclax	CAL148	-0.917549
AZD8055	CMLT1	-0.916908
Dinaciclib	FUOV1	-0.91677
MG-132	HEP3B217	-0.914916
AZD7762	HEL	-0.906885
BI-2536	KARPAS422	-0.906631
AZD8055	BICR22	-0.906427
AZD8055	KARPAS299	-0.905359
BI-2536	SW1990	-0.90183
AZD5153	RPMI8402	-0.899334
BI-2536	SCC15	-0.898245
AZD8055	HARA	-0.894688
AZD8055	8MGBA	-0.892965
Rapamycin	TE8	-0.891848
Daporinad	COLO678	-0.888738
MG-132	QGP1	-0.888352
Vinblastine	EFO27	-0.885095
AZD8055	A549	-0.884008
BMS-754807	KMS12BM	-0.883012
Luminespib	HCC202	-0.882623
BMS-754807	A101D	-0.877615
AZD8055	D283MED	-0.871881
AZD8055	KYM1	-0.87173
AZD8055	ECGI10	-0.871647
AZD8055	P12ICHIKAWA	-0.869744
Trametinib	HEL	-0.867125
BI-2536	GRANTA519	-0.866126
AZD8055	CAL54	-0.862476
Rapamycin	SNU61	-0.861415
BI-2536	MESSA	-0.859797
BI-2536	KMS12BM	-0.855503
OTX015	MONOMAC6	-0.853404
Teniposide	OC314	-0.853394
AZD7762	SKM1	-0.853294
AZD8055	SCC4	-0.850689
BI-2536	CORL311	-0.849581
AZD8055	NOMO1	-0.847158
BI-2536	NCIH1048	-0.846953
Sabutoclax	NCIH69	-0.845939
BMS-754807	SUPT1	-0.844584
BI-2536	CAL29	-0.843887
Vinorelbine	TE8	-0.843593
Navitoclax	PF382	-0.843509
BI-2536	IGR1	-0.84248
BI-2536	TE6	-0.841687
BMS-754807	MM1S	-0.84085
Rapamycin	DMS79	-0.838855
BI-2536	SCC9	-0.834649
BI-2536	CORL279	-0.829206
Dactolisib	HEP3B217	-0.828744
BMS-754807	8MGBA	-0.828312
Mitoxantrone	OC314	-0.82772
BI-2536	JJN3	-0.827413
BI-2536	U87MG	-0.826374
Vincristine	TGBC11TKB	-0.825737
BI-2536	L1236	-0.824435
Dactolisib	HCC366	-0.82341
BMS-754807	ALLSIL	-0.82337
Gemcitabine	OVK18	-0.822992
BI-2536	KYSE270	-0.818454
AZD8055	ESS1	-0.817933
Podophyllotoxin bromide	NCIH508	-0.814645
BI-2536	SJRH30	-0.811179
AZD8055	SNU1	-0.809321
AZD8055	NCIH1648	-0.807847
BI-2536	CORL23	-0.807416
AZD5582	MV411	-0.806226
Dactolisib	HT115	-0.804614
Sabutoclax	OC314	-0.804173
Dactolisib	OVK18	-0.804121
BI-2536	NCIH1975	-0.803728
AZD8055	SUPB15	-0.80277
BI-2536	SW1463	-0.802018
Paclitaxel	LP1	-0.797756
Dactinomycin	TT_THCA	-0.797616
MG-132	NCIH2227	-0.795335
BI-2536	769P	-0.791824
Dinaciclib	RMGI	-0.79163
AZD8055	A2058	-0.790089
BMS-754807	TOV112D	-0.788679
AZD8055	GDM1	-0.784
AZD8055	HSC3	-0.782476
AZD8055	SUPT1	-0.780754
AZD8055	HL60	-0.779184
AZD8055	CAL27	-0.770385
BMS-754807	MHHCALL2	-0.768453
BI-2536	MM1S	-0.768081
BI-2536	DMS273	-0.767996
AZD8055	GMS10	-0.76787
Talazoparib	HEL	-0.765635
BI-2536	SW948	-0.765582
AZD8055	L540	-0.765524
BI-2536	KMRC20	-0.760983
JQ1	OPM2	-0.759178
BMS-754807	AGS	-0.757938
AZD8055	KYSE150	-0.757814
Navitoclax	P12ICHIKAWA	-0.7564
BMS-754807	KYM1	-0.753709
AZD8055	DMS273	-0.753105
Rapamycin	ECC12	-0.753012
JQ1	KMS12BM	-0.750011
BI-2536	FTC133	-0.74993
AZD8055	NCIH82	-0.748085
BMS-754807	NCIH2122	-0.746941
BMS-754807	RPMI8226	-0.743485
BMS-754807	DAUDI	-0.739988
AZD8055	OC314	-0.738996
Vincristine	FU97	-0.738868
JQ1	SUDHL8	-0.738589
BMS-754807	IGROV1	-0.736755
BI-2536	HGC27	-0.735024
Vinorelbine	HCC2218	-0.733931
BI-2536	TE1	-0.729555
Navitoclax	DOHH2	-0.729023
Venetoclax	JURLMK1	-0.728983
AZD8055	CA46	-0.727941
BI-2536	PATU8988T	-0.727836
BI-2536	KYSE180	-0.72779
Dactolisib	A427	-0.726325
BMS-754807	TC71	-0.726212
BMS-754807	A2058	-0.725317
MG-132	EKVX	-0.724456
JQ1	DEL	-0.721226
BI-2536	L363	-0.719398
BMS-754807	REH	-0.716855
Vincristine	KMRC1	-0.716585
BI-2536	NCIH1648	-0.71564
BMS-754807	KASUMI1	-0.713412
AZD8055	SNU398	-0.711252
AZD8055	SF539	-0.710942
BMS-754807	G401	-0.710013
Vincristine	PANC0327	-0.709992
AZD8055	LXF289	-0.707126
Paclitaxel	ECC12	-0.70526
AZD8055	KYSE510	-0.703172
AZD8055	2313287	-0.703167
JQ1	DOHH2	-0.702272
AZD8055	A375	-0.702138
AZD8055	MOLT13	-0.699939
AZD8055	NCIH69	-0.695585
Sabutoclax	CORL279	-0.694367
BMS-754807	EM2	-0.690883
BMS-754807	LOUCY	-0.690018
Dihydrorotenone	NCIH1341	-0.688172
BMS-754807	A549	-0.687233
Rapamycin	ABC1	-0.686062
BMS-754807	ESS1	-0.685666
Rapamycin	MKN7	-0.682912
AZD8055	SNU16	-0.681823
Rapamycin	EKVX	-0.681017
Sabutoclax	NCIH1703	-0.679319
AZD8055	TE4	-0.677979
Docetaxel	NCIH2227	-0.673156
AZD8055	CAL33	-0.673048
BMS-754807	DETROIT562	-0.671797
Gemcitabine	NCIH2227	-0.67077
BMS-754807	KELLY	-0.670651
Talazoparib	DOHH2	-0.670294
JQ1	MOLM13	-0.66688
Vincristine	CORL95	-0.665892
BMS-754807	RPMI7951	-0.663251
BI-2536	OCUM1	-0.659806
MG-132	ABC1	-0.658617
BI-2536	VMRCRCZ	-0.656496
BMS-754807	GDM1	-0.65647
BMS-754807	KARPAS299	-0.655903
AZD8055	A101D	-0.650381
Dinaciclib	NCIH2342	-0.649518
AZD8055	BHT101	-0.648406
Dactolisib	EFO27	-0.648114
Dactolisib	HCC202	-0.647056
Dihydrorotenone	NB1	-0.646609
Dihydrorotenone	CORL95	-0.646391
BMS-754807	A673	-0.646276
MG-132	ECC12	-0.645336
AZD8055	BFTC909	-0.643654
BI-2536	SKLU1	-0.642548
Dinaciclib	SJSA1	-0.640036
BI-2536	HOP62	-0.638168
Epirubicin	SNU1040	-0.637666
BMS-754807	MEG01	-0.637382
BI-2536	CAOV4	-0.632446
Sabutoclax	P31FUJ	-0.630147
AZD8055	TE15	-0.628891
BMS-754807	L363	-0.626226
BMS-754807	SKES1	-0.624022
AZD8055	EPLC272H	-0.623868
Venetoclax	CORL95	-0.620687
AZD5153	CAL148	-0.6204
Podophyllotoxin bromide	NCIH1648	-0.620064
Epirubicin	OVK18	-0.61886
Rapamycin	NCIH2029	-0.617949
Epirubicin	SKMEL5	-0.614725
Epirubicin	CL34	-0.613308
AZD8055	SUDHL5	-0.612694
Vincristine	HCC202	-0.612123
Dinaciclib	CORL88	-0.611944
JQ1	JVM3	-0.611521
AZD8055	NCIH524	-0.611042
Vincristine	SW1783	-0.603852
AZD8055	RS411	-0.603465
BMS-754807	HT144	-0.600712
BMS-754807	RH41	-0.600318
BI-2536	NCIH1781	-0.599526
BMS-754807	HGC27	-0.598484
Dihydrorotenone	NCIH69	-0.596884
BMS-754807	MKN45	-0.592621
Topotecan	UMUC3	-0.590166
Dinaciclib	SKNSH	-0.589825
AZD8055	TE9	-0.588389
Rapamycin	KPNYN	-0.587941
BMS-754807	KCL22	-0.587366
AZD8055	LU65	-0.585603
Topotecan	CORL279	-0.584609
Entinostat	MV411	-0.584398
AZD8055	NCIH1703	-0.58312
MG-132	LP1	-0.583031
BMS-754807	PF382	-0.582513
JQ1	MM1S	-0.582202
BMS-754807	G402	-0.581694
JQ1	GA10	-0.581509
BMS-754807	ECGI10	-0.580206
BI-2536	NCIH520	-0.578121
BMS-754807	MOLT13	-0.578113
AZD8055	OCIAML5	-0.576139
Podophyllotoxin bromide	NCIH2009	-0.575191
BI-2536	LS180	-0.574534
AZD8055	KYSE140	-0.571784
BMS-754807	NOMO1	-0.571177
AZD8055	REH	-0.561054
BMS-754807	L540	-0.560856
BI-2536	UMUC3	-0.558228
AZD8055	PF382	-0.557524
Podophyllotoxin bromide	NB1	-0.557114
AZD5991	MONOMAC6	-0.554308
AZD8055	P31FUJ	-0.554245
BMS-754807	HSC2	-0.553907
AZD8055	MKN45	-0.553163
Osimertinib	UACC893	-0.55271
AZD7762	HUTU80	-0.552436
GNE-317	OPM2	-0.551948
Vinorelbine	EFO27	-0.551818
Topotecan	NCIH1703	-0.550472
AZD8055	VMCUB1	-0.54966
BI-2536	RT4	-0.549345
Telomerase Inhibitor IX	JURLMK1	-0.545615
AZD8055	HT144	-0.545453
AZD8055	KOPN8	-0.542911
BI-2536	NCIH1694	-0.542436
BMS-754807	BICR22	-0.541687
BMS-754807	DB	-0.538416
BI-2536	NCIH2170	-0.537079
AZD8055	NCIH1792	-0.536334
BMS-754807	OC314	-0.533209
JQ1	MV411	-0.532436
BMS-754807	NCIH82	-0.530406
BI-2536	NCIH2228	-0.530322
BI-2536	K562	-0.529516
BMS-754807	LNCAPCLONEFGC	-0.529409
Navitoclax	LP1	-0.528309
Vincristine	SKMEL1	-0.526297
AZD8055	NUGC3	-0.525177
AZD8055	OE33	-0.524775
BMS-754807	HUTU80	-0.523115
BI-2536	TYKNU	-0.522535
Topotecan	P31FUJ	-0.517077
BI-2536	MSTO211H	-0.51376
BI-2536	PANC0203	-0.504787
BMS-754807	LU65	-0.501527
AZD8055	NCIH2170	-0.500996
AZD8055	IGR37	-0.500089
Topotecan	NCIH1341	-0.499632
JQ1	MOLP8	-0.498992
AZD7762	GMS10	-0.498665
BMS-754807	HARA	-0.495997
JQ1	MONOMAC6	-0.495963
Trametinib	GMS10	-0.494849
BMS-754807	WSUDLCL2	-0.493569
BI-2536	HT1080	-0.492698
AZD8055	NCIH211	-0.486554
BI-2536	NCIH2087	-0.485201
BMS-754807	SCC4	-0.484488
Teniposide	NCIH1703	-0.48244
BI-2536	SNU407	-0.481784
AZD8055	ACHN	-0.481398
BMS-754807	CAL62	-0.480695
AZD8055	UACC62	-0.479976
BMS-754807	JJN3	-0.479957
Podophyllotoxin bromide	SNU16	-0.479831
Cytarabine	SKM1	-0.479708
Dinaciclib	NCIH2066	-0.477598
AZD8055	KYSE180	-0.47375
BMS-754807	L1236	-0.472331
Mitoxantrone	P31FUJ	-0.471997
BI-2536	TE9	-0.470828
Gemcitabine	HCC366	-0.468506
AZD8055	SKMEL5	-0.468442
BI-2536	PC14	-0.46822
BI-2536	RH41	-0.466853
BI-2536	NCIH2452	-0.466518
MK-8776	DOHH2	-0.466268
Teniposide	CORL279	-0.465558
AZD8055	ALLSIL	-0.465419
BI-2536	PANC0327	-0.463218
Rapamycin	SNU81	-0.459339
BI-2536	T98G	-0.45917
BI-2536	TOV21G	-0.458351
AZD8055	NCIH446	-0.457232
Teniposide	P31FUJ	-0.456337
BMS-754807	CAL148	-0.456022
BI-2536	CAPAN1	-0.455792
AZD8055	HCC44	-0.453001
Gemcitabine	QGP1	-0.452464
AZD8055	MHHCALL2	-0.44996
AZD8055	DANG	-0.4497
BMS-754807	HCC1806	-0.44944
AZD8055	KELLY	-0.449196
Dihydrorotenone	CAL148	-0.447295
BI-2536	BXPC3	-0.447108
BI-2536	NCIH1651	-0.446709
BMS-754807	KARPAS422	-0.443331
JQ1	ST486	-0.442702
AZD8055	WSUDLCL2	-0.440978
AZD8055	SJRH30	-0.44095
AZ960	MONOMAC6	-0.436555
BMS-754807	HL60	-0.436213
BMS-754807	SUDHL5	-0.435979
AZD7762	KYSE510	-0.435094
GSK2606414	MV411	-0.434674
BMS-754807	NCIH1792	-0.432377
Pevonedistat	HEL	-0.428774
MK-1775	KASUMI1	-0.428084
BMS-754807	NCIH211	-0.427568
AZD8055	SKM1	-0.426512
AZD8055	A172	-0.420986
Navitoclax	RPMI8402	-0.419473
AZD8055	DB	-0.418969
AZD8055	42MGBA	-0.418323
GNE-317	NCIH508	-0.417801
BI-2536	NCIH1915	-0.416898
JQ1	EOL1CELL	-0.414461
BI-2536	CCK81	-0.410931
BMS-754807	CAL54	-0.410415
AZD8055	PC14	-0.407636
Dinaciclib	HS766T	-0.407459
BMS-754807	SF539	-0.406852
AZD8055	YH13	-0.405462
BMS-754807	GMS10	-0.405151
BMS-754807	KYSE150	-0.404721
BMS-754807	DAOY	-0.402957
GNE-317	HSC2	-0.402394
Dinaciclib	MKN7	-0.401426
BMS-754807	HSC3	-0.400016
AZD8055	SKUT1	-0.398878
BMS-754807	SNU1	-0.397918
AZD8055	SNU387	-0.396889
BMS-754807	NCIH1648	-0.396104
BMS-754807	SNU398	-0.393
AZD8055	HOS	-0.392431
BMS-754807	CAL27	-0.390786
GNE-317	DOHH2	-0.389873
Pevonedistat	NCIH1694	-0.386582
AZD8055	AM38	-0.386152
Gemcitabine	HGC27	-0.385368
AZD8055	OVCAR8	-0.385313
AZD8055	DAOY	-0.381348
Mitoxantrone	NCIH1703	-0.380756
AZD8055	NCIH1975	-0.380426
Rapamycin	NCIH2227	-0.379774
AZD8055	G361	-0.379672
Dasatinib	NCIH508	-0.378667
AZD8055	CAL62	-0.378535
BI-2536	HUCCT1	-0.377786
BI-2536	A253	-0.375458
BMS-754807	SKPNDW	-0.368523
Dasatinib	KASUMI1	-0.367194
BI-2536	COLO792	-0.365984
AZD8055	HCC78	-0.365381
AZD8055	KYSE270	-0.364284
JQ1	KASUMI1	-0.363316
Dinaciclib	NCIH1573	-0.3631
BMS-754807	DMS273	-0.362181
AZD8055	FADU	-0.361895
BMS-754807	NCIH524	-0.361638
JQ1	SUDHL6	-0.360035
BMS-754807	DND41	-0.35722
AZD8055	NCIH3122	-0.354643
Rapamycin	QGP1	-0.354525
Podophyllotoxin bromide	HCC1395	-0.35401
BI-2536	KALS1	-0.351939
BI-2536	HT55	-0.351575
Dihydrorotenone	CORL88	-0.350345
AZD8055	SCC15	-0.348462
BI-2536	ECC10	-0.342966
Dihydrorotenone	HCC202	-0.342962
BI-2536	HCC366	-0.339695
Trametinib	SKM1	-0.339358
Topotecan	KYSE150	-0.335956
Venetoclax	NCIH2029	-0.335665
BMS-754807	AM38	-0.333837
Sabutoclax	KYSE150	-0.330941
AZD7762	TE15	-0.328574
BI-2536	SUIT2	-0.325953
Gemcitabine	SKMEL5	-0.32392
BMS-754807	LXF289	-0.320826
Mitoxantrone	CORL279	-0.319565
Vincristine	HDQP1	-0.319262
AZD8055	EBC1	-0.318887
BMS-754807	KYSE510	-0.318717
AZD8055	RT112	-0.314192
Nilotinib	DOHH2	-0.31416
BMS-754807	CA46	-0.313795
BI-2536	NCIH1944	-0.311962
BMS-754807	ES2	-0.311832
BMS-754807	BFTC909	-0.311221
BMS-754807	OVCAR8	-0.309201
AZD8055	MESSA	-0.30811
AZD8055	ONS76	-0.307344
Cytarabine	OCIAML5	-0.306364
AZD8055	SCC9	-0.306294
RO-3306	MV411	-0.305621
BI-2536	KS1	-0.303933
Podophyllotoxin bromide	UMUC3	-0.303591
AZD8055	SW1710	-0.30298
Dinaciclib	TT_THCA	-0.302624
Podophyllotoxin bromide	NCIH1341	-0.302213
AZD8055	CAL29	-0.300802
JQ1	SUDHL10	-0.300566
Paclitaxel	NCIH2029	-0.296935
AZD8055	SNGM	-0.2956
RO-3306	MOLM13	-0.294678
BI-2536	CAL78	-0.293817
JQ1	BL41	-0.291428
BI-2536	KMRC1	-0.291381
BMS-754807	CAL33	-0.290925
BI-2536	SW1783	-0.289039
JQ1	KU812	-0.287589
Podophyllotoxin bromide	TT_ESCA	-0.286661
BMS-754807	KARPAS620	-0.285219
Paclitaxel	QGP1	-0.282962
BI-2536	NCIH358	-0.280676
BI-2536	SKLMS1	-0.277181
BI-2536	KYSE140	-0.274562
Sabutoclax	NCIH508	-0.273135
BMS-754807	BHT101	-0.269743
VE-822	MV411	-0.2695
Alisertib	KARPAS299	-0.268243
AZD8055	MIAPACA2	-0.268004
Podophyllotoxin bromide	NCIH2452	-0.266431
Foretinib	KASUMI1	-0.266326
AZD8055	SKPNDW	-0.266237
AZD8055	769P	-0.264631
BI-2536	KYSE450	-0.263213
AZD8055	CORL279	-0.262039
ABT737	LP1	-0.259215
ABT737	OCIAML5	-0.259104
BMS-754807	NUGC3	-0.257709
BMS-754807	NCIH1703	-0.25743
BMS-754807	HCC78	-0.254038
Sabutoclax	HCC1599	-0.253666
Paclitaxel	SNU81	-0.251341
AZD8055	TT2609C02	-0.250376
BMS-754807	NCIH446	-0.250304
JQ1	OCIAML2	-0.250062
Acetalax	HCC202	-0.249797
Epirubicin	HCC366	-0.248841
BI-2536	EJM	-0.248502
AZD8055	KYSE450	-0.247629
BMS-754807	2313287	-0.246124
Paclitaxel	EFO27	-0.243244
BMS-754807	IGR37	-0.241264
Alisertib	WSUDLCL2	-0.241147
AZD8055	U266	-0.241041
BI-2536	NCIH650	-0.241012
Epirubicin	HCC1569	-0.240168
Dihydrorotenone	MV411	-0.23787
BMS-754807	EPLC272H	-0.23298
Pevonedistat	GMS10	-0.23203
Pevonedistat	KASUMI1	-0.231886
BI-2536	MDAMB468	-0.231322
BMS-754807	KP4	-0.229667
AZD8055	LCLC97TM1	-0.229388
JQ1	A2780	-0.229271
BMS-754807	TE4	-0.227248
Dasatinib	GMS10	-0.226362
Paclitaxel	NCIH2227	-0.225024
AZD8055	NCIH2009	-0.224077
BMS-754807	NCIH3122	-0.221042
Sorafenib	JURLMK1	-0.220018
BMS-754807	TE15	-0.21981
Talazoparib	JURLMK1	-0.219242
AZD8055	DND41	-0.218197
BMS-754807	CAL51	-0.21408
AZD8055	WM115	-0.213735
JQ1	SKMM2	-0.208717
BI-2536	SKNFI	-0.2085
BMS-754807	HS578T	-0.206855
Mitoxantrone	SKNFI	-0.205507
AZD8055	SBC5	-0.204818
BMS-754807	TE9	-0.203943
BMS-754807	SNU16	-0.200728
BI-2536	MKN1	-0.200297
Epirubicin	A427	-0.199934
AZD5153	NCIH508	-0.199647
Nilotinib	JURLMK1	-0.199055
BMS-754807	OCIAML5	-0.198685
BMS-754807	PC14	-0.19789
Venetoclax	OCIAML5	-0.196894
JQ1	BV173	-0.196167
BMS-754807	HOS	-0.190549
BI-2536	HUPT4	-0.188494
BI-2536	HEP3B217	-0.188138
BMS-754807	VMCUB1	-0.187603
AZD8055	TT_ESCA	-0.185719
BI-2536	RD	-0.18453
BI-2536	OVK18	-0.184495
AZD8055	BCPAP	-0.180885
Vincristine	ECC12	-0.180226
AZD8055	KMH2	-0.179578
OTX015	BV173	-0.178649
JQ1	NAMALWA	-0.177801
BI-2536	JHH4	-0.177684
VE821	MV411	-0.177592
Cytarabine	KASUMI1	-0.174496
BI-2536	LN18	-0.17371
AZD8055	GI1	-0.172928
Mitoxantrone	KYSE150	-0.172421
AZD8055	SKNAS	-0.171916
BI-2536	VCAP	-0.166768
BI-2536	SKCO1	-0.166102
Podophyllotoxin bromide	CAOV4	-0.164099
BMS-754807	PSN1	-0.163236
Wee1 Inhibitor	DOHH2	-0.159651
BI-2536	KG1	-0.15928
BI-2536	NCIH1963	-0.158558
BMS-754807	ACHN	-0.158515
JQ1	697	-0.158027
BI-2536	8505C	-0.155187
BI-2536	NCIH23	-0.154774
AZD6738	DOHH2	-0.153758
AZD8055	LOUNH91	-0.15345
Pevonedistat	HUTU80	-0.152831
BI-2536	NCIH522	-0.149087
AZD8055	RERFLCSQ1	-0.148163
BMS-754807	ONS76	-0.147681
AZD8055	A673	-0.146259
AZD8055	KP4	-0.146127
BMS-754807	A172	-0.144414
BI-2536	RERFLCSQ1	-0.143786
JQ1	NALM6	-0.14231
Teniposide	SKNFI	-0.14189
Podophyllotoxin bromide	SW1990	-0.138041
Dactolisib	DMS79	-0.134986
BMS-754807	COLO679	-0.134172
BMS-754807	UACC62	-0.133761
BMS-754807	SH4	-0.132944
BMS-754807	P31FUJ	-0.130482
Epirubicin	HEP3B217	-0.130076
BMS-754807	SKUT1	-0.128965
BI-2536	SIMA	-0.128678
BMS-754807	KYSE180	-0.128083
BMS-754807	NCIH2170	-0.126917
Dasatinib	KYSE510	-0.126538
AZD8055	7860	-0.12632
BMS-754807	NCIH69	-0.12501
Podophyllotoxin bromide	SKNFI	-0.124327
Dactolisib	EKVX	-0.122822
Topotecan	NCIH508	-0.122076
Pictilisib	NCIH508	-0.119801
BI-2536	NCIH810	-0.118037
Sabutoclax	NB1	-0.117509
BMS-754807	EBC1	-0.115596
BMS-754807	KYSE140	-0.11548
Podophyllotoxin bromide	TGBC11TKB	-0.115277
AZD7762	DMS79	-0.114573
JQ1	JURLMK1	-0.114314
BI-2536	DKMG	-0.112306
AZD8055	UACC257	-0.112221
BMS-754807	MHHES1	-0.106495
BMS-754807	SKNDZ	-0.105387
AZD8055	CORL311	-0.105057
BI-2536	8305C	-0.104006
AZD8055	NCIN87	-0.103985
BMS-754807	CALU6	-0.101922
AZD8055	LCLC103H	-0.10185
BMS-754807	SNU387	-0.0995108
AZD5153	KARPAS299	-0.0973708
BMS-754807	NCIH1975	-0.0973688
AZD8055	RL952	-0.0963231
BMS-754807	FADU	-0.0961715
BI-2536	LK2	-0.0955487
GNE-317	TE15	-0.0942887
BI-2536	SAOS2	-0.0934655
Sabutoclax	NCIH1341	-0.0929983
BMS-754807	OE33	-0.0928539
Vorinostat	DOHH2	-0.0924547
BMS-754807	HCC44	-0.0914006
Dactolisib	QGP1	-0.0901014
Dihydrorotenone	ECC12	-0.0886838
JQ1	MOLT16	-0.0870005
AZD8055	EJM	-0.0868157
BI-2536	LNCAPCLONEFGC	-0.0844757
BMS-754807	SCC15	-0.0831645
BMS-754807	42MGBA	-0.0823013
BMS-754807	SKM1	-0.0811712
Podophyllotoxin bromide	KMRC1	-0.0805684
JQ1	JVM2	-0.0803044
ABT737	JURLMK1	-0.0801936
BMS-754807	BCPAP	-0.0794964
AZD8055	TE1	-0.0788524
AZD8055	CORL23	-0.0787252
AZD8055	NCIH1299	-0.0785068
Buparlisib	DOHH2	-0.0784796
BMS-754807	TT2609C02	-0.07595
JQ1	OCIAML3	-0.0758924
BMS-754807	HCC1599	-0.0745751
AZD8055	NCIH2023	-0.0742631
BI-2536	CL11	-0.0739411
AZD8055	CAOV4	-0.0723223
Podophyllotoxin bromide	FU97	-0.0717895
AZD8055	SW1088	-0.0670115
Talazoparib	DMS79	-0.0640202
Dactolisib	SNU81	-0.0621106
AZD8055	GAMG	-0.0619162
BMS-754807	HEL	-0.059835
BI-2536	TGBC11TKB	-0.059475
BI-2536	KPNYN	-0.0581434
Cytarabine	DMS79	-0.0538761
AZD8055	SKNDZ	-0.0535453
AZD8055	SKES1	-0.0530949
AZD8055	TE6	-0.0530921
BMS-754807	G361	-0.0522817
Topotecan	NCIH2009	-0.0517129
AZD8055	ECC10	-0.0497961
AZD8055	NCIH1581	-0.0471481
Vinblastine	EKVX	-0.0450789
BI-2536	SNU5	-0.0421201
AZD8055	KG1	-0.0403669
BMS-754807	SW1710	-0.038668
BI-2536	22RV1	-0.0381412
Vinblastine	ABC1	-0.0380408
AZD8055	OE19	-0.037974
BMS-754807	NCIH1155	-0.036322
AZD8055	MG63	-0.033732
BI-2536	KNS62	-0.031964
AZD8055	OE21	-0.0312936
BMS-754807	KMH2	-0.0298904
BMS-754807	CAL29	-0.0285744
BMS-754807	NCIH526	-0.027776
AZD8055	HEP3B217	-0.025022
Ulixertinib	LS513	-0.0229
Vinblastine	UACC893	-0.0228332
Podophyllotoxin bromide	CORL95	-0.022752
Dactolisib	ECC12	-0.0208496
RO-3306	EOL1CELL	-0.0207972
BI-2536	SIHA	-0.020384
BMS-754807	SJRH30	-0.015624
BMS-754807	NCIH209	-0.013364
BI-2536	RERFGC1B	-0.0122
GNE-317	JURLMK1	-0.0120472
BMS-754807	CORL279	-0.0119232
AZD8055	SU8686	-0.011742
JQ1	RPMI8402	-0.0115132
BMS-754807	MIAPACA2	-0.0086652
Teniposide	KYSE150	-0.0082696
MK-1775	HUTU80	-0.00533
Telomerase Inhibitor IX	HUTU80	-0.0041712
BMS-754807	SKNAS	-0.0038112
BMS-754807	MDAMB468	0.00165
Sabutoclax	SNU16	0.0025464
AZD8055	NCIH1623	0.002696
JQ1	LAMA84	0.003438
BMS-754807	MG63	0.0037692
AZD8055	IM95	0.0054
BMS-754807	CORL311	0.005486
Dihydrorotenone	CORL279	0.0058056
AZD5582	697	0.0062228
AZD8055	CFPAC1	0.00669
JQ1	KE37	0.006776
BMS-754807	SKMEL5	0.007088
AZ960	RPMI8402	0.008768
GNE-317	H4	0.0105332
BMS-754807	NCIH2009	0.012496
BMS-754807	UACC257	0.0136424
BMS-754807	L428	0.014136
BMS-754807	YH13	0.015472
BMS-754807	LOUNH91	0.015776
BMS-754807	SCC9	0.017176
BI-2536	SHP77	0.0175144
BMS-754807	639V	0.017644
BMS-754807	KYSE450	0.020552
BMS-754807	DANG	0.021434
JQ1	RPMI8226	0.022
YK-4-279	DOHH2	0.0238132
AZD8055	GCT	0.026952
AZD8055	L428	0.0292136
AZD5991	CAL148	0.031874
BI-2536	DMS79	0.032432
BMS-754807	MESSA	0.032572
Podophyllotoxin bromide	PANC0327	0.032628
OTX015	CAL148	0.0328828
AZD8055	SH4	0.03396
Pevonedistat	DMS79	0.035016
JQ1	CMLT1	0.036192
AZD8055	AN3CA	0.037696
AZD8055	VMRCRCZ	0.038202
GNE-317	NCIH2170	0.0387788
BI-2536	DMS114	0.0396081
GNE-317	HUTU80	0.0400665
Podophyllotoxin bromide	SW1783	0.0411989
BMS-754807	LCLC97TM1	0.0428561
AZD8055	639V	0.0446653
GNE-317	KYSE510	0.0446761
BI-2536	SNU1040	0.0449561
BI-2536	NCIH69	0.0471961
BMS-754807	C32	0.0500181
AZD7762	SKMEL5	0.0509001
AZD8055	NCIH358	0.0520081
AZD8055	IGR1	0.0554229
BI-2536	HS746T	0.0554897
Acetalax	HCC2218	0.0563573
Dihydrorotenone	FU97	0.0579562
Sabutoclax	SKNFI	0.0582922
BMS-754807	KYSE270	0.0594362
AZD8055	PATU8988T	0.0602322
AZD5582	BV173	0.0618746
Telomerase Inhibitor IX	KASUMI1	0.0622002
AZD8055	RT4	0.0642602
AZD8055	HEL	0.0657402
BI-2536	GB1	0.0663498
Sabutoclax	NCIH2009	0.0671843
Epirubicin	HT115	0.0676123
BI-2536	SKMEL1	0.0678763
Pevonedistat	OCIAML5	0.0699243
BMS-754807	OCUM1	0.0701523
BI-2536	A204	0.0707987
AZD8055	HUCCT1	0.0746403
Mitoxantrone	NCIH508	0.0772604
Dihydrorotenone	HCC1395	0.077782
BMS-754807	WM115	0.0786188
Sabutoclax	NCIH1648	0.0799284
AZD8055	5637	0.0836925
BI-2536	CAL148	0.0856309
AZD8055	SW1990	0.0874846
Dihydrorotenone	MOLT13	0.0884526
AZD8055	MKN1	0.0891846
BMS-754807	GI1	0.0915446
JQ1	OCIM1	0.0915646
AZD8055	PSN1	0.0936183
Sapitinib	HCC827	0.0952515
BMS-754807	RT112	0.0962767
AZD8055	K562	0.0969408
AZD8055	COLO792	0.0970208
BMS-754807	MDAMB453	0.0973008
BMS-754807	769P	0.0988608
Telomerase Inhibitor IX	GMS10	0.100346
AZD8055	U87MG	0.102399
Dinaciclib	HT1376	0.104164
BMS-754807	CADOES1	0.105751
BMS-754807	GAMG	0.107292
Podophyllotoxin bromide	HCC202	0.115253
Pevonedistat	KYSE510	0.115722
GNE-317	GMS10	0.116789
Trametinib	HCC366	0.117344
AZD8055	T98G	0.118185
BMS-754807	7860	0.119811
BI-2536	NCIH716	0.120076
Sabutoclax	UMUC3	0.120189
AZD8055	VCAP	0.121259
Dactolisib	CORL95	0.122599
Podophyllotoxin bromide	SKMEL1	0.123678
BI-2536	MPP89	0.124156
BMS-754807	NCIH1299	0.125236
GNE-317	KASUMI1	0.12592
AZD8055	NCIH2452	0.126187
BI-2536	HSC4	0.12695
AZD8055	NCIH520	0.127084
Topotecan	SW1990	0.12863
BMS-754807	LCLC103H	0.129237
AZD8055	ES2	0.132158
BI-2536	NCIH1755	0.132424
AZD8055	PANC0203	0.132625
JQ1	EM2	0.135466
Pevonedistat	SKM1	0.137071
AZD8055	RERFGC1B	0.138042
Epirubicin	NCIH2227	0.138206
BMS-754807	NCIH2023	0.138605
BI-2536	NCIH1581	0.140706
AZD8055	SHP77	0.140874
BI-2536	CAS1	0.142548
AZD8055	22RV1	0.142582
AZD5153	P31FUJ	0.143058
MK-1775	GMS10	0.143628
AZD8055	BXPC3	0.14369
AZD8055	A253	0.14436
Dactolisib	UACC893	0.146275
BI-2536	HCC15	0.148433
Dihydrorotenone	SKNFI	0.148609
AZD8055	MHHES1	0.149525
Sabutoclax	CORL95	0.151141
BMS-754807	CFPAC1	0.151861
MK-1775	HEL	0.152929
GNE-317	NCIH1975	0.155829
AZD8055	OVK18	0.157367
Luminespib	CORL95	0.157619
JQ1	L1236	0.159381
AZD8055	SKLU1	0.160335
BI-2536	SF268	0.160747
AZD8055	NCIH522	0.1621
BMS-754807	CORL23	0.162624
MK-1775	SKM1	0.165337
BMS-754807	EJM	0.165509
BI-2536	SNU61	0.166832
BMS-754807	SNGM	0.167736
BMS-754807	SU8686	0.169572
Teniposide	NCIH69	0.169728
BI-2536	SNGM	0.16976
BMS-754807	GCT	0.170066
AZD8055	KALS1	0.170536
BMS-754807	SBC5	0.172424
BMS-754807	KG1	0.172662
AZD8055	HSC4	0.174088
AZD8055	HCC827	0.175178
BMS-754807	RERFLCSQ1	0.176165
BI-2536	HUPT3	0.177133
AZD8055	NCIH526	0.178389
Dihydrorotenone	AMO1	0.178793
AZD8055	DMS114	0.179107
Trametinib	KYSE510	0.180671
Entinostat	BV173	0.181613
BMS-754807	SKHEP1	0.186031
Cisplatin	DOHH2	0.189566
BMS-754807	TT_ESCA	0.190967
BI-2536	SW1573	0.191298
AZD8055	HCC202	0.193474
AZD6738	JURLMK1	0.195614
Vinorelbine	ABC1	0.199651
Telomerase Inhibitor IX	LS513	0.200741
Dinaciclib	PANC0403	0.202051
BMS-754807	U266	0.202107
Cytarabine	LS513	0.2022
AZD8055	NB1	0.204483
AZD8055	CADOES1	0.206783
JQ1	KARPAS620	0.211084
Topotecan	NCIH1648	0.211796
AZD8055	CORL105	0.212028
BMS-754807	SW1088	0.212046
BI-2536	U266	0.214926
BMS-754807	PATU8988T	0.217813
BI-2536	TT_ESCA	0.219866
Telomerase Inhibitor IX	KYSE510	0.220823
BMS-754807	TE6	0.221205
AZD8055	SKHEP1	0.221209
AZD8055	KS1	0.221567
JQ1	NCIH2122	0.224325
Vincristine	SKNSH	0.225037
AZD8055	A427	0.22574
BMS-754807	NCIH1876	0.227375
BMS-754807	NCIH1581	0.22763
BMS-754807	VMRCRCZ	0.234955
BI-2536	MEWO	0.235955
Podophyllotoxin bromide	ECC12	0.236731
BI-2536	PANC1005	0.239057
Pevonedistat	LS513	0.241105
Vinorelbine	UACC893	0.242739
Sabutoclax	HCC1395	0.242748
Topotecan	HCC1599	0.243076
BMS-754807	LK2	0.243524
BMS-754807	5637	0.246228
JQ1	JURKAT	0.246735
Teniposide	UMUC3	0.249487
BI-2536	SW1417	0.249709
BMS-754807	TE1	0.249859
Topotecan	PANC0327	0.251685
Dihydrorotenone	NCIH2066	0.252563
BI-2536	SW1271	0.252761
AZD8055	SNU61	0.253064
Sabutoclax	SW1990	0.257926
JQ1	GDM1	0.25839
Sabutoclax	TGBC11TKB	0.258944
GNE-317	SNU1	0.260785
Palbociclib	DOHH2	0.261027
AZD8055	KMRC1	0.261228
AZD8055	FU97	0.261575
MK-1775	KYSE510	0.263811
BI-2536	HT115	0.264115
JQ1	P12ICHIKAWA	0.264219
BI-2536	OE21	0.265972
AZD8055	LK2	0.266568
OTX015	RPMI8402	0.267024
Foretinib	NCIH508	0.267264
Vinorelbine	EKVX	0.26811
AZD8055	CAL78	0.26978
BMS-754807	SHP77	0.270172
Ribociclib	MV411	0.270392
AZD8055	NCIH1944	0.270973
BMS-754807	SW1990	0.270987
BMS-754807	ECC10	0.271109
JQ1	HL60	0.271621
Sorafenib	DOHH2	0.272769
AZD8055	COLO684	0.272997
BMS-754807	NCIH520	0.273967
Mitoxantrone	HCC1599	0.273993
BMS-754807	DMS114	0.274973
AZD8055	MFE319	0.277018
AZD8055	KNS62	0.277485
Epirubicin	QGP1	0.280112
BMS-754807	PANC0203	0.281331
AZD8055	GCIY	0.284791
BMS-754807	NCIH358	0.284943
AZD8055	HDLM2	0.285327
BMS-754807	MDAMB231	0.286701
Buparlisib	JURLMK1	0.286912
Topotecan	SNU16	0.28937
AZD8055	NCIH1755	0.290929
JQ1	LOUCY	0.291173
BMS-754807	U87MG	0.296936
AZD8055	PANC0327	0.298362
BMS-754807	AU565	0.298402
Teniposide	NCIH1341	0.298582
Sabutoclax	CAOV4	0.299836
Teniposide	HCC1599	0.300235
AZD8055	RERFLCKJ	0.301183
Mitoxantrone	CAL148	0.301288
BMS-754807	CAOV4	0.302114
Sabutoclax	TT_ESCA	0.302751
Vincristine	MEWO	0.304231
AZD8055	RD	0.304241
Ribociclib	MOLM13	0.305428
AZ960	KARPAS299	0.307203
BMS-754807	NCIH1048	0.308188
Alisertib	P31FUJ	0.308632
Dihydrorotenone	RPMI8402	0.310157
BI-2536	SW1116	0.312113
[truncated: 13,095 more rows]
