# Supplementary material for: GPDRP: a multimodal framework for drug response prediction with graph transformer
Source: BMC Bioinformatics. 2023 Dec 17;24:484. doi: 10.1186/s12859-023-05618-0 (PMC10726525; doi:10.1186/s12859-023-05618-0)
Supplement: Supplementary file 1 — Additional file 1. Supplementary materials and tables. [file 12859_2023_5618_MOESM1_ESM.zip › Supplementary file/Supplementary Table S5.xlsx]

## Sheet: Name
Predictions in LNCaP xenografts

## Sheet: Supplementary Table S5
	ATTX.CRPC.102	ATTX.CRPC.107	ATTX.CRPC.29	ATTX.CRPC.35	ATTX.CRPC.36	ATTX.CRPC.43	ATTX.CRPC.47	ATTX.CRPC.78	ATTX.CRPC.81	ATTX.CRPC.89	ATTX.ENZR.100	ATTX.ENZR.103	ATTX.ENZR.104	ATTX.ENZR.105	ATTX.ENZR.21	ATTX.ENZR.23	ATTX.ENZR.33	ATTX.ENZR.64	ATTX.ENZR.65	ATTX.ENZR.72	ATTX.ENZR.75	ATTX.ENZR.87	ATTX.ENZR.94	ATTX.ENZR.95	ATTX.ENZR.98	ATTX.ATTX.ENZS.101	ATTX.ATTX.ENZS.106	ATTX.ENZS.17	ATTX.ENZS.28	ATTX.ENZS.45	ATTX.ENZS.49	ATTX.ENZS.56	ATTX.ENZS.57	ATTX.ENZS.6	ATTX.ENZS.76	ATTX.ENZS.79	ATTX.ENZS.80	ATTX.POST-CX.18	ATTX.POST-CX.44	ATTX.POST-CX.48	ATTX.POST-CX.66	ATTX.POST-CX.86	ATTX.POST-CX.91	ATTX.POST-CX.92	ATTX.POST-CX.99	ATTX.PRE-CX.111	ATTX.PRE-CX.112	ATTX.PRE-CX.4	ATTX.PRE-CX.5
5-Fluorouracil	-0.0221397	0.641772	0.823861	1.06893	0.509072	0.763797	0.938205	0.535754	0.724689	1.42214	0.112464	0.609136	0.12303	0.659478	0.61777	0.673372	0.612047	0.9499	1.1029	0.740507	0.760385	0.405611	0.76679	1.24959	1.30941	1.25121	1.09717	1.71682	1.22876	1.16854	1.47543	1.30995	0.754978	0.960357	1.31679	0.944419	1.60207	0.21495	0.273235	0.657299	0.326531	0.126327	0.518831	0.373709	1.00079	1.029	0.898045	0.588383	0.799696
ABT737	-0.134808	-0.424551	0.0518132	-0.0781529	0.0559838	-0.0116762	0.0505154	-0.267438	0.0634042	-0.326496	-0.0890157	0.0141136	-0.258741	0.0109446	-0.0179283	0.00724649	-0.600578	-0.380572	0.0294279	-0.041165	0.082146	-0.0825452	0.00115879	0.0940095	-0.00820891	0.156933	-0.993552	0.0500284	-0.0571901	0.0826384	0.0636866	-0.291534	-0.011487	0.0325466	0.0525622	-0.0120439	0.0571089	0.0170509	-0.294581	-0.0743757	-0.046742	-0.0645854	-0.0504086	-0.0134225	-0.398224	0.159831	0.114444	0.0812043	0.167103
Acetalax	0.94199	1.16271	0.849366	1.21699	1.02006	0.356441	0.939666	1.1	1.12229	1.25684	0.911201	0.522254	0.974119	0.730404	0.415119	0.325061	0.842784	0.308412	0.748293	-0.293355	0.581172	0.0159029	0.376725	0.998037	0.678941	1.24603	1.16975	0.915783	0.181278	0.734521	0.98612	1.05807	0.502333	0.436742	0.838512	0.364956	1.01269	0.992151	1.04683	0.263149	1.08336	1.01428	0.121418	1.0151	1.25568	1.00682	1.03078	1.23378	1.21155
Afatinib	-0.597233	-0.458854	-0.337034	-0.0826408	-0.359824	-0.357303	-0.0911387	-0.472824	-0.341021	0.280971	-0.502519	-0.795146	-0.490617	-1.21989	-0.400584	-0.719313	-0.388815	-0.0554317	0.0145712	-0.379094	-0.333166	-0.493313	-0.316722	-0.0836371	-0.434352	0.0645364	-0.0803467	-0.22114	-0.289909	-0.0413187	0.247276	0.356152	-0.278728	-0.347443	0.0515475	-0.177847	-1.02977	-0.514444	-0.53662	-0.349864	-0.460755	-0.456756	-0.613243	-0.423847	-0.174941	-0.195029	-0.328236	-0.309328	-0.24915
Afuresertib	-0.273789	-0.0847169	-0.0686501	0.325366	-0.0773521	-0.379551	0.165782	-0.118368	0.039267	0.496881	-0.171179	-0.166366	-0.175848	-0.156662	-0.254819	-0.163498	-0.20069	0.107768	0.206624	-0.457689	-0.134287	-0.44935	-0.105345	0.193223	0.171541	0.347328	0.286365	0.495535	0.0740363	0.159875	0.473857	0.460508	-0.0632694	-0.0483242	0.266441	0.00754682	0.247654	-0.174457	-0.228528	-0.278455	-0.109329	-0.1194	-0.237857	-0.0988767	0.297688	0.105155	0.0384592	0.000614056	0.0359016
AGI-5198	0.611079	0.650184	0.768841	0.922444	0.84608	0.764965	0.858201	0.639751	0.827302	1.04189	0.684235	0.971437	0.590265	1.1071	0.734769	0.932685	0.559268	0.714309	0.901113	0.786591	0.897503	0.716132	0.82992	1.14042	1.0885	1.07379	0.807381	1.26352	0.969201	0.938544	1.10787	0.957751	0.782317	0.944528	1.07829	0.817228	1.4499	0.772046	0.566184	0.714314	0.731263	0.802158	0.790525	0.761595	0.873448	0.984792	0.856684	0.925544	1.03554
AGI-6780	0.273123	0.410864	0.551452	0.739768	0.618461	0.506727	0.680912	0.395643	0.602947	0.886078	0.378731	0.708897	0.29163	0.833044	0.515102	0.685374	0.327621	0.530982	0.73168	0.567375	0.656761	0.44856	0.621447	0.946622	0.910183	0.897106	0.630731	1.1216	0.774131	0.781755	0.981598	0.840941	0.587279	0.742613	0.900843	0.649018	1.23911	0.463779	0.286286	0.471174	0.477366	0.517955	0.55879	0.500087	0.693457	0.753612	0.609587	0.705861	0.80271
Alisertib	-1.33476	-1.01558	-0.471127	-0.281754	-0.428695	-0.424936	-0.0557782	-1.00825	-0.597477	0.247445	-1.00546	-0.0938666	-1.08188	-0.0444807	-0.377095	-0.0893311	-0.535434	0.155417	0.212007	-0.147132	-0.268784	-0.356901	-0.0990235	0.174842	0.370794	0.0737226	-0.272867	0.769849	0.345362	0.176742	0.613731	0.472604	-0.0962308	0.00610913	0.34624	0.0682756	0.47606	-0.995741	-1.16158	-0.282342	-0.963998	-0.808415	-0.145073	-0.730933	-0.487936	-0.246277	-0.58227	-0.449118	-0.285833
Alpelisib	0.0502931	0.454486	0.444277	0.821739	0.424972	0.209436	0.589816	0.406623	0.585025	0.979778	0.134139	0.152491	0.181946	0.156611	0.133475	0.151032	0.251349	0.405575	0.576145	-0.0428498	0.378831	-0.144711	0.273411	0.683749	0.595037	0.863109	0.744611	0.895774	0.434231	0.597766	0.851608	0.851015	0.307201	0.323574	0.69027	0.372957	0.742751	0.204292	0.243633	0.180109	0.397311	0.180347	0.0186558	0.345209	0.822189	0.617899	0.572769	0.620666	0.654568
AMG-319	0.537281	0.711369	0.808352	0.989487	0.848586	0.80257	0.899249	0.683009	0.856686	1.14008	0.649004	0.972702	0.550906	1.10358	0.729316	0.952787	0.588451	0.745587	0.950447	0.804703	0.933655	0.697826	0.862993	1.16549	1.15328	1.11153	0.890286	1.36031	1.03356	0.995887	1.16624	1.01189	0.80587	0.9769	1.13315	0.853305	1.50116	0.753693	0.570527	0.732522	0.742152	0.747971	0.812586	0.760612	0.957703	1.0335	0.908997	0.912533	1.03548
AT13148	-0.0994158	0.24075	0.259153	0.605428	0.280574	0.146284	0.500947	0.17722	0.370802	0.753475	-0.0113931	0.474172	-0.025392	0.633298	0.121489	0.420789	0.0886904	0.326501	0.546893	0.160995	0.321398	0.0614038	0.334148	0.823893	0.790502	0.774356	0.482734	1.10466	0.591383	0.525182	0.898339	0.701794	0.326893	0.445155	0.746245	0.383663	1.23948	0.0460117	0.0231121	0.177973	0.13506	0.0512948	0.282044	0.143291	0.562139	0.505042	0.378073	0.387329	0.501926
AZ6102	-0.364342	-0.182493	-0.0534145	0.15938	-0.163444	-0.0973206	0.110815	-0.199219	-0.0911652	0.353704	-0.307167	-0.0885849	-0.280146	-0.115715	-0.107633	-0.046222	-0.130734	0.12944	0.168422	-0.0388771	-0.0132205	-0.163663	0.0164554	0.148611	0.200882	0.207098	0.154038	0.44197	0.154915	0.16318	0.391487	0.362155	0.0175587	0.0568351	0.230808	0.0865795	0.219379	-0.308434	-0.254392	-0.0528671	-0.257113	-0.353194	-0.0757417	-0.231872	0.105472	0.0687102	-0.0475073	-0.147505	-0.0550676
AZ960	-1.00815	-0.685579	-0.41749	-0.167035	-0.407447	-0.397542	-0.0895663	-0.747159	-0.497224	0.206403	-0.852357	-0.139254	-0.874087	-0.0207593	-0.488296	-0.156953	-0.596705	-0.00143254	0.0467901	-0.293211	-0.260199	-0.530106	-0.166555	0.0939597	0.196036	-0.0487595	-0.112745	0.554481	0.126541	-0.0562846	0.44524	0.352775	-0.187528	-0.121496	0.16193	-0.0957133	0.378007	-0.808008	-0.876296	-0.351502	-0.777917	-0.70868	-0.268271	-0.658044	-0.279183	-0.20001	-0.425823	-0.399086	-0.211778
AZD1208	0.90135	0.993881	1.127	1.25848	1.17571	1.10164	1.20215	0.98719	1.17568	1.37513	0.994404	1.29117	0.906003	1.41623	1.08257	1.26725	0.908309	1.05867	1.26307	1.14296	1.243	1.0365	1.18237	1.50353	1.4515	1.43368	1.12329	1.62192	1.33076	1.32803	1.46695	1.29907	1.13499	1.31317	1.44911	1.18674	1.78498	1.09473	0.897679	1.04762	1.08128	1.1001	1.12841	1.08475	1.21374	1.3431	1.19742	1.26451	1.38268
AZD1332	0.0152208	0.261652	0.30751	0.529851	0.32935	0.277715	0.419192	0.208481	0.348245	0.714716	0.110308	0.387659	0.112791	0.507736	0.197585	0.372769	0.229549	0.410039	0.437942	0.289257	0.370913	0.172022	0.348487	0.568322	0.555128	0.566542	0.540687	0.802508	0.506054	0.440489	0.662886	0.613071	0.321582	0.378168	0.550757	0.354	0.828913	0.144146	0.108458	0.283361	0.204762	0.200724	0.299305	0.241802	0.519581	0.46019	0.383368	0.419047	0.479417
AZD2014	-0.617707	-0.243291	-0.214652	0.0423533	-0.315117	-0.362997	-0.0508452	-0.296716	-0.221244	0.352782	-0.515369	-0.354251	-0.460179	-0.38031	-0.391286	-0.326157	-0.302081	0.0238205	-0.026421	-0.394889	-0.287014	-0.547838	-0.254221	-0.150479	-0.105767	0.0196137	0.160221	0.2101	-0.0934794	-0.07511	0.233983	0.31263	-0.240822	-0.258091	-0.0316026	-0.17413	-0.17895	-0.484333	-0.384166	-0.31038	-0.372971	-0.546508	-0.368689	-0.360902	0.0276194	-0.160404	-0.186787	-0.273607	-0.241151
AZD3759	-0.207091	-0.0472912	0.0146309	0.211417	-0.0261872	0.00794205	0.166081	-0.0865301	0.0158281	0.398446	-0.166913	-0.332152	-0.150139	-0.46363	-0.0933436	-0.292042	-0.0590136	0.123158	0.15816	-0.0541807	0.0109815	-0.163979	-0.0276941	0.138052	-0.0650312	0.29984	0.200281	0.0255961	0.00470392	0.181033	0.23331	0.340125	-0.0138092	-0.073666	0.155457	0.0543923	-0.286698	-0.158793	-0.145224	-0.019486	-0.101973	-0.130604	-0.248812	-0.0863932	0.166403	0.16304	0.0497721	0.0444347	0.119393
AZD4547	-0.344612	-0.303732	-0.228101	-0.124787	-0.135311	-0.219127	-0.0566501	-0.311402	-0.235003	-0.0275503	-0.293346	0.156718	-0.3175	0.366139	-0.214882	0.0946302	-0.28479	-0.147773	0.00634294	-0.151947	-0.100512	-0.210096	-0.0559228	0.360093	0.336703	0.142701	-0.184355	0.519039	0.130647	0.000515315	0.333305	0.0756434	-0.0873101	0.0822475	0.247801	-0.0430833	0.719462	-0.27802	-0.328819	-0.210043	-0.284153	-0.200067	-0.0671853	-0.256279	-0.17635	-0.065079	-0.21948	-0.0759568	0.0419374
AZD5153	-1.34826	-0.57222	-0.323646	-0.110915	-0.453588	-0.391939	-0.140412	-0.650122	-0.397335	0.0750706	-1.04454	-0.328951	-1.10226	-0.330795	-0.466919	-0.290743	-0.653339	-0.0434222	-0.0547102	-0.324794	-0.291056	-0.712264	-0.2403	-0.127253	-0.0361817	-0.0772731	-0.0464391	0.156726	-0.021873	-0.0930698	0.118201	0.0994496	-0.25603	-0.217255	-0.0187605	-0.154469	-0.0758299	-0.925174	-0.963877	-0.38893	-0.815814	-0.946501	-0.364965	-0.6805	-0.160875	-0.235231	-0.315376	-0.448356	-0.355291
AZD5363	-0.0794798	0.116737	0.137407	0.470855	0.110879	-0.164164	0.341774	0.0941523	0.232776	0.614723	0.0144265	0.115681	0.0442386	0.182995	-0.112568	0.114522	-0.0244759	0.182846	0.358897	-0.322197	0.135345	-0.354809	0.138653	0.490108	0.404515	0.53381	0.434109	0.634067	0.266113	0.346181	0.591755	0.537646	0.157628	0.199109	0.465878	0.191553	0.639685	0.000906963	0.000721823	-0.0716536	0.103233	0.0623893	-0.0547647	0.0912361	0.466711	0.31163	0.207756	0.215106	0.271917
AZD5438	-0.7528	-0.439248	-0.297763	0.10921	-0.33395	-0.382247	0.0449137	-0.466319	-0.301716	0.477906	-0.592561	-0.146126	-0.60547	-0.0472443	-0.358814	-0.152157	-0.386573	-0.0251112	0.245229	-0.2906	-0.27011	-0.427113	-0.180893	0.358602	0.374269	0.334832	0.0702987	0.754383	0.214669	0.226179	0.662316	0.562643	-0.167626	0.0229684	0.429121	0.0120502	0.57154	-0.574116	-0.580859	-0.368517	-0.509796	-0.53795	-0.284259	-0.45632	0.0131614	-0.0490491	-0.266609	-0.250432	-0.0994452
AZD5582	-0.691359	-0.514839	-0.376799	-0.056663	-0.243266	-0.432415	-0.0172139	-0.525725	-0.301884	0.245938	-0.551685	-0.114404	-0.596027	-0.0367595	-0.426148	-0.134894	-0.517956	-0.230207	0.126628	-0.389966	-0.216852	-0.471109	-0.188014	0.23853	0.241387	0.17451	-0.230554	0.515268	0.0829215	0.0564986	0.467182	0.370742	-0.193505	-0.07311	0.288657	-0.123113	0.393199	-0.517278	-0.624806	-0.390324	-0.483337	-0.422116	-0.267467	-0.409266	-0.176367	-0.0940503	-0.323067	-0.220664	-0.115634
AZD5991	-0.0319836	0.357472	0.497117	1.0374	1.02131	0.0454491	1.0612	0.484966	0.954589	0.98094	0.392668	1.24293	0.131416	1.5059	0.385402	1.12154	-0.197468	0.220009	1.05733	0.137763	0.953725	0.158872	0.84565	1.54762	1.41503	1.33902	0.475332	1.6093	1.02876	1.03189	1.36846	1.05585	0.831144	1.10261	1.36755	0.808175	2.08059	0.712777	0.218838	0.215822	0.771404	0.707888	0.729311	0.794418	0.946962	1.14058	0.763955	1.1897	1.33701
AZD6738	-0.76508	-0.494922	-0.218908	-0.0602054	-0.36121	-0.264537	-0.0524083	-0.567982	-0.382808	0.294631	-0.597155	-0.232141	-0.62817	-0.209439	-0.290308	-0.211158	-0.309603	0.080576	0.0946697	-0.199867	-0.205965	-0.362946	-0.164821	0.096177	0.163526	0.0453606	0.0434848	0.494828	0.139068	0.0732737	0.419802	0.336497	-0.155336	-0.0777308	0.202984	-0.030489	0.183175	-0.628506	-0.671014	-0.243594	-0.628774	-0.547191	-0.27723	-0.500543	-0.132407	-0.0911909	-0.2553	-0.393954	-0.239179
AZD7762	-1.72214	-1.39404	-1.12861	-0.940068	-1.19728	-1.15499	-0.857594	-1.42672	-1.24751	-0.667598	-1.4943	-1.05764	-1.49126	-1.08307	-1.14512	-1.04152	-1.14271	-0.668137	-0.734769	-1.12538	-1.12052	-1.1851	-0.968927	-0.853547	-0.710267	-0.855967	-0.912902	-0.362045	-0.727588	-0.84567	-0.348931	-0.383425	-0.917205	-0.983466	-0.698218	-0.857739	-0.805385	-1.5742	-1.55153	-1.01653	-1.50794	-1.45415	-1.02984	-1.34135	-1.03644	-1.07777	-1.20921	-1.27937	-1.21848
AZD8186	0.03437	0.416823	0.312188	0.617495	0.230958	0.183304	0.37209	0.325096	0.404469	0.740911	0.0581581	-0.0466334	0.0789776	0.00209427	0.0570298	-0.0517313	0.187099	0.280003	0.284532	-0.0425359	0.186799	-0.154764	0.0968178	0.21448	0.0805957	0.529071	0.623969	0.279568	0.0653328	0.275913	0.390902	0.571311	0.110624	0.0356921	0.249451	0.128472	0.146859	0.101246	0.158245	0.135863	0.211706	0.15502	-0.0826739	0.187068	0.642211	0.384238	0.437594	0.367507	0.383473
BIBR-1532	0.680388	0.700936	0.838318	0.95457	0.93714	0.831564	0.949794	0.689624	0.845062	1.13593	0.746896	1.11561	0.679024	1.27156	0.828613	1.06521	0.670943	0.829977	1.01586	0.893754	0.97047	0.809012	0.938061	1.29293	1.23557	1.17786	0.879727	1.41506	1.08746	1.06655	1.23027	1.06051	0.899314	1.0838	1.19594	0.950258	1.64158	0.801758	0.640254	0.781433	0.759518	0.869384	0.91015	0.809294	0.894053	1.04986	0.879542	0.979132	1.11425
BMS-345541	-0.244552	-0.0472858	0.159551	0.488692	0.10842	0.125569	0.427705	-0.0738804	0.132657	0.769583	-0.127721	0.289314	-0.13987	0.331297	0.125921	0.314496	0.0226451	0.399824	0.516247	0.242828	0.257114	0.0602487	0.311211	0.63224	0.65769	0.652533	0.458532	0.94147	0.556546	0.557762	0.818946	0.72107	0.302041	0.440813	0.663622	0.410082	0.900577	-0.122505	-0.157608	0.1627	-0.0802181	-0.0763042	0.199695	-0.0165186	0.390581	0.398633	0.179604	0.146759	0.291964
BMS-536924	-0.5891	-0.116468	-0.112318	0.0157212	-0.269716	-0.177982	-0.0915107	-0.176107	-0.138941	0.155334	-0.475931	-0.345804	-0.442514	-0.34987	-0.254401	-0.303352	-0.195604	-0.0168907	-0.0704142	-0.227782	-0.209425	-0.383657	-0.226348	-0.171446	-0.12039	-0.0418263	0.0647708	0.0475335	-0.0972219	-0.0862048	0.0545657	0.106238	-0.221054	-0.210071	-0.0827022	-0.134753	-0.14204	-0.420245	-0.308038	-0.201946	-0.304835	-0.487364	-0.325234	-0.300227	0.0165358	-0.0926794	-0.0850781	-0.22208	-0.19115
Bortezomib	-3.39051	-3.2155	-3.09553	-2.99321	-3.10193	-3.11527	-2.83146	-3.21466	-3.16702	-2.79321	-3.24736	-2.9852	-3.18534	-3.01947	-3.06564	-2.98356	-2.96653	-2.69292	-2.74798	-3.08537	-3.09935	-3.06268	-2.93956	-2.90409	-2.79189	-2.9626	-2.88142	-2.59824	-2.80251	-2.92603	-2.49641	-2.46099	-2.86098	-2.98157	-2.78989	-2.84776	-2.94152	-3.36698	-3.24162	-2.95923	-3.2986	-3.24406	-2.93745	-3.16803	-3.04118	-3.14924	-3.20515	-3.216	-3.21332
Buparlisib	-0.997922	-0.788014	-0.71075	-0.533284	-0.692186	-0.73422	-0.508815	-0.805457	-0.705672	-0.358021	-0.890022	-0.660481	-0.866305	-0.632114	-0.762334	-0.653564	-0.747004	-0.503005	-0.456944	-0.734566	-0.664907	-0.804024	-0.61808	-0.463771	-0.434296	-0.471975	-0.529736	-0.226034	-0.469466	-0.521456	-0.232712	-0.255411	-0.606403	-0.612986	-0.407517	-0.574606	-0.446345	-0.893288	-0.877747	-0.680643	-0.826225	-0.825576	-0.683272	-0.776	-0.579789	-0.616302	-0.706589	-0.694247	-0.643383
Camptothecin	-2.98436	-2.91835	-2.2342	-2.45345	-2.34599	-2.03296	-1.82382	-2.90624	-2.72278	-1.79277	-2.69944	-1.72009	-2.63242	-1.68111	-1.99554	-1.68237	-2.06361	-1.26148	-1.34413	-1.76428	-2.01105	-1.96325	-1.64412	-1.42765	-1.09664	-2.04913	-2.16595	-0.71405	-1.09459	-1.50719	-0.764321	-1.03168	-1.59987	-1.57145	-1.19153	-1.4232	-1.2104	-2.95663	-2.8647	-1.78825	-3.01204	-2.67263	-1.68093	-2.63947	-2.66987	-2.22444	-2.57329	-2.72307	-2.51042
Carmustine	1.03471	1.13536	1.2846	1.47472	1.37543	1.29552	1.43953	1.11583	1.32164	1.65344	1.12452	1.5194	1.04069	1.64946	1.26106	1.49661	1.09428	1.34187	1.51883	1.36243	1.45391	1.23141	1.42003	1.73801	1.69499	1.66332	1.37882	1.90503	1.57905	1.56439	1.74899	1.60983	1.36653	1.54323	1.69185	1.42693	2.03784	1.21115	1.0141	1.25579	1.18647	1.27394	1.3573	1.23326	1.40592	1.53438	1.34946	1.44543	1.58288
Cediranib	-0.503335	-0.283896	-0.259629	0.0738048	-0.264806	-0.310644	-0.0250245	-0.324561	-0.200453	0.283445	-0.450598	-0.27584	-0.432025	-0.265657	-0.359937	-0.274025	-0.316731	-0.0676332	-0.027312	-0.316981	-0.278656	-0.399571	-0.254419	-0.0409116	-0.155096	0.155146	0.0257224	0.0330546	-0.151397	-0.0623682	0.115516	0.229933	-0.236357	-0.222364	-0.0264044	-0.184558	-0.124698	-0.428689	-0.39782	-0.301821	-0.343094	-0.352368	-0.324462	-0.331982	0.0201961	-0.104527	-0.210969	-0.158309	-0.110056
Cisplatin	-0.586857	-0.59786	0.0983307	-0.161275	0.146677	0.354903	0.468544	-0.60677	-0.293539	0.625404	-0.323038	0.582948	-0.41846	0.715383	0.316228	0.599146	0.0712353	0.640363	0.826434	0.523006	0.466943	0.227428	0.578527	1.05432	1.11254	0.489293	0.100401	1.46495	0.942381	0.846657	1.21413	0.906371	0.532286	0.750846	1.07951	0.654486	1.51928	-0.424055	-0.639821	0.396763	-0.511935	-0.0558297	0.428992	-0.245819	-0.347036	0.344984	-0.221653	-0.0803762	0.229871
Crizotinib	-0.411423	-0.0216449	0.174234	0.402056	0.00137396	0.105202	0.283463	-0.0639903	0.119294	0.692039	-0.256876	0.176133	-0.30529	0.100091	0.124194	0.24741	-0.0256221	0.325148	0.434976	0.199717	0.201513	0.0664272	0.249332	0.451204	0.563575	0.439712	0.420838	0.829442	0.498016	0.456086	0.693147	0.591632	0.240732	0.356574	0.553887	0.343644	0.62408	-0.196882	-0.260328	0.131625	-0.153723	-0.270421	0.1863	-0.0885151	0.354355	0.298302	0.213364	-0.00967858	0.112649
Cyclophosphamide	0.798502	0.879181	1.01695	1.15995	1.06344	0.998214	1.1127	0.854907	1.0384	1.33051	0.863227	1.18896	0.77713	1.32312	0.970603	1.16031	0.783706	0.979544	1.1751	1.05482	1.12905	0.942142	1.08038	1.39951	1.32953	1.34303	1.05873	1.51445	1.21112	1.24273	1.36629	1.24483	1.03631	1.20608	1.3371	1.09303	1.69626	0.934408	0.755004	0.935815	0.919189	0.997955	1.02809	0.943684	1.11124	1.23426	1.08646	1.13865	1.26107
Cytarabine	-1.44916	-1.09041	-0.475831	-0.581901	-0.760647	-0.321539	-0.256325	-1.1419	-0.898376	0.0859351	-1.1981	-0.250541	-1.1614	-0.194506	-0.395582	-0.203876	-0.520077	0.214837	0.190842	-0.0452259	-0.341719	-0.469839	-0.113513	0.22899	0.432099	-0.21587	-0.425194	0.713079	0.389018	0.230406	0.557726	0.404553	-0.165796	0.0748016	0.397579	0.113958	0.598326	-1.31608	-1.26731	-0.297823	-1.28776	-1.201	-0.271039	-1.03207	-0.780435	-0.353667	-0.676015	-0.950677	-0.644907
CZC24832	0.552489	0.708981	0.798645	1.00199	0.873	0.787502	0.905778	0.680433	0.868097	1.15148	0.668909	1.00173	0.580118	1.12902	0.734344	0.976454	0.60044	0.775174	0.955027	0.817586	0.941295	0.722201	0.883256	1.17364	1.14304	1.11407	0.903342	1.33732	1.02929	0.997739	1.16414	1.03623	0.825057	0.981973	1.135	0.85996	1.48696	0.747808	0.566102	0.748721	0.743624	0.82422	0.842855	0.775647	0.96845	1.03148	0.899676	0.935068	1.0396
Dabrafenib	-0.000546497	0.592396	0.776223	0.788655	0.26326	0.853146	0.685008	0.453358	0.441548	1.17637	0.0549611	0.732675	0.055775	0.727342	0.724665	0.858874	0.609455	0.875749	0.965016	0.932753	0.827709	0.69239	0.841297	1.01335	1.16562	0.825974	0.932822	1.42338	1.12489	1.04821	1.18275	1.06504	0.748172	0.990419	1.13191	0.892173	1.37296	0.112909	0.235964	0.747037	0.0564513	-0.136021	0.749464	0.140041	0.772116	0.872266	0.790425	0.108161	0.42752
Dactinomycin	-3.2113	-2.74238	-2.54348	-2.25193	-2.71738	-2.58797	-2.16003	-2.8058	-2.71053	-1.82915	-3.02033	-2.39562	-2.92549	-2.37621	-2.57254	-2.37812	-2.46407	-1.9132	-1.9337	-2.47658	-2.563	-2.61404	-2.33225	-2.07622	-1.91869	-2.15768	-2.05549	-1.61453	-1.93374	-2.08867	-1.56789	-1.56755	-2.25322	-2.26666	-1.90679	-2.11612	-2.02002	-3.14232	-2.93787	-2.4334	-3.02471	-3.02482	-2.39439	-2.87455	-2.31831	-2.51131	-2.63284	-2.8197	-2.71246
Dactolisib	-2.26902	-1.85922	-1.76797	-1.49787	-1.87257	-1.83928	-1.45024	-1.90931	-1.8499	-1.15954	-2.09619	-1.75603	-1.99212	-1.75776	-1.85074	-1.73911	-1.68298	-1.23107	-1.30271	-1.81065	-1.81656	-1.89042	-1.64963	-1.46657	-1.31005	-1.48672	-1.31955	-0.909946	-1.3298	-1.46185	-0.940753	-0.926317	-1.5789	-1.66133	-1.28389	-1.49158	-1.41317	-2.21229	-2.01054	-1.68279	-2.07279	-2.08736	-1.72166	-1.95845	-1.53145	-1.76338	-1.82516	-1.93983	-1.90547
Daporinad	-3.55964	-3.49856	-2.93604	-2.93766	-2.972	-2.86012	-2.51638	-3.48038	-3.19396	-2.53906	-3.33501	-2.41273	-3.382	-2.38821	-2.78821	-2.40219	-3.00824	-2.27478	-2.20708	-2.58532	-2.76644	-2.73903	-2.46757	-2.25036	-2.04246	-2.59795	-2.88744	-1.89518	-2.05863	-2.33832	-1.9076	-2.06973	-2.42237	-2.32307	-2.15411	-2.2685	-2.16471	-3.45367	-3.53688	-2.69499	-3.49127	-3.26685	-2.45556	-3.23823	-3.1109	-2.86874	-3.13119	-3.14045	-2.99208
Dasatinib	-1.35134	-0.345461	-0.603264	-0.125703	-0.741167	-0.556235	-0.408814	-0.621104	-0.56156	0.0936998	-1.21045	-1.00424	-1.13566	-0.870351	-0.980106	-1.02285	-0.493296	-0.221	-0.598196	-0.767183	-0.885216	-1.01646	-0.853852	-0.640905	-0.800213	-0.314235	0.132222	-0.596853	-0.76709	-0.728386	-0.444366	-0.0856986	-0.817939	-1.0085	-0.687538	-0.820875	-0.758037	-1.15735	-0.947909	-0.612262	-0.854522	-0.955687	-0.998967	-0.864987	-0.0775066	-0.644695	-0.501497	-0.473634	-0.506399
Dihydrorotenone	-0.770574	-0.960594	-0.925454	-0.967856	-0.596226	-1.02171	-0.754806	-0.81613	-0.715694	-1.17443	-0.669794	-0.515979	-0.690518	-0.478766	-0.741495	-0.56878	-0.91295	-1.04263	-0.795869	-0.887097	-0.767848	-0.729909	-0.721544	-0.468429	-0.530501	-0.678185	-1.21015	-0.387946	-0.776067	-0.823828	-0.54236	-0.836564	-0.659509	-0.609462	-0.660292	-0.758254	-0.327762	-0.683642	-0.752062	-0.917984	-0.66147	-0.593873	-0.626571	-0.640842	-0.993061	-0.822687	-0.953232	-0.567953	-0.595159
Dinaciclib	-2.84951	-2.42756	-2.24767	-1.91148	-2.37573	-2.38275	-1.86628	-2.4704	-2.349	-1.53565	-2.6763	-2.11896	-2.58906	-2.14782	-2.29513	-2.11236	-2.25339	-1.72393	-1.63339	-2.26127	-2.30151	-2.37331	-2.09188	-1.73485	-1.60728	-1.76331	-1.79996	-1.23202	-1.66319	-1.76391	-1.23376	-1.2582	-1.99474	-1.96639	-1.5765	-1.84354	-1.68534	-2.7858	-2.6062	-2.23141	-2.65625	-2.66866	-2.14996	-2.53042	-1.98396	-2.19406	-2.30899	-2.42818	-2.33902
Docetaxel	-3.65186	-3.15217	-2.84508	-2.43039	-2.90897	-2.91813	-2.14737	-3.19456	-3.01792	-1.70493	-3.34949	-2.29531	-3.20624	-2.14971	-2.79782	-2.30857	-2.69321	-1.73838	-1.67624	-2.63771	-2.7831	-2.82456	-2.33676	-1.71249	-1.35414	-2.13071	-2.18729	-0.849791	-1.4793	-1.95263	-0.903401	-1.0439	-2.22159	-2.13564	-1.47804	-1.97388	-1.30439	-3.55934	-3.31611	-2.60551	-3.38203	-3.26819	-2.38293	-3.15844	-2.56083	-2.75051	-3.00252	-3.03956	-2.92294
Elephantin	-0.101119	0.148969	0.398684	0.613028	0.319349	0.350007	0.572231	0.115337	0.331629	0.83323	0.0407294	0.500267	0.018941	0.552194	0.351951	0.513543	0.232654	0.518171	0.651552	0.433084	0.468072	0.296104	0.487358	0.759467	0.753973	0.752789	0.549902	1.0025	0.672958	0.668076	0.895818	0.798007	0.474088	0.590315	0.771527	0.550049	0.978287	0.0449087	-0.00790226	0.359112	0.071418	0.120255	0.416169	0.171762	0.526753	0.582452	0.406576	0.314768	0.46093
Entinostat	-0.612537	-0.37762	-0.170407	0.0276359	-0.212927	-0.221725	-0.0376882	-0.400983	-0.180742	0.311313	-0.523617	-0.104749	-0.591968	-0.0765101	-0.237684	-0.0948662	-0.466936	-0.0375306	0.107901	-0.143616	-0.1102	-0.367281	-0.109108	0.137795	0.214483	0.171005	-0.0618965	0.521318	0.146536	0.121179	0.437448	0.333684	-0.131381	-0.00683734	0.252816	-0.0167094	0.307026	-0.383341	-0.535322	-0.272495	-0.386861	-0.47741	-0.185397	-0.34239	-0.0513928	0.00669116	-0.119889	-0.176188	-0.0643158
Entospletinib	0.00535428	0.397665	0.423497	0.669502	0.270436	0.404307	0.495121	0.306904	0.391328	0.898709	0.0885975	0.304847	0.0793236	0.382285	0.263342	0.311157	0.321126	0.512205	0.511913	0.374942	0.374318	0.186259	0.347278	0.547768	0.537644	0.655178	0.727802	0.755329	0.50937	0.552305	0.696597	0.73365	0.3252	0.39524	0.569333	0.406726	0.731563	0.122204	0.139204	0.340006	0.185272	0.149639	0.244251	0.204975	0.673515	0.529808	0.488571	0.340408	0.430088
Epirubicin	-2.36526	-2.12595	-1.68487	-1.59042	-1.76497	-1.65137	-1.20358	-2.14437	-1.95797	-1.00092	-2.09644	-1.32924	-2.04402	-1.30169	-1.59173	-1.3214	-1.57028	-0.898477	-0.947984	-1.43541	-1.60095	-1.60124	-1.2931	-1.04559	-0.868791	-1.28802	-1.32884	-0.544103	-0.887055	-1.10583	-0.530144	-0.550338	-1.2292	-1.23851	-0.879385	-1.0932	-0.912628	-2.30127	-2.20889	-1.41598	-2.25106	-2.05422	-1.32919	-1.99061	-1.74565	-1.64822	-1.90272	-1.97073	-1.8319
EPZ004777	0.766916	0.858276	0.974366	1.14145	1.05421	0.989526	1.09253	0.832934	1.02272	1.28893	0.862944	1.17452	0.748406	1.32616	0.914148	1.15068	0.73503	0.930642	1.14477	1.00526	1.13373	0.90228	1.06261	1.38439	1.34355	1.31206	1.01996	1.53904	1.22836	1.18496	1.34583	1.18358	0.997817	1.16798	1.3357	1.04015	1.72092	0.951671	0.732464	0.929412	0.913765	1.00613	1.00465	0.94953	1.08187	1.23062	1.06058	1.11065	1.2544
EPZ5676	0.889171	1.01425	1.1338	1.28477	1.1708	1.14879	1.22763	0.98248	1.16019	1.43212	0.977409	1.31349	0.875989	1.44709	1.07041	1.30054	0.89428	1.08623	1.29884	1.16111	1.28827	1.04217	1.21881	1.52042	1.50143	1.43603	1.16585	1.70221	1.3873	1.3551	1.50548	1.32339	1.15278	1.32818	1.4906	1.19768	1.8415	1.0724	0.87451	1.07678	1.03748	1.08828	1.15576	1.06805	1.22953	1.38444	1.22676	1.22315	1.36869
Erlotinib	-0.263204	-0.154555	-0.0318989	0.150029	-0.0327493	0.019328	0.202592	-0.173427	-0.064645	0.402929	-0.165959	-0.305064	-0.176296	-0.48106	-0.0727816	-0.27172	-0.0824368	0.189218	0.230852	-0.0247799	0.0483646	-0.156902	0.0297498	0.228832	-0.0879444	0.314927	0.12594	-0.0563734	-0.00209937	0.250248	0.279628	0.370422	0.0476489	0.0116338	0.244911	0.131333	-0.374095	-0.189314	-0.222838	0.02601	-0.175616	-0.0980708	-0.205041	-0.127316	0.0534496	0.135771	-0.0381147	-0.0233237	0.0840471
Fludarabine	0.420514	0.684618	0.903789	1.04125	0.895101	0.926468	0.964341	0.630781	0.897719	1.30444	0.603682	1.05493	0.426559	1.2201	0.824589	1.04681	0.608521	0.865492	1.08817	0.941378	1.05399	0.780678	0.970011	1.34072	1.34466	1.22138	0.940966	1.6401	1.2212	1.15991	1.39903	1.16174	0.887456	1.11	1.32899	0.972796	1.77023	0.740157	0.418643	0.827312	0.674606	0.74424	0.87669	0.768964	0.94458	1.16128	1.0058	0.966054	1.12519
Foretinib	-1.03951	-0.79164	-0.67582	-0.589076	-0.779216	-0.66859	-0.584555	-0.82735	-0.762515	-0.370564	-0.928561	-0.678786	-0.910767	-0.681273	-0.709409	-0.650761	-0.70305	-0.471969	-0.497308	-0.636981	-0.680653	-0.731142	-0.619122	-0.535031	-0.434064	-0.564653	-0.565429	-0.224138	-0.439298	-0.533199	-0.244429	-0.278768	-0.620621	-0.602239	-0.441431	-0.563152	-0.430606	-0.966405	-0.909833	-0.639974	-0.920718	-0.967045	-0.661464	-0.846193	-0.637985	-0.667437	-0.704856	-0.831505	-0.76026
Fulvestrant	0.138756	0.263477	0.371171	0.595011	0.44879	0.314753	0.564145	0.256802	0.427488	0.757067	0.24511	0.585694	0.2004	0.692178	0.342316	0.556252	0.214751	0.450164	0.610331	0.394538	0.467928	0.303728	0.487831	0.76993	0.74634	0.751466	0.490551	0.869229	0.638923	0.624371	0.792759	0.702115	0.474567	0.595599	0.740881	0.530074	0.995941	0.272254	0.165667	0.330223	0.299935	0.356725	0.449921	0.333378	0.53423	0.566067	0.419784	0.515019	0.611037
Gallibiscoquinazole	-0.225529	-0.211467	-0.101566	0.0192451	-0.0613911	-0.116555	0.0798768	-0.208229	-0.112008	0.180024	-0.185304	0.10785	-0.200558	0.173866	-0.0918029	0.0906591	-0.158101	0.0352975	0.189322	-0.0433081	-0.00477207	-0.103849	0.0419762	0.279368	0.281955	0.200691	-0.0470419	0.413778	0.220177	0.163714	0.349174	0.256945	0.0301774	0.138169	0.275867	0.101755	0.39177	-0.181336	-0.225022	-0.0819725	-0.18951	-0.136652	0.00715068	-0.147131	-0.0580093	0.0322341	-0.105384	-0.0646939	0.0286057
Gefitinib	0.121805	0.280415	0.350836	0.620186	0.29647	0.291838	0.484697	0.251335	0.381178	0.772359	0.16879	-0.0861129	0.18179	-0.225698	0.18528	-0.063959	0.261838	0.426655	0.456086	0.122173	0.308589	0.0241085	0.265979	0.462653	0.262735	0.623897	0.586267	0.361018	0.244048	0.454397	0.561546	0.675785	0.283796	0.218256	0.469891	0.306499	-0.0116454	0.177565	0.170026	0.271354	0.23418	0.216393	-0.0377231	0.241509	0.583869	0.473719	0.409187	0.371861	0.435669
Gemcitabine	-3.00298	-2.68636	-1.90091	-2.1289	-2.04844	-1.43825	-1.23396	-2.73708	-2.46982	-1.18764	-2.63147	-0.990909	-2.59851	-0.840375	-1.53065	-0.907829	-1.64676	0.178857	-0.169319	-0.659643	-1.45766	-1.49945	-0.740217	-0.202478	0.235924	-1.54143	-1.72925	0.563782	0.318718	-0.289658	0.454133	0.0994053	-0.702882	-0.49856	0.120246	-0.217747	0.0770214	-2.87795	-2.80464	-1.09835	-2.92912	-2.52449	-1.02474	-2.49373	-2.3807	-1.79555	-2.29614	-2.44157	-2.08956
GNE-317	-1.24042	-0.740934	-0.757986	-0.52309	-0.882208	-0.874218	-0.562258	-0.804285	-0.785009	-0.28418	-1.10593	-0.920132	-0.996045	-0.946503	-0.955453	-0.896981	-0.73448	-0.464577	-0.520945	-0.974961	-0.850583	-1.05579	-0.782243	-0.68219	-0.651274	-0.560298	-0.391797	-0.437446	-0.64945	-0.631369	-0.345734	-0.207046	-0.738117	-0.815287	-0.567017	-0.695353	-0.756714	-1.14198	-0.93155	-0.782583	-0.972765	-1.08761	-0.908367	-0.929099	-0.543126	-0.73338	-0.753924	-0.899398	-0.854668
GSK1904529A	0.402447	0.524843	0.593922	0.78089	0.632563	0.567075	0.708023	0.494403	0.640475	0.917356	0.472643	0.760047	0.430316	0.873271	0.541223	0.730561	0.435038	0.614543	0.747359	0.609824	0.68409	0.50813	0.656801	0.944399	0.920498	0.885349	0.731003	1.10179	0.802433	0.778332	0.96453	0.842964	0.624667	0.755659	0.901804	0.670536	1.22867	0.508986	0.396045	0.542084	0.511109	0.57472	0.609665	0.544179	0.752728	0.771346	0.66324	0.702836	0.803757
GSK2578215A	0.656372	0.760181	0.880704	1.08145	0.963413	0.843174	1.02066	0.74715	0.952432	1.19164	0.740791	1.07777	0.682354	1.20969	0.833849	1.03919	0.699278	0.88719	1.05606	0.88177	0.992052	0.796463	0.961341	1.27844	1.21335	1.21629	0.971106	1.37731	1.08023	1.07777	1.25064	1.12937	0.936368	1.07003	1.20278	0.969626	1.55167	0.81786	0.669743	0.833202	0.833047	0.869749	0.909054	0.858604	1.03381	1.08454	0.950251	1.04221	1.14158
GSK2606414	-0.028925	0.269759	0.322227	0.593343	0.308142	0.273008	0.466729	0.239148	0.36661	0.789152	0.0905623	0.429426	0.0417519	0.519364	0.250411	0.426612	0.162626	0.410177	0.552205	0.326786	0.383435	0.204898	0.383787	0.692856	0.708646	0.681848	0.533364	0.957991	0.601386	0.583809	0.823942	0.716178	0.362707	0.504102	0.704383	0.443564	0.969813	0.170916	0.107923	0.252458	0.223526	0.172503	0.317324	0.222054	0.556117	0.516637	0.396409	0.40681	0.493691
GSK343	-0.387574	-0.186605	-0.0412515	0.164124	-0.00608533	-0.0543122	0.175138	-0.216974	-0.0464557	0.336027	-0.260017	0.172278	-0.281934	0.229178	-0.0505135	0.163057	-0.127361	0.119906	0.222658	0.0378562	0.0849102	-0.06808	0.119858	0.315257	0.291541	0.312671	0.105521	0.440043	0.230741	0.232225	0.376576	0.321467	0.103717	0.200575	0.301983	0.154321	0.480322	-0.249814	-0.315295	-0.0150043	-0.214081	-0.129802	0.0817822	-0.141428	0.0714968	0.131113	-0.0300454	0.0250809	0.134435
GSK591	0.329961	0.687451	0.781902	0.949254	0.710609	0.798713	0.830676	0.616358	0.745126	1.16185	0.450662	0.847477	0.423458	0.966095	0.682878	0.838892	0.602618	0.789184	0.889369	0.78266	0.864478	0.62401	0.796548	1.02061	1.01333	1.0082	0.930303	1.23788	0.950452	0.93446	1.10447	1.02125	0.737164	0.865019	1.02287	0.791345	1.31807	0.498218	0.455274	0.727132	0.537299	0.513043	0.726921	0.598555	0.911653	0.956272	0.853465	0.731387	0.878831
I-BET-762	-0.562548	0.267585	0.385681	0.617972	0.187505	0.274254	0.44926	0.163734	0.367576	0.789936	-0.301517	0.306444	-0.366632	0.301602	0.232891	0.342725	0.00431702	0.452855	0.509537	0.363822	0.373894	0.0566045	0.369028	0.570997	0.623714	0.63421	0.608091	0.870549	0.5565	0.553768	0.761704	0.690669	0.337893	0.442602	0.622335	0.430408	0.749669	-0.0904448	-0.247369	0.255404	0.0383014	-0.188539	0.260267	0.0715518	0.608055	0.506505	0.471636	0.295528	0.424287
I-BRD9	0.191441	0.489155	0.671366	0.921303	0.688106	0.615191	0.820565	0.455215	0.712795	1.08568	0.34641	0.797643	0.255517	0.909417	0.589411	0.782977	0.383397	0.682335	0.885548	0.663533	0.770976	0.51469	0.728557	1.05344	1.01988	1.04175	0.799056	1.26745	0.909617	0.920312	1.13986	1.02724	0.690925	0.848081	1.03697	0.765793	1.31698	0.459214	0.281943	0.57789	0.491137	0.479675	0.652116	0.527541	0.861423	0.895484	0.75209	0.765959	0.893239
Ibrutinib	0.329548	0.83739	0.834564	1.16824	0.780889	0.616487	0.900172	0.800293	0.998529	1.34149	0.425451	0.310612	0.434172	0.235206	0.507302	0.306535	0.535647	0.700061	0.887097	0.363944	0.668118	0.175833	0.521016	1.02784	0.722138	1.23321	1.0686	0.911535	0.618586	0.96297	1.00249	1.06484	0.557568	0.575604	0.968338	0.673663	0.742335	0.657749	0.600981	0.477082	0.872526	0.576769	0.186828	0.744597	1.15637	1.03001	1.00765	1.10795	1.12066
Ipatasertib	0.158918	0.434992	0.392454	0.784697	0.396923	0.0997589	0.6037	0.402911	0.561997	0.944334	0.21859	0.272691	0.262851	0.271642	0.141455	0.284415	0.251532	0.40006	0.566068	-0.167601	0.378841	-0.138154	0.348747	0.700047	0.59643	0.846868	0.757076	0.788528	0.44657	0.553896	0.758956	0.789501	0.369197	0.39329	0.674523	0.400463	0.757162	0.240331	0.25386	0.193214	0.4017	0.228931	0.162063	0.365963	0.789787	0.605285	0.510421	0.56868	0.584538
Irinotecan	-0.729015	-0.823639	-0.293817	-0.481002	-0.346948	-0.0613862	0.0579931	-0.804054	-0.609515	0.242391	-0.568593	0.24964	-0.598143	0.301475	-0.12283	0.301552	-0.294971	0.591713	0.655736	0.280193	0.0472457	-0.100997	0.352343	0.700293	0.841477	-0.0114456	-0.390982	1.19723	0.822364	0.611423	1.04384	0.866968	0.284349	0.497854	0.85847	0.536543	0.987869	-0.681233	-0.773587	0.0843058	-0.771476	-0.487683	0.212514	-0.550585	-0.68177	-0.139772	-0.509384	-0.543106	-0.334557
IWP-2	-0.2792	-0.141959	0.0132656	0.189443	0.070783	-0.031575	0.144442	-0.148741	0.0370172	0.317972	-0.163391	0.127251	-0.217837	0.194341	-0.0326002	0.121617	-0.138775	0.0645826	0.181445	0.00532941	0.0837265	-0.0750945	0.0925031	0.267559	0.260944	0.269932	0.113896	0.410761	0.203299	0.201862	0.342888	0.295031	0.0746743	0.158805	0.261927	0.1227	0.426421	-0.133759	-0.240495	-0.0295658	-0.110202	-0.0457264	0.054893	-0.0491411	0.141178	0.167479	0.0438967	0.119662	0.17957
Lapatinib	-0.174057	0.0230145	0.138508	0.629113	0.0538222	-0.00102287	0.520359	-0.0300841	0.159114	0.977884	-0.11926	-0.272515	-0.106501	-0.446858	-0.0668885	-0.263768	0.0242237	0.46184	0.575693	-0.117157	0.0672595	-0.170148	0.0526839	0.533755	0.0854291	0.780019	0.631945	0.310558	0.021253	0.544593	0.755787	0.916289	0.119701	0.0134084	0.608708	0.274751	-0.197125	-0.125846	-0.125343	-0.000232414	-0.0634901	-0.0506809	-0.225106	-0.0353259	0.540742	0.404764	0.207584	0.176997	0.29877
LCL161	0.61358	0.745153	0.845628	1.02792	0.885961	0.845427	0.931575	0.700268	0.865556	1.21228	0.681697	0.951952	0.636316	1.08943	0.766308	0.914834	0.661474	0.805379	0.966462	0.841849	0.924168	0.71446	0.850318	1.16826	1.09582	1.18063	0.969834	1.30012	0.977356	1.0199	1.18727	1.07549	0.811508	0.956342	1.12183	0.862115	1.43964	0.724884	0.628606	0.760748	0.729641	0.765063	0.782252	0.77558	0.97522	1.06354	0.913092	0.964157	1.09779
Leflunomide	0.810459	0.879191	0.962725	1.02882	0.985405	0.964412	0.991889	0.875167	0.986774	1.11881	0.878381	1.06483	0.818818	1.15021	0.952403	1.05428	0.845064	0.913497	1.03301	1.006	1.039	0.932458	1.00498	1.20541	1.17323	1.14568	0.959844	1.31593	1.09605	1.08908	1.19823	1.07575	0.964378	1.09073	1.16169	1.00296	1.43341	0.936294	0.808708	0.915404	0.923945	0.939996	0.966499	0.93251	1.00429	1.08629	1.00337	1.04326	1.11184
LGK974	0.326991	0.320601	0.39119	0.567835	0.570801	0.361423	0.570352	0.339189	0.501737	0.626858	0.401207	0.716821	0.328472	0.832204	0.418863	0.67209	0.29415	0.401278	0.593155	0.450394	0.549106	0.421816	0.546618	0.853357	0.786785	0.766999	0.38566	0.937756	0.646932	0.610943	0.789177	0.616425	0.526539	0.668952	0.755005	0.545825	1.10694	0.461495	0.305094	0.374605	0.450256	0.537807	0.540149	0.460179	0.503841	0.620054	0.454115	0.663978	0.749067
Linsitinib	0.0875483	0.383878	0.47077	0.655276	0.43927	0.423953	0.526054	0.352695	0.498213	0.782324	0.181167	0.535428	0.150007	0.579913	0.412851	0.532934	0.264447	0.460552	0.581854	0.465955	0.506444	0.316263	0.485985	0.729245	0.702393	0.736509	0.572428	0.878629	0.623862	0.626903	0.77426	0.68376	0.461824	0.587569	0.706192	0.521984	0.910422	0.312901	0.223339	0.378572	0.351187	0.236898	0.43117	0.353329	0.639255	0.616989	0.55104	0.532233	0.620378
LJI308	0.631406	0.893478	0.993792	1.16503	0.94051	0.988133	1.06428	0.843541	0.980932	1.34913	0.716712	1.10045	0.6761	1.22019	0.910212	1.09231	0.782908	0.979946	1.13349	0.995764	1.08379	0.87896	1.02509	1.30194	1.29412	1.26949	1.09164	1.50834	1.19463	1.18567	1.34123	1.22139	0.970133	1.12745	1.29582	1.02481	1.60921	0.781199	0.71225	0.916725	0.787967	0.761502	0.96944	0.831324	1.12295	1.18915	1.07228	0.9652	1.1131
Luminespib	-2.79656	-2.18138	-1.95723	-1.63054	-2.21014	-2.01508	-1.53953	-2.27573	-2.20252	-1.02642	-2.55412	-1.80577	-2.44139	-1.88074	-1.97586	-1.75389	-1.84352	-1.15484	-1.23368	-1.87286	-1.97732	-2.03284	-1.68471	-1.46697	-1.26891	-1.58749	-1.29677	-0.729654	-1.25418	-1.43059	-0.723027	-0.73988	-1.59541	-1.60052	-1.22254	-1.41787	-1.3846	-2.72132	-2.43731	-1.80443	-2.59136	-2.61382	-1.76836	-2.39421	-1.68396	-1.97233	-2.09305	-2.38086	-2.24988
LY2109761	0.707405	0.879127	0.966155	1.17257	1.00142	0.953569	1.08401	0.848272	1.01101	1.3185	0.78172	1.07036	0.740679	1.20028	0.895022	1.05749	0.783994	0.966971	1.10667	0.959977	1.07368	0.863091	1.01377	1.24861	1.22177	1.27466	1.07896	1.4207	1.14109	1.14491	1.29058	1.19074	0.969977	1.08374	1.23257	1.01246	1.53937	0.848378	0.741863	0.921805	0.872231	0.882518	0.951598	0.901741	1.12014	1.17895	1.04261	1.0652	1.16787
MG-132	-1.98203	-1.83157	-1.74091	-1.66163	-1.76481	-1.74195	-1.59561	-1.83584	-1.80376	-1.51449	-1.86997	-1.62643	-1.81721	-1.63109	-1.70597	-1.6233	-1.64445	-1.42463	-1.48926	-1.66143	-1.74555	-1.68428	-1.61487	-1.57694	-1.47327	-1.64533	-1.56556	-1.30925	-1.46212	-1.5818	-1.29791	-1.30219	-1.5775	-1.61516	-1.49877	-1.53778	-1.55315	-1.96882	-1.86437	-1.63816	-1.90454	-1.8698	-1.60027	-1.82258	-1.68017	-1.77571	-1.81412	-1.82587	-1.82341
MIM1	0.172129	0.247519	0.423678	0.540922	0.50491	0.455562	0.554717	0.241944	0.418466	0.71304	0.298436	0.658507	0.248696	0.768558	0.43287	0.642048	0.291339	0.498801	0.608783	0.535953	0.590976	0.446717	0.568458	0.778374	0.787877	0.693608	0.480658	0.9896	0.700805	0.636947	0.822266	0.69278	0.525722	0.647094	0.749531	0.551803	1.08823	0.317802	0.180231	0.460477	0.308949	0.423279	0.545133	0.387428	0.475117	0.61824	0.436244	0.521745	0.631047
MIRA-1	0.811261	0.923975	1.06702	1.22794	1.14378	1.03504	1.1826	0.920487	1.12702	1.37632	0.921514	1.28063	0.835588	1.41161	1.04399	1.24939	0.8616	1.05281	1.25904	1.10877	1.18837	1.00239	1.14929	1.51317	1.46915	1.42302	1.10539	1.68828	1.33329	1.31836	1.50915	1.32801	1.11206	1.30069	1.45464	1.17479	1.83484	1.00702	0.814936	1.00192	1.00436	1.04558	1.10457	1.03002	1.17704	1.29035	1.13382	1.22667	1.33885
Mirin	0.511299	0.734694	0.847708	1.0645	0.871229	0.817284	0.967645	0.713327	0.908567	1.27228	0.603748	0.984494	0.559385	1.09223	0.791372	0.969149	0.653089	0.865716	1.06286	0.877408	0.949293	0.714894	0.904272	1.27386	1.24288	1.23377	0.966972	1.5195	1.12996	1.13079	1.34264	1.20197	0.873109	1.05907	1.25053	0.953423	1.5746	0.698297	0.589369	0.765571	0.731268	0.6827	0.825422	0.751123	1.01423	1.07197	0.930242	0.951918	1.08775
Mitoxantrone	-1.86353	-1.61599	-1.08154	-1.03575	-1.11305	-0.999259	-0.664132	-1.64734	-1.35254	-0.461805	-1.53384	-0.666092	-1.53661	-0.561513	-0.990509	-0.647325	-1.0396	-0.164678	-0.282714	-0.756699	-0.967897	-0.989647	-0.643076	-0.303245	-0.0619644	-0.754889	-0.806246	0.274329	-0.0636482	-0.456148	0.204893	0.0951686	-0.615088	-0.557596	-0.110539	-0.422197	-0.101271	-1.69467	-1.75173	-0.802353	-1.66066	-1.39869	-0.679629	-1.37667	-1.20874	-1.05702	-1.29183	-1.28186	-1.159
MK-1775	-1.42956	-1.1319	-0.864472	-0.785928	-0.951146	-0.888186	-0.639023	-1.1465	-0.980634	-0.509357	-1.23894	-0.757926	-1.21959	-0.732581	-0.871936	-0.733524	-0.897816	-0.458763	-0.446835	-0.771223	-0.846825	-0.914596	-0.696501	-0.47748	-0.358059	-0.640781	-0.724746	-0.141121	-0.380504	-0.53011	-0.146896	-0.203224	-0.659911	-0.630436	-0.370646	-0.552057	-0.399056	-1.27762	-1.24228	-0.79146	-1.20974	-1.19799	-0.75359	-1.08516	-0.869345	-0.822161	-0.936629	-0.996732	-0.931924
MK-2206	-0.332124	0.147252	0.240571	0.650841	0.157316	-0.0485809	0.429614	0.0907913	0.379338	0.851876	-0.142123	-0.0131525	-0.148582	-0.0125839	-0.00264829	0.00220076	0.0093894	0.289831	0.449847	-0.190005	0.150706	-0.263766	0.121198	0.485833	0.414449	0.690242	0.600286	0.714671	0.25941	0.451666	0.71635	0.727123	0.140432	0.169916	0.537087	0.224247	0.563706	-0.0579937	-0.147853	0.00314714	0.0962741	-0.0700494	-0.0766835	0.0822512	0.611776	0.445767	0.3661	0.39094	0.430715
MK-8776	-0.593036	-0.122118	0.150128	0.406627	0.154812	0.0730658	0.322406	-0.175007	0.19264	0.645559	-0.291995	0.271711	-0.400633	0.402678	0.0584681	0.261364	-0.0765377	0.237107	0.395304	0.143301	0.215561	-0.00990879	0.219475	0.56438	0.594399	0.54848	0.334744	0.873325	0.458284	0.423082	0.686446	0.552163	0.192845	0.330572	0.567898	0.265684	0.980027	-0.192965	-0.434511	0.0874087	-0.14898	-0.092209	0.154642	-0.000377022	0.352057	0.362503	0.230277	0.227818	0.324272
ML323	0.522571	0.5439	0.663671	0.816211	0.807565	0.626439	0.806234	0.556939	0.754886	0.905378	0.611109	0.929414	0.538186	1.02834	0.667217	0.902017	0.478048	0.613666	0.856463	0.699088	0.839158	0.647859	0.794473	1.10668	1.03998	1.02129	0.651187	1.18859	0.915102	0.894634	1.04052	0.880534	0.756696	0.915677	1.0338	0.783731	1.37173	0.689637	0.504382	0.618376	0.666865	0.719953	0.770371	0.697526	0.759436	0.914174	0.729472	0.867648	0.98196
MN-64	0.563095	0.710715	0.753307	0.936523	0.811501	0.716012	0.839775	0.679741	0.820904	1.0485	0.636066	0.913247	0.572677	1.03851	0.702948	0.869777	0.597055	0.723277	0.869345	0.731548	0.82511	0.642955	0.781181	1.08153	1.03164	1.04263	0.862703	1.23255	0.912076	0.902207	1.08436	0.961909	0.751747	0.885782	1.01719	0.788281	1.39264	0.718787	0.585265	0.678851	0.727565	0.772138	0.738672	0.730081	0.911629	0.926298	0.833336	0.912907	0.986863
Navitoclax	-0.283871	-0.629129	-0.166213	-0.337783	-0.147391	-0.151732	-0.136412	-0.479159	-0.190471	-0.546407	-0.25838	-0.0945851	-0.397747	-0.0841756	-0.169233	-0.0876586	-0.712254	-0.569758	-0.0777387	-0.130863	-0.0593182	-0.192759	-0.105047	-0.00152833	-0.0500414	0.00181702	-1.09271	0.015324	-0.0770517	-0.0201433	0.00313977	-0.51731	-0.153691	-0.0439223	-0.0149803	-0.0964042	-0.0148201	-0.17658	-0.47031	-0.237653	-0.260819	-0.223706	-0.151307	-0.223097	-0.642141	0.0118794	-0.112647	-0.131504	-0.00959939
Nelarabine	1.12591	1.16602	1.29248	1.43369	1.41702	1.32114	1.36656	1.15431	1.35344	1.57009	1.22298	1.49818	1.09537	1.65399	1.25331	1.46808	1.06479	1.22933	1.43437	1.32859	1.47662	1.25002	1.37841	1.67544	1.64932	1.58579	1.31413	1.87138	1.53293	1.48841	1.67942	1.4809	1.30462	1.47355	1.63982	1.34087	2.01138	1.32651	1.05542	1.2672	1.26561	1.37811	1.33794	1.31477	1.38178	1.53664	1.38486	1.46607	1.58621
Nilotinib	-0.407625	0.0846166	0.289498	0.517228	0.266246	0.212214	0.477566	0.0322422	0.257813	0.713574	-0.176751	0.51107	-0.344338	0.625127	0.228653	0.498246	-0.0398548	0.362652	0.564277	0.307663	0.397235	0.128679	0.423139	0.763244	0.764887	0.66649	0.432827	0.995385	0.633802	0.594129	0.854036	0.696527	0.400134	0.561428	0.733241	0.47429	1.07199	0.00338295	-0.228946	0.209691	0.004177	-0.00142591	0.356681	0.0828125	0.446224	0.504626	0.337395	0.280524	0.446139
Niraparib	-0.0509559	0.0577171	0.626501	0.64619	0.605237	0.729802	0.799638	0.0417355	0.414971	1.05484	0.199899	0.872367	0.119618	1.00216	0.652862	0.870657	0.436728	0.762179	0.920976	0.826757	0.847809	0.621477	0.814142	1.10634	1.11349	0.976893	0.681885	1.35934	1.02142	1.01081	1.16425	1.0109	0.752011	0.942333	1.10031	0.83476	1.48003	0.14832	-0.0450346	0.682378	0.0598342	0.359625	0.745892	0.334813	0.433015	0.886211	0.535106	0.520306	0.792898
Nutlin-3a (-)	0.126272	0.739633	0.859866	1.05056	0.733983	0.819851	0.930926	0.630665	0.847652	1.27228	0.288109	0.926493	0.199817	1.03712	0.728957	0.923587	0.585522	0.81989	1.02196	0.842837	0.928555	0.630073	0.855605	1.2464	1.20998	1.19645	1.00013	1.48265	1.07989	1.08254	1.3153	1.14969	0.800759	1.00927	1.21812	0.895278	1.59519	0.442413	0.364106	0.714487	0.457512	0.260769	0.749124	0.53843	1.01998	1.07211	0.971708	0.793895	1.04651
NVP-ADW742	-0.338979	-0.141725	0.165519	0.325764	-0.0731451	0.117084	0.23559	-0.167422	0.0874106	0.583359	-0.257182	-0.0932252	-0.278678	-0.103258	0.0201722	-0.0235823	-0.129802	0.212461	0.299564	0.119906	0.126058	-0.127084	0.10632	0.266345	0.328399	0.394791	0.284979	0.647145	0.320438	0.329529	0.566318	0.506298	0.0766533	0.164564	0.376048	0.197158	0.334934	-0.216684	-0.294265	0.0477917	-0.171282	-0.227764	-0.074155	-0.145712	0.262768	0.290773	0.221015	-0.0245571	0.114855
Obatoclax Mesylate	-0.852324	-0.674974	-0.538377	-0.430371	-0.630672	-0.535493	-0.449206	-0.709311	-0.608171	-0.243265	-0.758689	-0.516915	-0.747919	-0.52426	-0.571161	-0.501824	-0.560798	-0.376447	-0.37719	-0.497392	-0.536877	-0.600085	-0.490115	-0.35606	-0.272875	-0.378463	-0.357918	-0.0119032	-0.320724	-0.362441	-0.124921	-0.203013	-0.491329	-0.439365	-0.294112	-0.426005	-0.190021	-0.786718	-0.773735	-0.531682	-0.770298	-0.766018	-0.531615	-0.697035	-0.464279	-0.473105	-0.552674	-0.648522	-0.564681
OF-1	0.527778	0.443608	0.421592	0.569246	0.645008	0.398119	0.520545	0.469679	0.585363	0.607012	0.571973	0.683586	0.493751	0.830568	0.451924	0.616781	0.333118	0.347738	0.526792	0.434243	0.551003	0.457475	0.501294	0.814512	0.739566	0.72077	0.453021	0.876058	0.581241	0.548476	0.731937	0.575646	0.475382	0.605582	0.700382	0.477252	1.11816	0.646424	0.459412	0.384249	0.630678	0.707743	0.500782	0.608451	0.554597	0.591719	0.500446	0.754902	0.766083
Olaparib	0.213139	0.158925	0.477034	0.563217	0.555661	0.636134	0.707876	0.148539	0.359203	0.903136	0.327659	0.861249	0.248741	1.00525	0.580913	0.849778	0.386283	0.700894	0.823511	0.731445	0.771858	0.621816	0.766561	1.02669	1.04091	0.84991	0.554327	1.28132	0.940032	0.841978	1.09811	0.915471	0.707839	0.858202	1.00075	0.756797	1.40221	0.294639	0.130183	0.644552	0.19682	0.467653	0.737746	0.352895	0.434175	0.729439	0.42873	0.477796	0.685043
Osimertinib	-0.543666	-0.425746	-0.285017	-0.0908188	-0.250824	-0.335286	-0.0930029	-0.434639	-0.271744	0.108015	-0.439907	-0.718772	-0.436895	-1.04292	-0.362792	-0.693262	-0.355183	-0.155613	-0.0880593	-0.423878	-0.307714	-0.513677	-0.352769	-0.0658403	-0.544165	0.0440584	-0.11833	-0.480272	-0.502086	-0.117416	0.0131946	0.141626	-0.265185	-0.400515	-0.0668682	-0.223922	-0.99921	-0.445644	-0.491623	-0.326054	-0.395798	-0.365836	-0.605447	-0.340632	-0.152912	-0.179538	-0.278494	-0.199886	-0.155109
OTX015	-0.962014	-0.128079	0.047242	0.34224	-0.209259	-0.0786151	0.181909	-0.256829	0.0127735	0.513967	-0.722761	-0.0594605	-0.750506	-0.0710836	-0.192203	0.0209887	-0.391481	0.226306	0.276023	0.0175463	0.0286971	-0.433253	0.0639996	0.268913	0.356524	0.333725	0.377642	0.560929	0.32005	0.284517	0.483734	0.435667	0.0258865	0.185106	0.359003	0.195588	0.373495	-0.560741	-0.599949	-0.153161	-0.399414	-0.631859	-0.132195	-0.379472	0.331549	0.186133	0.133047	-0.0964428	0.0157396
Oxaliplatin	0.0108624	0.365679	0.635088	0.871117	0.599449	0.605404	0.825509	0.347456	0.642128	1.13906	0.205934	0.77424	0.186964	0.835052	0.57367	0.791024	0.447097	0.766512	0.95231	0.703876	0.739128	0.488125	0.754824	1.16644	1.16927	1.10927	0.760136	1.49583	1.0522	1.02521	1.27906	1.0915	0.728004	0.929089	1.16761	0.836108	1.51843	0.274274	0.200253	0.591832	0.356719	0.235576	0.641397	0.429612	0.746048	0.907708	0.6918	0.6888	0.861771
P22077	0.436375	0.587528	0.708286	0.87338	0.784065	0.689813	0.825308	0.555727	0.724822	1.08706	0.546215	0.957145	0.481623	1.11743	0.674032	0.91256	0.525229	0.68217	0.884153	0.73538	0.835661	0.641686	0.792566	1.18641	1.12601	1.08801	0.809029	1.36322	0.961158	0.934437	1.16812	0.964999	0.752894	0.936686	1.10024	0.79523	1.59046	0.601697	0.454646	0.6289	0.568992	0.637848	0.750373	0.647969	0.810691	0.927946	0.77831	0.837509	0.984453
Paclitaxel	-3.27512	-2.79722	-2.46543	-2.0473	-2.50847	-2.57606	-1.75257	-2.81975	-2.62507	-1.41629	-2.96811	-1.9195	-2.82895	-1.79647	-2.42106	-1.95236	-2.33838	-1.42943	-1.31607	-2.33186	-2.40134	-2.46415	-1.97061	-1.35598	-1.07719	-1.74997	-1.85451	-0.726416	-1.2101	-1.60306	-0.738755	-0.844787	-1.83632	-1.78911	-1.15369	-1.62978	-1.07746	-3.17894	-2.9343	-2.24197	-2.98528	-2.86443	-2.02746	-2.76623	-2.17829	-2.35871	-2.62946	-2.63094	-2.51295
Palbociclib	-0.32825	0.337263	0.559958	0.821474	0.159662	0.46222	0.574065	0.230209	0.43491	1.12723	-0.148737	0.384845	-0.206651	0.354335	0.384599	0.452423	0.293792	0.576731	0.713516	0.49933	0.455047	0.256638	0.465748	0.782119	0.846456	0.845485	0.838804	1.0708	0.750783	0.795028	0.942773	0.892189	0.445414	0.617314	0.851151	0.587425	1.05748	-0.0726235	-0.125799	0.389874	-0.0156814	-0.149901	0.341507	0.0801685	0.789347	0.673415	0.652286	0.196624	0.392335
PCI-34051	0.368382	0.50937	0.767623	0.935712	0.763978	0.73842	0.834236	0.497522	0.766437	1.09165	0.519284	0.908061	0.476306	1.02298	0.710685	0.889348	0.580675	0.749844	0.889333	0.789112	0.856578	0.666953	0.805538	1.09812	1.08032	1.05279	0.861596	1.2972	0.976988	0.956929	1.10736	0.969237	0.764993	0.926425	1.05649	0.813178	1.44075	0.55476	0.405035	0.69672	0.529313	0.590121	0.761588	0.646535	0.84381	0.95737	0.815378	0.80058	0.937102
PD0325901	-1.66279	-0.64701	-0.598153	-0.537991	-1.39472	-0.61061	-0.838952	-0.747626	-0.832885	-0.238171	-1.64978	-1.29758	-1.58232	-1.65445	-0.749519	-1.05401	-0.744518	-0.516484	-0.617358	-0.624092	-0.797558	-0.911695	-0.813431	-1.15173	-0.823837	-0.772411	-0.419394	-0.483665	-0.600078	-0.493207	-0.441778	-0.259408	-0.880525	-0.81456	-0.696677	-0.667017	-1.37465	-1.43592	-1.02078	-0.717745	-1.33611	-2.24233	-0.975982	-1.385	-0.514762	-0.637123	-0.573468	-1.54941	-1.27584
PD173074	-0.01641	0.250695	0.374881	0.652639	0.498683	0.349658	0.538455	0.223637	0.471704	0.845623	0.148105	0.736925	0.0987613	0.966151	0.319006	0.67085	0.191699	0.389459	0.593567	0.429537	0.516128	0.31775	0.489748	0.971139	0.914485	0.82126	0.556868	1.13536	0.726331	0.636179	0.919359	0.732857	0.444665	0.655895	0.836468	0.485264	1.44924	0.201554	0.0665296	0.323737	0.269943	0.31344	0.491072	0.340235	0.610148	0.625265	0.476419	0.58735	0.720849
Pevonedistat	-1.57338	-1.38465	-1.01996	-0.996495	-1.08712	-0.930905	-0.658838	-1.38656	-1.26379	-0.456897	-1.35167	-0.583446	-1.28861	-0.410191	-0.894394	-0.57584	-0.886648	-0.246768	-0.191758	-0.706876	-0.90183	-0.85678	-0.590926	-0.144452	0.151754	-0.713406	-0.822942	0.591392	0.0768443	-0.327033	0.417706	0.168075	-0.564802	-0.425051	0.0426665	-0.329626	0.239173	-1.53269	-1.40824	-0.763441	-1.51212	-1.32324	-0.628999	-1.27554	-1.1441	-0.995242	-1.2146	-1.25985	-1.11912
PFI3	0.844228	0.957076	1.07071	1.25418	1.11225	1.044	1.20802	0.931527	1.1084	1.36321	0.91339	1.26558	0.855135	1.40023	1.01722	1.23652	0.895019	1.07548	1.24973	1.07635	1.18455	0.982592	1.15154	1.45564	1.40619	1.40646	1.14047	1.56892	1.28729	1.27302	1.42847	1.30837	1.11818	1.25832	1.38933	1.15849	1.7347	0.978753	0.851038	1.01209	0.974397	1.02092	1.09835	1.00409	1.20354	1.27313	1.1324	1.18265	1.29902
Pictilisib	-0.85495	-0.431083	-0.447061	-0.157529	-0.531052	-0.657311	-0.2388	-0.483707	-0.428644	0.128037	-0.712325	-0.706564	-0.619255	-0.748859	-0.663057	-0.695593	-0.467059	-0.232336	-0.243881	-0.809981	-0.579661	-0.822706	-0.560864	-0.403442	-0.432011	-0.195303	-0.0264376	-0.11733	-0.460515	-0.369586	-0.00521155	0.136649	-0.503583	-0.617951	-0.296856	-0.464947	-0.531451	-0.744889	-0.578629	-0.564435	-0.59211	-0.686886	-0.689793	-0.555452	-0.187774	-0.403652	-0.415877	-0.480441	-0.485423
PLX-4720	0.283175	0.665565	0.699283	0.939527	0.495063	0.713646	0.73644	0.571594	0.651629	1.18685	0.326893	0.681204	0.331992	0.759495	0.585129	0.721267	0.546797	0.742642	0.838375	0.720095	0.731177	0.540717	0.696575	0.910413	0.969443	0.94324	0.979592	1.22238	0.89955	0.902155	1.06458	1.00849	0.642533	0.802421	0.972995	0.737053	1.28046	0.366936	0.434983	0.629371	0.370498	0.24325	0.611117	0.416386	0.922478	0.860058	0.783151	0.47161	0.684318
Podophyllotoxin bromide	-2.03659	-1.8076	-1.56402	-1.32189	-1.54928	-1.59613	-1.13154	-1.81132	-1.64759	-0.99365	-1.84183	-1.20236	-1.7865	-1.12088	-1.52908	-1.2043	-1.51824	-1.00357	-0.921165	-1.4275	-1.4661	-1.52251	-1.22411	-0.875994	-0.628728	-1.122	-1.26445	-0.0715286	-0.779426	-1.06912	-0.207078	-0.478862	-1.17087	-1.13404	-0.727388	-1.06557	-0.463783	-1.96467	-1.87355	-1.40601	-1.88198	-1.74814	-1.25446	-1.7194	-1.42513	-1.46048	-1.66101	-1.63411	-1.55116
PRIMA-1MET	0.0562181	0.441768	0.770521	1.10969	0.765287	0.809903	1.02944	0.370439	0.69796	1.40024	0.307446	1.01742	0.241188	1.18319	0.69015	1.00282	0.484845	0.881754	1.0531	0.863262	1.00203	0.655289	0.941104	1.22611	1.19678	1.24799	1.00788	1.46789	1.08844	1.07646	1.31114	1.25168	0.865763	1.0012	1.20734	0.910756	1.55814	0.31783	0.174757	0.802586	0.327282	0.540881	0.861667	0.498035	0.988235	1.09201	0.822062	0.734491	0.985402
PRT062607	-0.307796	0.0894014	0.310765	0.543245	0.102568	0.259035	0.364159	0.0106221	0.216918	0.835689	-0.170542	0.163758	-0.197493	0.165673	0.17509	0.225518	0.0797217	0.460124	0.467471	0.353093	0.28787	0.0742619	0.282008	0.427455	0.493193	0.554375	0.566073	0.739749	0.526305	0.531991	0.689837	0.682369	0.253857	0.353203	0.554592	0.370288	0.519485	-0.131073	-0.191976	0.241194	-0.0800815	-0.0908627	0.171085	-0.00639475	0.506515	0.43647	0.356287	0.172668	0.279275
Pyridostatin	-0.0844807	-0.0517111	0.071511	0.337688	0.173163	0.065631	0.388812	-0.0462268	0.0837782	0.59609	-0.00624999	0.391026	-0.0277942	0.513484	0.0823797	0.376133	0.00280631	0.351235	0.514812	0.185805	0.234371	0.0944792	0.308961	0.673523	0.696606	0.563574	0.234172	0.901916	0.600022	0.476376	0.811737	0.696238	0.298037	0.426756	0.682098	0.385686	0.971409	-0.0191054	-0.0775764	0.128046	-0.00367557	0.101754	0.271967	0.0497968	0.214672	0.298452	0.0713152	0.188806	0.293917
Rapamycin	-2.53751	-2.08909	-1.97362	-1.65829	-1.99621	-2.10963	-1.58525	-2.10723	-1.99749	-1.45123	-2.30457	-1.7558	-2.2016	-1.72936	-2.00729	-1.7753	-1.90329	-1.47298	-1.445	-2.00036	-2.00497	-2.05474	-1.78417	-1.50443	-1.43156	-1.56779	-1.57912	-1.30005	-1.48042	-1.61177	-1.24148	-1.22764	-1.68266	-1.7116	-1.43631	-1.59786	-1.48358	-2.41635	-2.22658	-1.90435	-2.22918	-2.23798	-1.80467	-2.12533	-1.69657	-1.93399	-2.03372	-2.00955	-1.98682
Ruxolitinib	0.541978	0.726619	0.822872	1.01674	0.870199	0.828803	0.907763	0.684275	0.879235	1.15382	0.654419	0.974956	0.56502	1.11229	0.763014	0.961543	0.597397	0.762126	0.959234	0.843944	0.957959	0.747126	0.885483	1.16755	1.1452	1.1282	0.913784	1.34831	1.04093	1.01202	1.17002	1.01843	0.823285	0.98395	1.13515	0.869241	1.49782	0.748193	0.561271	0.765756	0.727391	0.761466	0.830754	0.768251	0.985215	1.05616	0.926381	0.923097	1.05276
RVX-208	0.44804	0.702629	0.820943	0.988842	0.799783	0.791325	0.889653	0.653598	0.82846	1.15327	0.553869	0.959333	0.501667	1.08289	0.742197	0.94131	0.596448	0.794533	0.944477	0.826597	0.909981	0.68123	0.864253	1.12847	1.11268	1.09194	0.948264	1.28288	1.0162	0.997252	1.13181	1.02396	0.814444	0.973477	1.0967	0.868345	1.44576	0.613149	0.51094	0.740788	0.637584	0.631762	0.80411	0.671965	0.970863	1.01321	0.891367	0.846681	0.983983
Sabutoclax	-1.75351	-1.56954	-1.29899	-1.14365	-1.289	-1.30513	-0.978286	-1.57016	-1.39694	-0.935165	-1.54903	-0.960364	-1.54629	-0.933444	-1.2306	-0.961325	-1.32239	-0.878019	-0.809771	-1.1119	-1.17086	-1.23388	-1.00762	-0.807502	-0.700351	-0.972186	-1.10647	-0.488624	-0.742014	-0.88439	-0.556151	-0.685364	-0.982896	-0.904804	-0.743604	-0.878661	-0.677615	-1.62986	-1.64025	-1.1783	-1.60414	-1.46236	-1.028	-1.45804	-1.23524	-1.18246	-1.37958	-1.36319	-1.25214
Sapitinib	0.469414	0.882032	0.833036	1.14415	0.741378	0.743777	0.924265	0.785816	0.89918	1.30001	0.530176	-0.154011	0.58152	-0.419574	0.57432	-0.123941	0.748543	0.794863	0.818862	0.467083	0.705314	0.316267	0.568427	0.679889	0.11507	1.09998	1.11734	0.238817	0.230756	0.844091	0.823515	1.08357	0.610421	0.349673	0.724712	0.627802	-0.297388	0.538245	0.63075	0.668256	0.672866	0.59115	0.0370605	0.679104	1.13323	0.945375	0.935614	0.877065	0.923985
Savolitinib	-0.299392	-0.247408	-0.170154	-0.0729074	-0.153679	-0.168793	-0.0445415	-0.251074	-0.181431	0.10285	-0.255964	-0.0197003	-0.271109	0.0542606	-0.165649	-0.0300683	-0.221497	-0.0571934	0.0565657	-0.120988	-0.105036	-0.168949	-0.0742139	0.138495	0.188764	0.043767	-0.0916871	0.41834	0.104027	0.0243675	0.305593	0.178776	-0.0777816	-0.00200542	0.170291	-0.0325586	0.405731	-0.241692	-0.275888	-0.151811	-0.242228	-0.215109	-0.0891263	-0.212727	-0.110469	-0.0899026	-0.166321	-0.156019	-0.0921419
SCH772984	-0.524959	0.338829	0.30856	0.370489	-0.532081	0.26836	0.0215079	0.230304	0.103795	0.774011	-0.629109	-0.592484	-0.504948	-0.880991	0.1337	-0.333741	0.215618	0.350073	0.22895	0.170531	0.049838	-0.020892	0.0104515	-0.383506	-0.0415956	0.108671	0.593333	0.276301	0.17803	0.35781	0.294186	0.549696	-0.0528755	0.0102002	0.135072	0.149057	-0.572483	-0.394197	0.0432137	0.143184	-0.316887	-1.25693	-0.239952	-0.418995	0.423417	0.225811	0.353188	-0.606025	-0.397768
Selumetinib	0.0199621	1.0513	1.02521	0.98466	0.222546	1.00133	0.638	0.90873	0.78343	1.39682	-0.0701533	0.236044	0.0394226	-0.0732624	0.831813	0.465225	0.808249	0.992619	0.89746	1.00508	0.793305	0.684477	0.727236	0.417717	0.630259	0.787514	1.1949	0.881249	0.942891	1.10979	0.902334	1.05886	0.637159	0.761783	0.812242	0.883752	0.101336	0.347083	0.712815	0.803785	0.459942	-0.851604	0.529109	0.30589	1.06458	0.956155	1.10785	0.191774	0.411799
Sepantronium bromide	-2.93412	-2.99407	-2.8255	-2.78105	-2.72893	-2.77275	-2.53512	-2.95201	-2.91339	-2.68556	-2.77856	-2.49051	-2.68548	-2.50093	-2.64522	-2.50113	-2.53135	-2.30999	-2.4739	-2.60456	-2.76354	-2.52566	-2.50099	-2.62709	-2.47335	-2.77683	-2.63354	-2.44409	-2.42174	-2.67415	-2.35247	-2.30071	-2.41284	-2.58809	-2.56942	-2.44829	-2.63313	-3.03485	-2.88579	-2.51775	-3.00525	-2.74549	-2.38501	-2.81444	-2.82446	-2.93391	-2.99741	-2.91983	-2.95797
Sinularin	0.120179	0.22176	0.329306	0.513759	0.352508	0.279902	0.493001	0.215328	0.35886	0.645859	0.201703	0.482436	0.185887	0.555993	0.30141	0.461095	0.217798	0.420852	0.54822	0.347434	0.407114	0.279599	0.41786	0.669004	0.629114	0.646839	0.426267	0.784768	0.550645	0.55582	0.72243	0.659517	0.415688	0.507495	0.646653	0.465395	0.841739	0.202153	0.169602	0.298908	0.231096	0.254194	0.37781	0.268506	0.46285	0.486043	0.364136	0.388745	0.486281
Sorafenib	-0.263642	-0.218749	-0.13893	-0.00132202	-0.0797125	-0.150438	0.00451784	-0.213508	-0.109623	0.21516	-0.215271	0.0618899	-0.253221	0.151074	-0.14619	0.030075	-0.25186	-0.0988076	0.10726	-0.105547	-0.0467199	-0.159986	-0.0420107	0.315977	0.365317	0.181099	-0.11117	0.658203	0.162347	0.0928016	0.503454	0.282057	-0.061731	0.0609979	0.319979	-0.0128857	0.65577	-0.178239	-0.241052	-0.156186	-0.177734	-0.189796	-0.0734169	-0.155912	-0.0671709	0.0180275	-0.0994764	-0.0560183	0.0332347
Staurosporine	-2.98391	-2.62852	-2.5114	-2.30343	-2.61106	-2.51726	-2.24586	-2.68143	-2.60915	-1.97278	-2.84018	-2.43864	-2.7722	-2.40321	-2.55483	-2.41682	-2.45794	-2.04177	-2.10156	-2.45549	-2.50456	-2.57655	-2.35944	-2.21921	-2.05514	-2.26855	-2.15093	-1.72267	-2.06508	-2.23059	-1.72594	-1.73541	-2.33207	-2.36288	-2.06247	-2.24984	-2.10482	-2.92071	-2.7807	-2.40541	-2.82277	-2.81531	-2.41694	-2.71703	-2.35153	-2.47986	-2.57455	-2.67399	-2.61693
Talazoparib	-0.60992	-1.03398	0.028074	-0.512559	-0.0242819	0.259661	0.368839	-0.984861	-0.570626	0.360299	-0.373176	0.367035	-0.518722	0.463276	0.167356	0.389338	0.000322072	0.558041	0.632524	0.38513	0.283886	0.128395	0.37758	0.742197	0.832122	0.393966	-0.22445	1.15812	0.771646	0.668536	0.975889	0.743431	0.350451	0.535168	0.801067	0.519247	1.04697	-0.506934	-0.818234	0.248897	-0.749109	-0.179038	0.26549	-0.38361	-0.976942	0.270581	-0.33181	-0.272834	0.0827946
Tamoxifen	0.0785585	0.299782	0.364244	0.562103	0.408199	0.323199	0.481969	0.277909	0.426274	0.704493	0.157292	0.499411	0.140194	0.580495	0.30473	0.478532	0.237955	0.377426	0.501331	0.355416	0.426192	0.275412	0.40583	0.712844	0.657222	0.68376	0.501093	0.869307	0.533334	0.512185	0.74776	0.645682	0.390783	0.498938	0.643529	0.413419	0.95856	0.23339	0.160062	0.311959	0.294554	0.219411	0.372579	0.31569	0.535765	0.517084	0.42939	0.511102	0.573159
Taselisib	-0.670172	-0.0113103	-0.0467438	0.435097	-0.247612	-0.457213	0.178946	-0.112417	0.0239619	0.654548	-0.521561	-0.63472	-0.382999	-0.636886	-0.577539	-0.622524	-0.169733	0.111187	0.11248	-0.813965	-0.390384	-0.933898	-0.418494	-0.169257	-0.236717	0.343692	0.488194	0.220055	-0.273704	0.00792086	0.325439	0.526169	-0.335591	-0.48936	0.0279388	-0.270778	-0.323251	-0.468157	-0.328009	-0.419757	-0.251283	-0.426645	-0.680655	-0.261617	0.438057	0.0498208	0.0699709	-0.0968948	-0.0974608
Telomerase Inhibitor IX	-1.34671	-1.14666	-0.962327	-0.830993	-0.982005	-0.96458	-0.709627	-1.14885	-1.04183	-0.573837	-1.19051	-0.751108	-1.14729	-0.707389	-0.91296	-0.735273	-0.919336	-0.544858	-0.513672	-0.798509	-0.910065	-0.909703	-0.727944	-0.538837	-0.393252	-0.70072	-0.765101	-0.0822144	-0.417955	-0.598451	-0.174107	-0.301471	-0.702598	-0.657347	-0.41579	-0.605657	-0.384653	-1.29004	-1.20439	-0.84058	-1.22267	-1.14631	-0.748916	-1.10228	-0.900868	-0.928776	-1.04165	-1.04492	-0.995159
Temozolomide	0.924185	1.04162	1.26998	1.41432	1.3443	1.35517	1.39778	1.00884	1.25354	1.61258	1.0678	1.54356	0.929904	1.7064	1.28981	1.51787	1.06545	1.33889	1.4953	1.45331	1.47071	1.31652	1.44037	1.71266	1.72065	1.59283	1.31871	1.94523	1.63657	1.54022	1.74184	1.5517	1.36872	1.54409	1.68388	1.42787	2.08439	1.15372	0.874939	1.32097	1.0886	1.26918	1.41454	1.17836	1.33557	1.52134	1.32174	1.37635	1.52588
Teniposide	-1.78855	-1.63951	-1.16174	-1.10921	-1.13433	-1.06093	-0.716725	-1.6321	-1.38801	-0.617498	-1.48753	-0.62071	-1.5023	-0.495552	-1.0225	-0.614255	-1.06942	-0.315471	-0.341325	-0.760765	-0.97	-0.973511	-0.653718	-0.311042	-0.0598915	-0.788444	-0.941676	0.287494	-0.0625191	-0.514202	0.200058	0.0303267	-0.627272	-0.533884	-0.125378	-0.458443	-0.0567329	-1.65071	-1.69682	-0.861528	-1.64978	-1.3421	-0.669388	-1.37844	-1.25613	-1.07753	-1.35743	-1.30917	-1.17023
Topotecan	-1.88646	-1.84855	-1.16931	-1.48255	-1.27626	-1.02122	-0.841742	-1.84343	-1.6489	-0.880291	-1.61581	-0.842779	-1.58488	-0.788854	-1.03391	-0.817603	-1.03887	-0.284126	-0.472276	-0.780222	-1.05781	-1.01514	-0.756259	-0.538661	-0.303131	-1.05354	-1.19683	0.153732	-0.249657	-0.592561	0.0598937	-0.143015	-0.737046	-0.721284	-0.356745	-0.58219	-0.371799	-1.84264	-1.83951	-0.841623	-1.91471	-1.53816	-0.813595	-1.54654	-1.68275	-1.22808	-1.51795	-1.57732	-1.38642
Trametinib	-1.99707	-0.436238	-0.42557	-0.478646	-1.91098	-0.46003	-1.10637	-0.561157	-0.857496	-0.0737862	-2.16623	-1.94714	-1.99775	-2.42367	-0.707441	-1.54431	-0.597049	-0.385357	-0.699743	-0.528997	-0.899218	-1.10409	-1.03752	-1.72383	-1.24933	-1.04083	-0.225903	-0.944284	-0.713797	-0.396392	-0.857034	-0.38731	-1.19729	-0.974069	-0.972781	-0.713012	-2.11681	-1.7632	-0.976651	-0.736079	-1.61479	-3.0924	-1.48004	-1.79923	-0.390251	-0.593905	-0.39726	-2.02488	-1.68938
Ulixertinib	-0.447824	0.0259851	0.113121	0.196495	-0.281518	0.0957052	0.0806496	-0.0280078	-0.0234356	0.42926	-0.428102	-0.219983	-0.376992	-0.35599	0.0494334	-0.0857885	0.0114108	0.258506	0.239455	0.145558	0.0443148	-0.0542541	0.0801214	0.0486264	0.227086	0.153126	0.262714	0.480856	0.292102	0.261914	0.429943	0.426317	0.0488413	0.125984	0.278257	0.182542	0.0257076	-0.323057	-0.159845	0.0691986	-0.278508	-0.683934	-0.0601668	-0.277519	0.191294	0.138395	0.13329	-0.341003	-0.204577
UMI-77	-0.10664	-0.155909	0.0524644	0.116526	0.152591	0.0598772	0.243559	-0.146721	0.00758846	0.345326	0.000818538	0.278594	-0.0491337	0.307591	0.118777	0.271867	-0.0559119	0.192262	0.304886	0.176341	0.227599	0.127042	0.24275	0.365484	0.352059	0.30517	0.0717152	0.584416	0.304005	0.307465	0.526532	0.463042	0.224103	0.291048	0.370515	0.252933	0.454051	-0.036646	-0.148829	0.111617	-0.0937306	0.074569	0.226425	0.0219859	0.00423043	0.205916	0.00459798	0.099978	0.185387
Uprosertib	-0.17051	0.209433	0.186072	0.59699	0.111605	-0.211796	0.392468	0.140106	0.306039	0.759641	-0.0848392	-0.0468647	-0.0408656	-0.0502854	-0.117634	-0.0376042	-0.00153938	0.248811	0.392354	-0.416789	0.105648	-0.429144	0.0811544	0.476563	0.414926	0.626601	0.543037	0.736268	0.279474	0.39015	0.688292	0.665891	0.120942	0.146024	0.500886	0.206739	0.546258	-0.0496829	-0.029103	-0.114683	0.103388	-0.0434331	-0.164502	0.0680356	0.57042	0.374646	0.322438	0.277298	0.308146
VE-822	-0.530392	-0.0200843	0.206545	0.558537	0.0498623	0.103871	0.393987	-0.108907	0.193191	0.804328	-0.328792	0.124216	-0.377025	0.103948	0.086287	0.170486	-0.0163208	0.33278	0.476254	0.149979	0.200474	-0.0687209	0.229519	0.555346	0.559819	0.650267	0.500455	0.892641	0.455442	0.496078	0.783784	0.710702	0.224086	0.309541	0.615565	0.327298	0.774743	-0.237854	-0.382402	0.120035	-0.161929	-0.215121	0.0925688	-0.0644648	0.506423	0.403564	0.283151	0.145313	0.256175
VE821	-0.155626	0.307232	0.554454	0.847831	0.420066	0.500557	0.712956	0.220259	0.51795	1.17571	0.0332426	0.540811	-0.0247688	0.615371	0.414429	0.568257	0.319515	0.658466	0.837581	0.541991	0.576558	0.291361	0.579126	1.01409	1.02808	1.05574	0.790956	1.38711	0.918646	0.875677	1.17694	1.03504	0.555532	0.735831	1.04288	0.677337	1.42399	0.107765	-0.0257675	0.446177	0.176464	0.0958973	0.438383	0.262857	0.770741	0.803757	0.631395	0.505957	0.692833
Venetoclax	-0.268003	-0.470011	-0.12055	-0.145176	-0.0968507	-0.116415	-0.0642569	-0.355883	-0.121054	-0.214976	-0.232531	-0.0160428	-0.32237	0.0140191	-0.123416	-0.0208447	-0.543401	-0.261707	-0.010044	-0.0875402	-0.0204544	-0.149453	-0.0464862	0.0803716	0.0479965	0.0547908	-0.872308	0.167505	-0.0092119	0.0292694	0.104152	-0.184427	-0.0774396	-0.00307748	0.0648664	-0.0392818	0.146677	-0.174521	-0.364404	-0.145465	-0.210168	-0.210386	-0.0810306	-0.18061	-0.413309	0.0310061	-0.0781507	-0.0817885	0.0295957
Vinblastine	-3.69362	-3.3029	-2.92921	-2.56566	-2.96389	-2.96557	-2.23125	-3.31814	-3.11441	-1.88258	-3.39412	-2.26078	-3.29194	-2.11332	-2.82631	-2.28479	-2.80212	-1.85902	-1.76423	-2.63302	-2.80149	-2.81256	-2.36463	-1.73479	-1.36034	-2.22361	-2.36803	-0.803052	-1.52955	-2.03717	-0.921855	-1.16206	-2.25462	-2.14521	-1.52838	-2.02759	-1.22904	-3.5985	-3.4241	-2.65778	-3.46496	-3.28782	-2.37797	-3.23217	-2.70973	-2.82045	-3.10727	-3.10586	-2.9696
Vincristine	-2.99898	-2.63141	-2.17935	-1.83245	-2.21297	-2.26959	-1.46618	-2.63553	-2.40027	-1.19397	-2.65215	-1.52135	-2.55584	-1.37939	-2.06068	-1.529	-2.09087	-1.13462	-1.01469	-1.93264	-2.02904	-2.07094	-1.57991	-0.984291	-0.580886	-1.48076	-1.62457	-0.0310375	-0.737166	-1.25959	-0.204565	-0.592753	-1.46816	-1.37306	-0.769034	-1.24871	-0.40151	-2.8959	-2.73134	-1.90303	-2.77694	-2.55837	-1.61387	-2.49712	-1.99795	-2.06164	-2.38561	-2.41806	-2.25942
Vinorelbine	-3.51911	-3.12253	-2.74492	-2.41658	-2.80304	-2.77541	-2.08479	-3.14871	-2.95811	-1.74967	-3.22923	-2.10185	-3.13178	-1.9566	-2.63836	-2.11484	-2.61259	-1.66922	-1.60815	-2.43984	-2.62586	-2.62061	-2.17649	-1.60361	-1.22253	-2.08977	-2.1894	-0.70573	-1.37076	-1.87077	-0.814483	-1.04895	-2.07419	-1.9739	-1.3814	-1.84078	-1.12287	-3.43855	-3.24895	-2.46106	-3.31349	-3.13291	-2.19262	-3.07394	-2.55402	-2.65464	-2.9375	-2.96243	-2.82139
Vorinostat	-0.699959	-0.626428	-0.441177	-0.314158	-0.405357	-0.475801	-0.292092	-0.615646	-0.421647	-0.110878	-0.610487	-0.321333	-0.681074	-0.296152	-0.46814	-0.311737	-0.641957	-0.397879	-0.186602	-0.41847	-0.327139	-0.512865	-0.322706	-0.121393	-0.0987562	-0.138514	-0.468938	0.156593	-0.142286	-0.159464	0.115487	-0.0661516	-0.358689	-0.25205	-0.0599203	-0.284216	-0.0550149	-0.552035	-0.693428	-0.47584	-0.559378	-0.542817	-0.387798	-0.509149	-0.417579	-0.260224	-0.402072	-0.393792	-0.307657
VX-11e	-0.388711	0.194877	0.246788	0.401156	-0.276814	0.1868	0.216397	0.109963	0.0804318	0.733409	-0.420111	-0.266763	-0.320527	-0.464239	0.107321	-0.0573012	0.123662	0.437759	0.449951	0.211673	0.135597	0.0318773	0.175138	0.0399973	0.365556	0.317102	0.527385	0.696101	0.486838	0.478694	0.617931	0.639383	0.11683	0.239832	0.461879	0.345679	-0.1225	-0.300567	-0.0426676	0.149192	-0.192665	-0.928522	-0.0228128	-0.258461	0.396118	0.297989	0.301207	-0.307543	-0.141141
Wee1 Inhibitor	-0.801385	-0.69065	-0.400022	-0.195746	-0.384983	-0.376562	-0.0443078	-0.704483	-0.499472	0.228675	-0.643068	-0.0964017	-0.671001	-0.0107872	-0.34942	-0.101251	-0.479545	0.0789691	0.195233	-0.228885	-0.239562	-0.349675	-0.115041	0.24824	0.387999	0.0714974	-0.187686	0.787543	0.28637	0.152566	0.667096	0.494738	-0.112938	0.00218436	0.384594	0.0255148	0.514903	-0.692774	-0.762967	-0.286275	-0.706337	-0.55522	-0.191721	-0.570145	-0.355309	-0.153986	-0.446551	-0.42545	-0.235139
WEHI-539	0.122645	-0.140122	0.369085	0.293549	0.523889	0.424091	0.413354	-0.0704631	0.31442	0.463888	0.332155	0.417149	0.149764	0.450352	0.417579	0.397481	0.0785279	0.305651	0.345631	0.397341	0.5252	0.361773	0.416852	0.408376	0.273111	0.456138	0.125288	0.381822	0.264608	0.402882	0.380306	0.408547	0.374794	0.38453	0.353464	0.334736	0.374021	0.317742	-0.104329	0.403465	0.178811	0.485089	0.366955	0.393323	0.116284	0.494174	0.302844	0.458593	0.560803
WIKI4	0.268466	0.320487	0.364124	0.461744	0.386132	0.353435	0.417887	0.30718	0.384616	0.533917	0.292941	0.442301	0.267082	0.500206	0.341222	0.4252	0.276368	0.362209	0.440224	0.386923	0.412494	0.330243	0.392616	0.531173	0.498132	0.526478	0.403642	0.579307	0.453771	0.467883	0.528274	0.483065	0.377398	0.451759	0.503695	0.405096	0.65134	0.322044	0.271229	0.331071	0.317022	0.354099	0.366882	0.332293	0.436338	0.464778	0.399981	0.435417	0.480709
Wnt-C59	0.356804	0.424853	0.526298	0.738666	0.68298	0.471056	0.680474	0.430333	0.646026	0.83601	0.481107	0.790044	0.392867	0.950268	0.522098	0.725845	0.344198	0.505529	0.710587	0.552114	0.64609	0.50484	0.62182	0.972537	0.894049	0.900831	0.589602	1.08804	0.749364	0.728103	0.947643	0.797019	0.609928	0.735187	0.867252	0.630439	1.31577	0.555988	0.357478	0.469591	0.56923	0.617667	0.605876	0.587016	0.702554	0.728969	0.606533	0.782683	0.844284
WZ4003	-0.0116706	0.357023	0.531603	0.77815	0.35062	0.513083	0.61014	0.291476	0.49599	1.04552	0.0679443	0.482676	0.0511638	0.517405	0.427133	0.519776	0.325924	0.611934	0.705964	0.565585	0.557456	0.321358	0.521624	0.796921	0.815031	0.819219	0.793891	1.06585	0.749729	0.761991	0.927069	0.886075	0.480196	0.626574	0.823939	0.594065	1.0249	0.132587	0.108869	0.457646	0.154971	0.0599996	0.415871	0.227433	0.739522	0.702694	0.608008	0.386712	0.552773
XAV939	0.467355	0.641995	0.684972	0.86654	0.714523	0.674672	0.773225	0.610559	0.73812	0.98274	0.535328	0.753141	0.499781	0.831246	0.649101	0.732816	0.547347	0.662819	0.790246	0.706415	0.736542	0.611776	0.699211	0.945921	0.892555	0.958556	0.789376	1.05952	0.800728	0.81913	0.989685	0.923438	0.674568	0.774391	0.906491	0.714314	1.11371	0.587156	0.519985	0.633269	0.62925	0.657148	0.649935	0.63581	0.844074	0.824474	0.736793	0.812649	0.861721
YK-4-279	-0.851585	-0.644685	-0.427567	-0.181609	-0.410993	-0.392784	0.111915	-0.666657	-0.53304	0.439649	-0.691498	0.0311223	-0.677257	0.152249	-0.389086	0.0349372	-0.442976	0.257172	0.43661	-0.227295	-0.244186	-0.39927	-0.0113139	0.500568	0.60929	0.210705	-0.101573	0.935859	0.490428	0.356176	0.83944	0.698397	0.00741969	0.212256	0.59366	0.216847	0.777483	-0.740489	-0.733284	-0.282786	-0.722963	-0.597406	-0.134821	-0.594619	-0.359638	-0.202884	-0.501551	-0.463235	-0.29105
Zoledronate	0.15251	0.249304	0.369136	0.558897	0.442154	0.329861	0.535914	0.236849	0.400224	0.721154	0.239311	0.570188	0.18012	0.685516	0.338875	0.541892	0.217955	0.452729	0.60919	0.399351	0.472976	0.304649	0.477087	0.790077	0.766533	0.716553	0.489866	0.983655	0.641514	0.625455	0.857251	0.730639	0.460279	0.583398	0.758645	0.516661	1.06352	0.291016	0.167053	0.330814	0.292071	0.357957	0.434015	0.324769	0.505321	0.557052	0.416535	0.498396	0.592593
OSI-027	0.648334	0.713096	0.59264	0.923252	0.84367	0.318276	0.839221	0.731139	0.862479	0.992937	0.717791	0.804889	0.682061	0.961513	0.405261	0.71024	0.331555	0.249573	0.734173	0.0719828	0.75409	0.261401	0.57628	1.04649	0.839351	1.04071	0.727533	0.941923	0.434765	0.700958	0.89144	0.811653	0.586462	0.665565	0.90839	0.47851	1.28836	0.769826	0.659044	0.323616	0.808206	0.860359	0.463008	0.790562	0.916478	0.886571	0.790987	0.973457	1.01766
Axitinib	-0.278649	0.0318174	0.193799	0.361057	0.0598232	0.154923	0.269639	-0.0212343	0.142381	0.53134	-0.139184	0.184841	-0.179154	0.175668	0.124109	0.203973	0.041303	0.265684	0.350088	0.196469	0.200465	0.0379245	0.198519	0.420542	0.424827	0.432111	0.353014	0.634835	0.362207	0.39992	0.537855	0.469651	0.183075	0.296056	0.446217	0.276438	0.543084	-0.0899217	-0.137237	0.121663	-0.0665911	-0.168789	0.121908	-0.0185377	0.33337	0.322941	0.222316	0.0952896	0.208086
AZD6482	-0.0296525	0.272812	0.318422	0.621416	0.373842	0.203652	0.413951	0.223895	0.449338	0.795251	0.137639	0.285881	0.126422	0.409527	0.119287	0.252014	0.146511	0.281224	0.403163	0.10495	0.303673	0.0219361	0.239854	0.557309	0.481682	0.64059	0.585044	0.748039	0.362178	0.414185	0.644559	0.604622	0.235365	0.298594	0.525026	0.253636	0.822867	0.15515	0.0719875	0.17789	0.219364	0.318167	0.155762	0.287976	0.590444	0.490576	0.451956	0.51676	0.566228
AZD8055	-1.76287	-1.35606	-1.23405	-0.987905	-1.39938	-1.30129	-1.0029	-1.39322	-1.31779	-0.693499	-1.64287	-1.20905	-1.57104	-1.23147	-1.31002	-1.17551	-1.27913	-0.898797	-0.8508	-1.22483	-1.26707	-1.37382	-1.13347	-0.923144	-0.807994	-0.950945	-0.886296	-0.533655	-0.847085	-0.931968	-0.535009	-0.53703	-1.09564	-1.06439	-0.794092	-0.984257	-0.797556	-1.66358	-1.51073	-1.23144	-1.52255	-1.67376	-1.20995	-1.48436	-0.995119	-1.19534	-1.27166	-1.38661	-1.34748
Doramapimod	0.555366	0.738116	0.761641	0.997195	0.807043	0.727879	0.868564	0.703774	0.833819	1.1178	0.634839	0.849918	0.608196	0.981216	0.663085	0.824689	0.597928	0.740107	0.859714	0.705192	0.815572	0.643639	0.765582	1.00337	0.948698	1.05605	0.922254	1.12303	0.863305	0.871114	1.04263	0.991921	0.734396	0.824227	0.971244	0.754353	1.24128	0.694608	0.6092	0.688257	0.740857	0.745567	0.723304	0.741084	0.978367	0.933558	0.846417	0.894859	0.957714
GSK269962A	-0.229735	-0.0431589	-0.0466868	0.268	0.0790866	-0.123015	0.189754	-0.0675983	0.0844234	0.382645	-0.131908	0.147338	-0.145365	0.242727	-0.133918	0.139336	-0.195654	0.0189391	0.208525	-0.108095	0.0561235	-0.155002	0.0764077	0.407527	0.385994	0.397215	0.175601	0.597354	0.244844	0.175921	0.458899	0.36093	0.072472	0.165759	0.356148	0.0998062	0.66179	-0.102877	-0.170585	-0.0686451	-0.0230742	-0.0200558	0.0357928	-0.0203734	0.237629	0.161198	0.0538396	0.192837	0.257456
JQ1	-0.998687	-0.221405	-0.0182142	0.266369	-0.212086	-0.0998066	0.152366	-0.343253	-0.0518196	0.439834	-0.726489	-0.0604988	-0.751179	-0.0654376	-0.175711	0.0179088	-0.367042	0.203424	0.254108	0.00860261	0.00519657	-0.395764	0.0812737	0.228933	0.336452	0.264584	0.31277	0.483293	0.316887	0.2648	0.397714	0.342975	0.0511251	0.154875	0.324359	0.183698	0.332509	-0.612715	-0.668923	-0.0936865	-0.455747	-0.634758	-0.0762189	-0.381323	0.263214	0.0977196	0.0326203	-0.131868	-0.0178828
KU-55933	0.490387	0.714739	0.77592	0.949305	0.752629	0.782854	0.847704	0.664518	0.789395	1.12047	0.56962	0.870755	0.527004	0.981634	0.706917	0.861518	0.611255	0.765677	0.885227	0.790027	0.862414	0.684882	0.807377	1.0395	1.0246	1.04318	0.904315	1.22939	0.942182	0.932993	1.08034	0.996193	0.756924	0.886714	1.02629	0.800252	1.3434	0.632599	0.553343	0.725542	0.634634	0.608341	0.758332	0.666396	0.919596	0.957152	0.844132	0.790445	0.920063
NU7441	0.0227638	0.113748	0.16445	0.391721	0.283118	0.085551	0.287772	0.0976184	0.283913	0.456691	0.138075	0.254178	0.101622	0.351054	0.0825042	0.218356	0.0460569	0.131011	0.233038	0.0902916	0.208071	0.0412126	0.187554	0.360827	0.307964	0.421054	0.304987	0.449093	0.234473	0.254375	0.361376	0.359561	0.176935	0.231048	0.307366	0.17589	0.531483	0.144529	0.00990349	0.102571	0.193475	0.27461	0.158169	0.22346	0.373606	0.304647	0.240972	0.376147	0.385798
PF-4708671	0.399137	0.510646	0.566476	0.760692	0.645091	0.49464	0.684146	0.506005	0.66299	0.839974	0.466136	0.635336	0.401524	0.719921	0.491496	0.604239	0.386706	0.508413	0.677494	0.482552	0.62096	0.426125	0.5737	0.818445	0.742486	0.862116	0.62922	0.919164	0.638658	0.700683	0.851154	0.787881	0.557842	0.639399	0.772428	0.587655	0.967496	0.558371	0.409936	0.456873	0.577873	0.577662	0.506309	0.575211	0.72109	0.745116	0.656138	0.7393	0.80854
Ribociclib	0.0489188	0.358755	0.545628	0.733835	0.49161	0.519867	0.664423	0.328019	0.537443	0.961726	0.185565	0.671434	0.139529	0.746695	0.50211	0.664812	0.347799	0.610387	0.751393	0.579124	0.608252	0.448426	0.602926	0.911831	0.912521	0.880664	0.663059	1.1293	0.810704	0.790528	0.985173	0.872806	0.580734	0.718561	0.911246	0.648862	1.21208	0.254433	0.173628	0.492887	0.287462	0.206875	0.554687	0.367609	0.678991	0.724901	0.591417	0.531578	0.675981
RO-3306	-0.456997	-0.292219	-0.0755983	0.110001	-0.124997	-0.0770462	0.146345	-0.316376	-0.14344	0.395867	-0.354629	0.174801	-0.41165	0.25862	-0.10203	0.181724	-0.24471	0.183093	0.320579	0.0646591	0.0564661	-0.140437	0.118855	0.449764	0.530696	0.315381	0.0899636	0.762858	0.427215	0.319682	0.617451	0.451898	0.0809656	0.267156	0.491477	0.217329	0.750197	-0.316181	-0.424068	-0.0697247	-0.309916	-0.299966	0.0449862	-0.252432	0.0135318	0.148312	-0.0572856	-0.123658	0.0503798
SB216763	0.730858	0.95777	1.07238	1.2437	1.08219	1.04778	1.16682	0.931717	1.1031	1.43759	0.835227	1.19872	0.768659	1.29174	1.013	1.18465	0.855124	1.0682	1.24905	1.09047	1.16655	0.935336	1.12854	1.44918	1.4127	1.40315	1.16091	1.63194	1.31132	1.32202	1.48717	1.35499	1.08802	1.26717	1.41472	1.16614	1.71795	0.939445	0.802799	0.975964	0.95639	0.918792	1.04094	0.969517	1.2006	1.28579	1.14532	1.16048	1.29099
Tozasertib	-0.0169653	0.226486	0.345214	0.500929	0.375189	0.328183	0.46993	0.191311	0.364662	0.625032	0.123225	0.530393	0.0660809	0.626554	0.304865	0.516329	0.168345	0.392241	0.539599	0.394936	0.443672	0.287125	0.445574	0.708347	0.710344	0.634822	0.417502	0.909844	0.616853	0.55394	0.750579	0.607175	0.415868	0.544871	0.683174	0.463366	0.986703	0.167681	0.063801	0.326626	0.199093	0.232791	0.402607	0.263227	0.45495	0.52843	0.401006	0.422775	0.525237
ZM447439	-0.141424	0.114337	0.183091	0.520318	0.195968	0.0887206	0.392291	0.0727555	0.251407	0.659626	-0.00758455	0.109329	-0.0208742	0.159425	0.0230532	0.117827	0.0510542	0.293114	0.366037	0.0318229	0.201034	-0.0624492	0.186708	0.402366	0.314576	0.543679	0.437075	0.457249	0.276801	0.362676	0.517732	0.560865	0.1964	0.180174	0.40676	0.229625	0.421641	0.00116984	-0.0444495	0.111801	0.0752908	0.0895214	0.0537798	0.101877	0.463377	0.384515	0.265509	0.274175	0.333205
BI-2536	-2.34144	-1.9225	-1.549	-1.45094	-1.82457	-1.44681	-1.21578	-1.98595	-1.88372	-0.79891	-2.13513	-1.33011	-2.02291	-1.30352	-1.49973	-1.26301	-1.39773	-0.658736	-0.825998	-1.17141	-1.52331	-1.48796	-1.20108	-0.989736	-0.651901	-1.29726	-1.10791	-0.297415	-0.621749	-0.977168	-0.339042	-0.418527	-1.17396	-1.13249	-0.708565	-0.968839	-0.717605	-2.32631	-2.07278	-1.29564	-2.26139	-2.19469	-1.27128	-2.01852	-1.54635	-1.5957	-1.74207	-2.03956	-1.88302
BMS-754807	-1.65333	-1.29668	-1.09803	-0.983588	-1.21727	-1.13436	-0.867025	-1.3236	-1.22703	-0.716956	-1.46614	-1.03044	-1.3939	-1.05804	-1.10999	-0.998619	-1.08569	-0.712568	-0.7226	-1.05144	-1.10125	-1.1676	-0.94621	-0.804676	-0.627614	-0.902891	-0.887586	-0.312713	-0.63859	-0.81044	-0.372912	-0.457429	-0.902359	-0.912696	-0.676682	-0.812317	-0.63163	-1.56512	-1.41433	-1.02672	-1.48797	-1.4941	-1.002	-1.33475	-1.02875	-1.0857	-1.17258	-1.31502	-1.24021
SB505124	-0.280403	-0.0865081	0.0161469	0.160829	-0.0512355	-0.0288757	0.111229	-0.115193	-0.0022762	0.341851	-0.194244	-0.132391	-0.182357	-0.153542	-0.0698416	-0.0975857	-0.059693	0.119337	0.119467	-0.0372399	0.00786834	-0.143856	-0.0282646	0.0572779	0.0200745	0.191996	0.163966	0.270943	0.0307757	0.123	0.289771	0.327114	-0.0202653	-0.0330824	0.119971	0.0168988	0.0229131	-0.185864	-0.175629	-0.0211006	-0.148212	-0.19082	-0.117162	-0.105396	0.102513	0.097061	0.0295736	-0.0585703	0.00525479
[truncated: 5 more columns]
