# Supplementary material for: GPDRP: a multimodal framework for drug response prediction with graph transformer
Source: BMC Bioinformatics. 2023 Dec 17;24:484. doi: 10.1186/s12859-023-05618-0 (PMC10726525; doi:10.1186/s12859-023-05618-0)
Supplement: Supplementary file 1 — Additional file 1. Supplementary materials and tables. [file 12859_2023_5618_MOESM1_ESM.zip › Supplementary file/Supplementary Table S6.xlsx]

## Sheet: Name
cell proliferation-related pathways used in the dataset

## Sheet: Supplementary Table S6
KEGG_RIBOSOME
KEGG_DNA_REPLICATION
REACTOME_TRANSLATION
REACTOME_PEPTIDE_CHAIN_ELONGATION
REACTOME_CYCLIN_E_ASSOCIATED_EVENTS_DURING_G1_S_TRANSITION_
REACTOME_M_G1_TRANSITION
REACTOME_G1_S_TRANSITION
REACTOME_CYCLIN_A_B1_ASSOCIATED_EVENTS_DURING_G2_M_TRANSITION
REACTOME_CDT1_ASSOCIATION_WITH_THE_CDC6_ORC_ORIGIN_COMPLEX
REACTOME_SYNTHESIS_OF_DNA
REACTOME_ASSEMBLY_OF_THE_PRE_REPLICATIVE_COMPLEX
REACTOME_S_PHASE
